# Supplementary material for: The Beta-Tubulin Isotype TUBB6 Controls Microtubule and Actin Dynamics in Osteoclasts
Source: Front Cell Dev Biol. 2021 Nov 18;9:778887. doi: 10.3389/fcell.2021.778887 (PMC8639228; doi:10.3389/fcell.2021.778887)
Supplement: Supplementary Table 1 — Proteomic data from Max Quant treated with Perseus. [file Table_1.XLSX]

## Sheet: Feuil1
Table S1: Preteomic analysis of WT and Tubb6 KO osteoclast S2 fractions from 4 independent experiments
T: Protein IDs	T: Peptide counts (all)	T: MatchGroup_AUTO	T: LEADING_CHECK	T: PROT_CHECK	T: DESC_CHECK	T: GN_CHECK	N: Peptides	N: Razor + unique peptides	N: Unique peptides	N: Sequence coverage [%]	N: Mol. weight [kDa]	N: Q-value	N: Score	N: Intensity	N: MS/MS count	LFQ intensity WT_1	LFQ intensity WT_2	LFQ intensity WT_3	LFQ intensity WT_4	LFQ intensity KO_TUBB6_1	LFQ intensity KO_TUBB6_2	LFQ intensity KO_TUBB6_3	LFQ intensity KO_TUBB6_4	C: Gene ontology (biological process)	C: Gene ontology (cellular component)	C: Gene ontology (molecular function)	N: Peptides WT_1	N: Peptides WT_2	N: Peptides WT_3	N: Peptides WT_4	N: Peptides KO_TUBB6_1	N: Peptides KO_TUBB6_2	N: Peptides KO_TUBB6_3	N: Peptides KO_TUBB6_4	N: iBAQ	N: MS/MS count WT_1	N: MS/MS count WT_2	N: MS/MS count WT_3	N: MS/MS count WT_4	N: MS/MS count KO_TUBB6_1	N: MS/MS count KO_TUBB6_2	N: MS/MS count KO_TUBB6_3	N: MS/MS count KO_TUBB6_4	N: Intensity WT_1	N: Intensity WT_2	N: Intensity WT_3	N: Intensity WT_4	N: Intensity KO_TUBB6_1	N: Intensity KO_TUBB6_2
A0A0A6YVU8;Q9JKV1	5;5	A0A0A6YVU8;Q9JKV1	Q9JKV1	ADRM1_MOUSE	Proteasomal ubiquitin receptor ADRM1	Adrm1	5	5	5	17	42.147	0	27.666	298930000	32	25.5636	25.5474	25.7064	25.7726	25.1487	25.2166	26.0403	25.4554	adipose tissue development [GO:0060612];follicle-stimulating hormone signaling pathway [GO:0042699];oogenesis [GO:0048477];ovarian follicle development [GO:0001541];positive regulation of growth hormone receptor signaling pathway [GO:0060399];proteasome assembly [GO:0043248];regulation of T cell differentiation in thymus [GO:0033081];seminiferous tubule development [GO:0072520];Sertoli cell devel…	cytoplasm [GO:0005737];cytosol [GO:0005829];nucleoplasm [GO:0005654];nucleus [GO:0005634];plasma membrane [GO:0005886];proteasome complex [GO:0000502];proteasome regulatory particle, lid subcomplex [GO:0008541]	endopeptidase activator activity [GO:0061133];protease binding [GO:0002020];proteasome binding [GO:0070628];ubiquitin binding [GO:0043130]	4	5	5	5	3	4	5	5	27175000	4	4	6	4	2	3	5	4	21086000	36368000	43845000	38222000	14811000	29285000
A0A0G2JG52	3	A0A0G2JG52	A0A0G2JG52	A0A0G2JG52_MOUSE	Crystallin beta-gamma domain-containing 1	Crybg1	3	3	3	2.1	223.45	0	15.025	42569000	6	23.6915	22.8777	23.748	23.5942	22.039	21.9596	22.3404	23.2016				2	1	2	2	1	1	1	2	478310	0	1	2	0	0	0	1	2	6258700	5367900	10107000	7063400	2358100	2650600
A0A0J9YUD5	15	A0A0J9YUD5	A0A0J9YUD5	A0A0J9YUD5_MOUSE	Nucleoporin 205	Nup205	15	15	15	10.3	233.1	0	34.057	2923700000	30	28.9098	28.9381	29.1806	28.2498	27.7533	28.0156	28.5932	27.3971	nuclear pore complex assembly [GO:0051292]	nuclear membrane [GO:0031965];nuclear periphery [GO:0034399];nuclear pore [GO:0005643]	structural constituent of nuclear pore [GO:0017056]	13	14	11	11	7	5	10	4	27845000	5	12	7	2	0	0	3	1	32786000	2764500000	40428000	26764000	15313000	9888000
A0A0N4SUH6;Q9CWZ3	3;3	A0A0N4SUH6;Q9CWZ3	Q9CWZ3	RBM8A_MOUSE	RNA-binding protein 8A	Rbm8a	3	3	3	24.7	19.889	0	26.406	280200000	26	25.5943	25.32	25.1096	25.5773	25.6949	25.3477	25.7663	25.6309	mRNA processing [GO:0006397];mRNA splicing, via spliceosome [GO:0000398];mRNA transport [GO:0051028];nuclear-transcribed mRNA catabolic process, nonsense-mediated decay [GO:0000184];regulation of alternative mRNA splicing, via spliceosome [GO:0000381];regulation of translation [GO:0006417];RNA splicing [GO:0008380]	catalytic step 2 spliceosome [GO:0071013];cytoplasm [GO:0005737];dendrite [GO:0030425];exon-exon junction complex [GO:0035145];neuronal cell body [GO:0043025];nuclear speck [GO:0016607];nucleus [GO:0005634];U2-type catalytic step 1 spliceosome [GO:0071006]	mRNA binding [GO:0003729]	3	3	3	3	3	3	3	3	35026000	3	3	3	5	3	2	4	3	23999000	39335000	30147000	33256000	36916000	26197000
Q91VC3;A0A0N4SVP8;E9PV04	17;17;16	Q91VC3;A0A0N4SVP8	Q91VC3	IF4A3_MOUSE	Eukaryotic initiation factor 4A-III	Eif4a3	17	12	12	34.1	46.839	0	31.431	1055000000	78	27.3439	27.4229	27.5013	27.5207	27.485	27.1611	27.3925	27.4994	embryonic cranial skeleton morphogenesis [GO:0048701];mRNA splicing, via spliceosome [GO:0000398];mRNA transport [GO:0051028];negative regulation of excitatory postsynaptic potential [GO:0090394];negative regulation of gene expression [GO:0010629];negative regulation of selenocysteine incorporation [GO:1904570];negative regulation of selenocysteine insertion sequence binding [GO:1904574];negative…	catalytic step 2 spliceosome [GO:0071013];cytoplasm [GO:0005737];dendrite [GO:0030425];exon-exon junction complex [GO:0035145];glutamatergic synapse [GO:0098978];neuronal cell body [GO:0043025];nuclear speck [GO:0016607];nucleolus [GO:0005730];nucleoplasm [GO:0005654];nucleus [GO:0005634];postsynaptic cytosol [GO:0099524];ribonucleoprotein complex [GO:1990904];U2-type catalytic step 1 spliceosome…	ATP binding [GO:0005524];mRNA binding [GO:0003729];poly(A) binding [GO:0008143];ribonucleoprotein complex binding [GO:0043021];RNA binding [GO:0003723];RNA helicase activity [GO:0003724];RNA stem-loop binding [GO:0035613];selenocysteine insertion sequence binding [GO:0035368];translation regulator activity [GO:0045182]	17	15	16	16	16	15	16	16	45868000	10	10	9	11	9	9	10	10	90642000	176720000	136460000	103180000	128600000	108780000
A0A140LJ72	3	A0A140LJ72	A0A140LJ72	A0A140LJ72_MOUSE	Mucin 16	Muc16	3	3	3	0.4	908.72	0.0033361	2.0201	148780000	10	24.2326	24.3162	24.2352	24.4555	23.9841	21.5105	23.9384	24.6982	negative regulation of epithelial cell proliferation [GO:0050680];negative regulation of interleukin-6 biosynthetic process [GO:0045409];negative regulation of wound healing [GO:0061045]	external side of plasma membrane [GO:0009897];extracellular space [GO:0005615];integral component of membrane [GO:0016021]		3	2	2	3	3	2	3	3	627740	0	1	1	2	3	0	2	1	8530400	16252000	10003000	17839000	17178000	14102000
A0A1Y7VP24;Q9QZ73	3;3	A0A1Y7VP24;Q9QZ73	Q9QZ73	DCNL1_MOUSE	DCN1-like protein 1	Dcun1d1	3	3	3	16.2	30.086	0	65.034	161220000	20	24.7959	24.3641	24.5842	24.9829	24.6491	24.8796	24.0876	24.8	positive regulation of protein neddylation [GO:2000436];positive regulation of ubiquitin-protein transferase activity [GO:0051443];protein neddylation [GO:0045116]	cytosol [GO:0005829];nucleoplasm [GO:0005654];ubiquitin ligase complex [GO:0000151]	cullin family protein binding [GO:0097602];ubiquitin conjugating enzyme binding [GO:0031624];ubiquitin-like protein binding [GO:0032182]	3	2	3	3	3	3	2	3	12402000	3	2	2	2	3	3	1	4	11884000	10472000	14682000	24391000	16299000	23416000
A0A286YCX6	8	A0A286YCX6	A0A286YCX6	A0A286YCX6_MOUSE	Trafficking protein particle complex 8	Trappc8	8	8	8	8.6	160.91	0	35.885	196330000	23	25.314	25.075	24.451	24.6092	25.0824	25.1777	24.9686	25.241	autophagosome assembly [GO:0000045];autophagy of peroxisome [GO:0030242];endoplasmic reticulum to Golgi vesicle-mediated transport [GO:0006888];Golgi organization [GO:0007030];protein localization to phagophore assembly site [GO:0034497]	cytoplasmic vesicle [GO:0031410];phagophore assembly site [GO:0000407];TRAPP complex [GO:0030008];TRAPPIII protein complex [GO:1990072]		7	6	6	7	5	7	7	6	2517000	2	3	1	2	3	4	4	4	20061000	28457000	16692000	18573000	21611000	30019000
A0A2I3BRL8;Q91VM5;Q9WV02;Q8C796	17;17;13;1	A0A2I3BRL8;Q91VM5	Q91VM5	RMXL1_MOUSE	RNA binding motif protein, X-linked-like-1	Rbmxl1	17	17	17	38.1	42.178	0	147.93	4090900000	143	28.953	29.144	29.3839	29.372	29.5237	29.315	29.5472	29.4909	cellular response to interleukin-1 [GO:0071347];membrane protein ectodomain proteolysis [GO:0006509];mRNA splice site selection [GO:0006376];negative regulation of mRNA splicing, via spliceosome [GO:0048025];negative regulation of transcription, DNA-templated [GO:0045892];positive regulation of mRNA splicing, via spliceosome [GO:0048026];positive regulation of transcription by RNA polymerase II […	catalytic step 2 spliceosome [GO:0071013];chromatin [GO:0000785];extracellular exosome [GO:0070062];nuclear euchromatin [GO:0005719];nucleus [GO:0005634];protein-containing complex [GO:0032991];ribonucleoprotein complex [GO:1990904];spliceosomal complex [GO:0005681];supraspliceosomal complex [GO:0044530];transcription repressor complex [GO:0017053]	chromatin binding [GO:0003682];DNA-binding transcription factor activity [GO:0003700];enzyme binding [GO:0019899];identical protein binding [GO:0042802];mRNA binding [GO:0003729];protein domain specific binding [GO:0019904];RNA binding [GO:0003723];RNA polymerase II cis-regulatory region sequence-specific DNA binding [GO:0000978];single-stranded RNA binding [GO:0003727];transcription corepressor …	16	15	15	16	17	16	17	17	163640000	14	17	20	19	19	16	19	19	223130000	595720000	518370000	430190000	530430000	531310000
A0A571BF58	3	A0A571BF58	A0A571BF58	A0A571BF58_MOUSE	Nebulin	Neb	3	3	3	0.5	871.22	0.00089127	2.9442	82578000	10	23.2633	24.0219	23.6342	23.6459	23.3973	23.6436	23.728	23.8318	cardiac muscle thin filament assembly [GO:0071691];muscle fiber development [GO:0048747];regulation of actin filament length [GO:0030832];sarcomere organization [GO:0045214]	contractile fiber [GO:0043292];myofibril [GO:0030016];protein-containing complex [GO:0032991];striated muscle thin filament [GO:0005865];Z disc [GO:0030018]	actin filament binding [GO:0051015]	2	3	3	2	3	2	2	2	171320	0	2	1	1	1	2	2	1	3629600	18065000	11611000	7509200	10136000	8023700
A0A571BGC3	2	A0A571BGC3	A0A571BGC3	A0A571BGC3_MOUSE	Dynein, axonemal, heavy chain 14	Dnah14	2	2	2	0.7	529.49	0.0094697	1.7132	411870000	4	26.0637	25.6511	26.0935	26.1363	26.2332	25.8145	26.0153	26.0628	microtubule-based movement [GO:0007018]	dynein complex [GO:0030286]	ATP binding [GO:0005524];ATP-dependent microtubule motor activity, minus-end-directed [GO:0008569];dynein intermediate chain binding [GO:0045505];dynein light intermediate chain binding [GO:0051959]	2	2	2	2	2	2	2	2	1723300	0	0	1	2	0	0	0	1	26101000	68432000	51976000	38426000	54884000	48597000
A1L314	8	A1L314	A1L314	MPEG1_MOUSE	Macrophage-expressed gene 1 protein	Mpeg1	8	8	8	17.1	78.39	0	20.4	129300000	17	22.9074	23.6603	23.3705	22.3452	24.1723	26.2206	25.5466	22.3418	defense response to bacterium [GO:0042742];defense response to Gram-negative bacterium [GO:0050829];defense response to Gram-positive bacterium [GO:0050830];innate immune response [GO:0045087];pore formation in membrane of other organism [GO:0035915]	cytoplasmic vesicle [GO:0031410];cytoplasmic vesicle membrane [GO:0030659];integral component of membrane [GO:0016021];phagocytic vesicle [GO:0045335]		2	4	3	1	5	8	6	1	4617800	1	1	0	0	1	9	5	0	1725600	14190000	6875800	1441700	16507000	59448000
A2A432	16	A2A432	A2A432	CUL4B_MOUSE	Cullin-4B	Cul4b	16	16	9	19.8	110.7	0	54.583	442750000	63	25.9825	26.2389	26.4645	26.3648	25.7185	25.4027	26.1572	26.4281	cell cycle [GO:0007049];cellular response to DNA damage stimulus [GO:0006974];histone H2A monoubiquitination [GO:0035518];neuron projection development [GO:0031175];positive regulation of G1/S transition of mitotic cell cycle [GO:1900087];positive regulation of protein catabolic process [GO:0045732];proteasomal protein catabolic process [GO:0010498];proteasome-mediated ubiquitin-dependent protein…	Cul4B-RING E3 ubiquitin ligase complex [GO:0031465];Cul4-RING E3 ubiquitin ligase complex [GO:0080008];cullin-RING ubiquitin ligase complex [GO:0031461];cytosol [GO:0005829];nucleoplasm [GO:0005654];nucleus [GO:0005634];SCF ubiquitin ligase complex [GO:0019005]	damaged DNA binding [GO:0003684];ubiquitin protein ligase binding [GO:0031625];ubiquitin-protein transferase activity [GO:0004842]	10	12	13	14	11	7	10	11	7767600	7	8	11	10	7	5	6	9	40436000	96944000	60644000	51758000	46737000	19010000
A2A4P0	4	A2A4P0	A2A4P0	DHX8_MOUSE	ATP-dependent RNA helicase DHX8	Dhx8	4	4	4	4.3	142.57	0	6.9506	68473000	10	22.9931	23.7869	23.7922	23.3506	23.111	22.8432	23.9398	23.2542	mRNA splicing, via spliceosome [GO:0000398];spliceosomal complex disassembly [GO:0000390]	catalytic step 2 spliceosome [GO:0071013];nuclear body [GO:0016604];nucleoplasm [GO:0005654];nucleus [GO:0005634];U2-type catalytic step 2 spliceosome [GO:0071007]	ATP binding [GO:0005524];identical protein binding [GO:0042802];RNA binding [GO:0003723];RNA helicase activity [GO:0003724]	3	3	3	3	4	3	3	3	1086900	0	3	2	1	1	0	2	1	3525200	15977000	8815400	6618400	8689900	5328100
A2A6Q5	3	A2A6Q5	A2A6Q5	CDC27_MOUSE	Cell division cycle protein 27 homolog	Cdc27	3	3	3	7.9	91.841	0	10.293	65342000	3	24.0935	22.7336	23.7727	24.6603	23.6476	22.1815	21.5892	23.1866	anaphase-promoting complex-dependent catabolic process [GO:0031145];cell division [GO:0051301];metaphase/anaphase transition of mitotic cell cycle [GO:0007091];positive regulation of mitotic metaphase/anaphase transition [GO:0045842];protein K11-linked ubiquitination [GO:0070979];protein ubiquitination [GO:0016567]	anaphase-promoting complex [GO:0005680];centrosome [GO:0005813];cytoplasm [GO:0005737];nucleoplasm [GO:0005654];nucleus [GO:0005634];spindle microtubule [GO:0005876]	protein phosphatase binding [GO:0019903]	2	1	3	3	3	1	1	2	1675400	0	0	0	3	0	0	0	0	9430400	6638200	10669000	16020000	8266200	2553100
A2AAJ9	3	A2AAJ9	A2AAJ9	OBSCN_MOUSE	Obscurin	Obscn	3	3	3	0.6	966.58	0.0005988	3.0607	244050000	11	25.1781	25.0602	22.1474	22.0779	25.2576	25.6893	25.0843	25.0407	cell differentiation [GO:0030154];multicellular organism development [GO:0007275];negative regulation of phosphatidylinositol 3-kinase signaling [GO:0014067];protein autophosphorylation [GO:0046777];protein phosphorylation [GO:0006468]	cytosol [GO:0005829];extracellular space [GO:0005615];intercalated disc [GO:0014704];M band [GO:0031430];nuclear body [GO:0016604];plasma membrane [GO:0005886];sarcolemma [GO:0042383];sarcomere [GO:0030017];striated muscle myosin thick filament [GO:0005863];Z disc [GO:0030018]	ankyrin binding [GO:0030506];ATP binding [GO:0005524];cadherin binding [GO:0045296];calmodulin binding [GO:0005516];guanyl-nucleotide exchange factor activity [GO:0005085];metal ion binding [GO:0046872];phosphatidylinositol bisphosphate binding [GO:1902936];phosphatidylinositol-3,4,5-trisphosphate binding [GO:0005547];phosphatidylinositol-3,4-bisphosphate binding [GO:0043325];phosphatidylinositol…	2	3	1	1	2	2	2	3	570200	2	1	1	1	3	2	0	1	17176000	66021000	22579000	12512000	32022000	22617000
A2AAY5	10	A2AAY5	A2AAY5	SPD2B_MOUSE	SH3 and PX domain-containing protein 2B	Sh3pxd2b	10	10	10	14.9	101.52	0	24.344	203200000	22	25.084	24.4259	24.3775	25.6341	24.8804	24.4995	24.3643	25.7764	adipose tissue development [GO:0060612];bone development [GO:0060348];cranial skeletal system development [GO:1904888];extracellular matrix disassembly [GO:0022617];eye development [GO:0001654];heart development [GO:0007507];osteoblast fate commitment [GO:0002051];podosome assembly [GO:0071800];positive regulation of adipose tissue development [GO:1904179];positive regulation of fat cell differen…	cell junction [GO:0030054];cell projection [GO:0042995];cytoplasm [GO:0005737];podosome [GO:0002102]	phosphatidylinositol-3,5-bisphosphate binding [GO:0080025];phosphatidylinositol-3-phosphate binding [GO:0032266];phosphatidylinositol-4-phosphate binding [GO:0070273];phosphatidylinositol-5-phosphate binding [GO:0010314];SH2 domain binding [GO:0042169];superoxide-generating NADPH oxidase activator activity [GO:0016176]	7	3	5	10	6	7	5	6	4618200	3	0	0	10	2	1	0	6	15009000	8241800	13826000	39887000	25349000	18090000
A2ADY9	4	A2ADY9	A2ADY9	DDI2_MOUSE	Protein DDI1 homolog 2	Ddi2	4	4	4	17.8	44.59	0	15.562	83721000	15	23.5191	23.3325	23.6456	23.5406	23.2966	23.2069	23.823	24.3513	cellular response to hydroxyurea [GO:0072711];proteasomal protein catabolic process [GO:0010498];protein processing [GO:0016485];regulation of DNA stability [GO:0097752];regulation of protein stability [GO:0031647]	chromosome [GO:0005694];cytosol [GO:0005829];nucleoplasm [GO:0005654]	aspartic-type endopeptidase activity [GO:0004190];identical protein binding [GO:0042802];ubiquitin binding [GO:0043130]	2	3	4	3	3	2	2	3	3986700	2	1	4	2	2	1	1	2	4194700	11634000	10671000	8429500	7568400	5850600
A2AF47	7	A2AF47	A2AF47	DOC11_MOUSE	Dedicator of cytokinesis protein 11	Dock11	7	7	7	4.7	237.77	0	14.015	136100000	17	24.2603	23.8466	24.1739	24.7503	24.9336	24.6811	24.0091	24.4413	B cell homeostasis [GO:0001782];marginal zone B cell differentiation [GO:0002315];positive regulation of filopodium assembly [GO:0051491];positive regulation of GTPase activity [GO:0043547];small GTPase mediated signal transduction [GO:0007264]		guanyl-nucleotide exchange factor activity [GO:0005085];Rho GTPase binding [GO:0017048];Rho guanyl-nucleotide exchange factor activity [GO:0005089]	4	4	3	4	7	4	5	5	1163300	1	1	1	3	6	2	2	1	8154500	12523000	7934300	10418000	36185000	12809000
A2AGT5	43	A2AGT5	A2AGT5	CKAP5_MOUSE	Cytoskeleton-associated protein 5	Ckap5	43	43	43	26.5	225.63	0	125.57	1453800000	207	27.8494	27.4597	27.7352	28.4193	28.0506	27.5688	27.4015	28.0709	cell division [GO:0051301];central nervous system myelin formation [GO:0032289];centrosome cycle [GO:0007098];centrosome duplication [GO:0051298];establishment or maintenance of microtubule cytoskeleton polarity [GO:0030951];locomotory behavior [GO:0007626];microtubule polymerization [GO:0046785];mitotic spindle organization [GO:0007052];mRNA localization resulting in posttranscriptional regulati…	centrosome [GO:0005813];condensed chromosome kinetochore [GO:0000777];cytoplasm [GO:0005737];kinetochore [GO:0000776];nucleolus [GO:0005730];plasma membrane [GO:0005886];protein-containing complex [GO:0032991];spindle pole [GO:0000922]	microtubule binding [GO:0008017];microtubule plus end polymerase [GO:0061863];ribonucleoprotein complex binding [GO:0043021]	36	32	34	40	40	29	31	38	13715000	29	20	22	35	27	22	18	34	100380000	157460000	158260000	230600000	225350000	119340000
A2AIV2	5	A2AIV2	A2AIV2	VIR_MOUSE	Protein virilizer homolog	Virma	5	5	5	3.4	201.44	0	18.028	90381000	16	23.672	24.097	24.0516	24.0681	23.1616	23.6373	23.8434	23.8541	mRNA alternative polyadenylation [GO:0110104];mRNA methylation [GO:0080009];mRNA processing [GO:0006397];multicellular organism development [GO:0007275];RNA splicing [GO:0008380]	cytoplasm [GO:0005737];cytosol [GO:0005829];nuclear body [GO:0016604];nuclear speck [GO:0016607];nucleoplasm [GO:0005654];nucleus [GO:0005634];RNA N6-methyladenosine methyltransferase complex [GO:0036396]		3	5	5	4	4	2	5	3	922260	2	3	3	2	1	1	2	2	3886400	23183000	12347000	12013000	9476200	5155200
A2AIV8	7	A2AIV8	A2AIV8	CARD9_MOUSE	Caspase recruitment domain-containing protein 9	Card9	7	7	7	17.2	62.461	0	19.272	92442000	23	23.8793	23.4409	23.7447	24.0553	24.0651	23.6806	23.1784	24.1391	defense response to Gram-positive bacterium [GO:0050830];defense response to virus [GO:0051607];I-kappaB kinase/NF-kappaB signaling [GO:0007249];innate immune response [GO:0045087];positive regulation of cysteine-type endopeptidase activity involved in apoptotic process [GO:0043280];positive regulation of I-kappaB kinase/NF-kappaB signaling [GO:0043123];positive regulation of innate immune respon…	cytoplasm [GO:0005737];cytosol [GO:0005829];protein-containing complex [GO:0032991]	CARD domain binding [GO:0050700];protein domain specific binding [GO:0019904];protein homodimerization activity [GO:0042803]	4	2	3	6	3	2	2	6	3423800	4	1	4	4	3	1	1	5	7626000	6678300	8731900	14136000	9830800	6454200
A2AJI0	4	A2AJI0	A2AJI0	MA7D1_MOUSE	MAP7 domain-containing protein 1	Map7d1	4	4	4	5.9	93.275	0	6.7908	90484000	7	22.8704	23.6061	23.878	21.8552	24.4368	24.8521	22.9517	23.8155	microtubule cytoskeleton organization [GO:0000226]	cytosol [GO:0005829];microtubule cytoskeleton [GO:0015630];spindle [GO:0005819]		3	3	3	2	3	2	2	3	2741900	1	0	1	0	2	3	0	0	2727600	13953000	14263000	3903100	14297000	18474000
A2AKG8	6	A2AKG8	A2AKG8	FOCAD_MOUSE	Focadhesin	Focad	6	6	6	5.8	198.95	0	17.806	133090000	30	24.4122	24.4048	24.1678	24.1301	24.4039	24.6858	23.7541	24.5107		focal adhesion [GO:0005925];integral component of membrane [GO:0016021]		5	4	3	3	6	6	5	6	1684600	2	4	4	4	5	5	1	5	9470600	21440000	7359100	6260400	19400000	25013000
A2AN08	12	A2AN08	A2AN08	UBR4_MOUSE	E3 ubiquitin-protein ligase UBR4	Ubr4	12	12	12	3.5	572.28	0	22.19	723590000	15	26.6389	26.3544	26.2989	27.2488	26.4365	26.7093	26.299	27.577	ubiquitin-dependent protein catabolic process [GO:0006511]	centrosome [GO:0005813];cytosol [GO:0005829];integral component of membrane [GO:0016021];nucleoplasm [GO:0005654]	calmodulin binding [GO:0005516];ubiquitin protein ligase activity [GO:0061630];ubiquitin-protein transferase activity [GO:0004842];zinc ion binding [GO:0008270]	10	6	6	9	6	6	4	12	3040300	1	1	0	1	0	1	0	11	61260000	92734000	50697000	71083000	74772000	70275000
A2ANY6	20	A2ANY6	A2ANY6	A2ANY6_MOUSE	Midasin	Mdn1	20	20	20	5.6	630.33	0	73.679	432180000	60	26.0976	26.2933	26.3326	26.436	25.4666	25.6183	25.9804	26.044	ribosomal large subunit assembly [GO:0000027];rRNA processing [GO:0006364]	cytosol [GO:0005829];intermediate filament cytoskeleton [GO:0045111];nucleolus [GO:0005730];nucleoplasm [GO:0005654];preribosome, large subunit precursor [GO:0030687]	ATP binding [GO:0005524];ATPase activity [GO:0016887]	12	16	18	18	12	6	17	17	1500600	5	14	9	12	3	1	5	11	21621000	82890000	69003000	68195000	22026000	16642000
A2APB8	3	A2APB8	A2APB8	TPX2_MOUSE	Targeting protein for Xklp2	Tpx2	3	3	3	4.4	85.893	0.0006248	3.6887	49856000	7	23.0726	23.0944	23.0205	23.9979	22.52	23.298	22.1808	23.1456	activation of protein kinase activity [GO:0032147];apoptotic process [GO:0006915];cell division [GO:0051301];microtubule nucleation [GO:0007020];mitotic spindle assembly [GO:0090307];negative regulation of microtubule depolymerization [GO:0007026];regulation of mitotic spindle organization [GO:0060236];spindle assembly [GO:0051225]	aster [GO:0005818];axon hillock [GO:0043203];cytoplasm [GO:0005737];intercellular bridge [GO:0045171];microtubule [GO:0005874];microtubule cytoskeleton [GO:0015630];mitotic spindle [GO:0072686];nucleoplasm [GO:0005654];nucleus [GO:0005634];spindle [GO:0005819];spindle pole [GO:0000922]	importin-alpha family protein binding [GO:0061676];protein kinase binding [GO:0019901]	2	3	2	3	1	1	0	2	1278400	1	0	1	3	1	0	0	1	3721100	10163000	5559800	9109000	3849300	3984400
A2AQ19	3	A2AQ19	A2AQ19	RTF1_MOUSE	RNA polymerase-associated protein RTF1 homolog	Rtf1	3	3	3	4.9	80.796	0	7.4518	55835000	8	22.996	23.1796	23.6925	23.9437	23.3262	21.3673	22.0133	22.185	blastocyst growth [GO:0001832];endodermal cell fate commitment [GO:0001711];histone H3-K4 trimethylation [GO:0080182];negative regulation of transcription by RNA polymerase II [GO:0000122];positive regulation of histone H3-K4 methylation [GO:0051571];positive regulation of transcription by RNA polymerase II [GO:0045944];positive regulation of transcription elongation from RNA polymerase II promot…	Cdc73/Paf1 complex [GO:0016593];nucleolus [GO:0005730]	RNA polymerase II C-terminal domain phosphoserine binding [GO:1990269];single-stranded DNA binding [GO:0003697]	2	3	3	3	2	1	0	3	1551000	1	2	1	2	1	0	0	1	2406300	11815000	11159000	10177000	5483900	1902700
A2AR02	5	A2AR02	A2AR02	PPIG_MOUSE	Peptidyl-prolyl cis-trans isomerase G	Ppig	5	5	5	8.8	88.324	0	25.061	164240000	26	24.3459	25.2835	25.072	24.116	24.2763	24.3599	25.3591	24.1064	protein folding [GO:0006457];protein peptidyl-prolyl isomerization [GO:0000413]	cytoplasm [GO:0005737];cytosol [GO:0005829];nuclear matrix [GO:0016363];nuclear speck [GO:0016607];nucleus [GO:0005634]	cyclosporin A binding [GO:0016018];peptidyl-prolyl cis-trans isomerase activity [GO:0003755]	5	5	4	4	3	4	5	4	7465500	2	5	5	2	3	2	5	2	9457500	44266000	24794000	11051000	8806700	15068000
A2AT37	10	A2AT37	A2AT37	RENT2_MOUSE	Regulator of nonsense transcripts 2	Upf2	10	10	10	9.6	147.55	0	15.56	151310000	30	24.1823	24.4795	24.2993	25.0071	24.3873	24.7011	23.9098	24.8863	animal organ regeneration [GO:0031100];liver development [GO:0001889];nuclear-transcribed mRNA catabolic process, nonsense-mediated decay [GO:0000184];response to unfolded protein [GO:0006986]	cytoplasm [GO:0005737];cytoplasmic ribonucleoprotein granule [GO:0036464];cytosol [GO:0005829];exon-exon junction complex [GO:0035145];nucleus [GO:0005634];perinuclear region of cytoplasm [GO:0048471];polysome [GO:0005844]	RNA binding [GO:0003723];telomeric DNA binding [GO:0042162]	5	8	7	10	6	6	5	8	2327900	1	3	3	10	3	3	2	5	7938100	23994000	14622000	24463000	13795000	16790000
A2AWP8	5	A2AWP8	A2AWP8	ARGAL_MOUSE	Rho guanine nucleotide exchange factor 10-like protein	Arhgef10l	5	5	5	5.5	139.99	0	19.432	85858000	13	23.4446	23.7645	23.581	23.3434	24.3074	24.1881	23.2838	24.1781	actin cytoskeleton organization [GO:0030036];positive regulation of stress fiber assembly [GO:0051496];SREBP signaling pathway [GO:0032933]	cytosol [GO:0005829]	GTPase activator activity [GO:0005096];guanyl-nucleotide exchange factor activity [GO:0005085];Rho guanyl-nucleotide exchange factor activity [GO:0005089]	3	2	2	5	5	5	5	3	1683500	1	1	0	1	5	3	0	2	5806700	6737100	6394300	9323000	14987000	16240000
A2BH40	5	A2BH40	A2BH40	ARI1A_MOUSE	AT-rich interactive domain-containing protein 1A	Arid1a	5	4	4	3.1	242.09	0	4.7129	151650000	6	24.3049	25.0746	25.2374	24.4505	23.4471	24.192	24.744	24.3523	androgen receptor signaling pathway [GO:0030521];ATP-dependent chromatin remodeling [GO:0043044];cardiac chamber development [GO:0003205];cardiac muscle cell differentiation [GO:0055007];chromatin organization [GO:0006325];chromatin remodeling [GO:0006338];embryo implantation [GO:0007566];forebrain development [GO:0030900];formation of primary germ layer [GO:0001704];gastrulation [GO:0007369];glu…	brahma complex [GO:0035060];nBAF complex [GO:0071565];npBAF complex [GO:0071564];nuclear chromatin [GO:0000790];nucleoplasm [GO:0005654];SWI/SNF complex [GO:0016514]	DNA binding [GO:0003677];nuclear receptor binding [GO:0016922]	4	5	5	3	2	3	5	5	1872200	0	3	2	1	0	0	0	0	11526000	30271000	27717000	9004600	11763000	13992000
A2RSY6	13	A2RSY6	A2RSY6	TRM1L_MOUSE	TRMT1-like protein	Trmt1l	13	13	13	27.2	80.86	0	287.81	884990000	83	26.9327	27.2205	27.4394	27.2874	26.867	26.6749	27.2131	27.2843	adult behavior [GO:0030534];adult locomotory behavior [GO:0008344];tRNA N2-guanine methylation [GO:0002940]	nucleus [GO:0005634]	metal ion binding [GO:0046872];tRNA (guanine-N2-)-methyltransferase activity [GO:0004809];tRNA binding [GO:0000049]	12	13	11	12	10	10	11	12	22125000	10	14	11	12	7	7	10	12	60564000	164310000	131060000	110080000	74838000	70899000
A6H5Z3	5	A6H5Z3	A6H5Z3	EXC6B_MOUSE	Exocyst complex component 6B	Exoc6b	5	5	5	8.5	94.128	0	15.484	139830000	26	24.8484	24.2249	24.2876	24.4708	24.707	24.9109	23.9223	24.3514	exocytosis [GO:0006887];Golgi to plasma membrane transport [GO:0006893];vesicle docking involved in exocytosis [GO:0006904]	exocyst [GO:0000145];membrane [GO:0016020]		3	3	5	4	4	3	5	5	2975100	3	2	2	4	5	3	2	5	11937000	17913000	16652000	13520000	18239000	21182000
A6H8H2	5	A6H8H2	A6H8H2	DEN4C_MOUSE	DENN domain-containing protein 4C	Dennd4c	5	5	5	4	211.46	0	11.651	79931000	8	22.131	23.8538	23.8089	21.7407	23.631	23.9891	23.7844	23.9608	cellular response to insulin stimulus [GO:0032869];protein localization to plasma membrane [GO:0072659];protein transport [GO:0015031]	cytoplasmic vesicle membrane [GO:0030659];cytosol [GO:0005829];Golgi apparatus [GO:0005794];insulin-responsive compartment [GO:0032593];intracellular membrane-bounded organelle [GO:0043231];plasma membrane [GO:0005886];retromer complex [GO:0030904]	Rab guanyl-nucleotide exchange factor activity [GO:0017112]	1	4	2	1	3	4	3	3	898110	0	3	0	0	0	2	0	3	1329600	29188000	5379500	1188600	8433800	14079000
A7E1W8	8	A7E1W8	A7E1W8	A7E1W8_MOUSE	SIGLEC-I	Siglec15	8	8	8	31.9	36.917	0	45.885	284000000	21	25.0445	25.6191	25.3979	24.0092	25.2864	26.137	26.7723	24.2423	regulation of actin cytoskeleton organization [GO:0032956];regulation of bone resorption [GO:0045124];regulation of osteoclast development [GO:2001204]	integral component of membrane [GO:0016021];plasma membrane [GO:0005886];protein-containing complex [GO:0032991]		4	6	5	2	5	7	8	2	16706000	1	3	2	0	1	4	9	1	11308000	61771000	36467000	4781700	21943000	73378000
B1AUN2	8	B1AUN2	B1AUN2	B1AUN2_MOUSE	Eukaryotic translation initiation factor 2B, subunit 3	Eif2b3	8	8	8	25.2	50.488	0	21.318	357550000	43	25.8444	25.5116	25.3686	26.1355	25.9821	25.6153	25.379	26.278	cytoplasmic translational initiation [GO:0002183];hippocampus development [GO:0021766];oligodendrocyte development [GO:0014003];response to glucose [GO:0009749];response to heat [GO:0009408];response to peptide hormone [GO:0043434];T cell receptor signaling pathway [GO:0050852];translational initiation [GO:0006413]	cytoplasm [GO:0005737];eukaryotic translation initiation factor 2B complex [GO:0005851];guanyl-nucleotide exchange factor complex [GO:0032045]	guanyl-nucleotide exchange factor activity [GO:0005085];nucleotidyltransferase activity [GO:0016779];translation initiation factor activity [GO:0003743]	8	5	5	7	8	7	6	8	14302000	5	4	4	7	7	5	4	7	31537000	42895000	22338000	41280000	48778000	39251000
B1AXP6	3	B1AXP6	B1AXP6	TOM5_MOUSE	Mitochondrial import receptor subunit TOM5 homolog	Tomm5	3	3	3	49	6.0372	0	4.9112	163320000	11	22.9074	25.6538	22.32	22.0392	23.835	26.4841	25.2443	22.4289	protein targeting to mitochondrion [GO:0006626]	integral component of membrane [GO:0016021];mitochondrial outer membrane translocase complex [GO:0005742];mitochondrion [GO:0005739]		1	2	2	0	2	3	3	0	32663000	1	2	0	0	1	4	3	0	6896600	45930000	7571800	0	12536000	69249000
B1AZI6;E9Q5E2	13;8	B1AZI6	B1AZI6	THOC2_MOUSE	THO complex subunit 2	Thoc2	13	13	13	10.2	182.77	0	25.188	278500000	50	25.7017	25.3259	25.7232	25.9801	25.6103	25.037	25.1228	25.5453	blastocyst development [GO:0001824];cell morphogenesis [GO:0000902];generation of neurons [GO:0048699];mRNA export from nucleus [GO:0006406];mRNA processing [GO:0006397];negative regulation of neuron projection development [GO:0010977];neuron development [GO:0048666];poly(A)+ mRNA export from nucleus [GO:0016973];regulation of gene expression [GO:0010468];regulation of mRNA export from nucleus [G…	nuclear chromosome, telomeric region [GO:0000784];nuclear speck [GO:0016607];nucleus [GO:0005634];THO complex [GO:0000347];THO complex part of transcription export complex [GO:0000445];transcription export complex [GO:0000346]	mRNA binding [GO:0003729]	9	9	9	11	11	9	9	11	3664500	6	6	8	9	8	2	3	8	32650000	37022000	37443000	45821000	33299000	19770000
B2RPU8;Q9D1L0	3;3	B2RPU8;Q9D1L0	Q9D1L0	CHCH2_MOUSE	Coiled-coil-helix-coiled-coil-helix domain-containing protein 2	Chchd2	3	3	3	6.2	84.266	0	61.473	255590000	28	25.159	25.8089	25.0331	24.2928	25.5054	25.6366	26.0435	24.5896	mitochondrion organization [GO:0007005];positive regulation of transcription by RNA polymerase II [GO:0045944];regulation of cellular response to hypoxia [GO:1900037]	mitochondrial intermembrane space [GO:0005758];mitochondrion [GO:0005739];nucleus [GO:0005634]	sequence-specific DNA binding [GO:0043565];transcription factor binding [GO:0008134]	3	3	3	3	3	3	3	3	6553600	4	3	2	3	5	4	4	3	17290000	53440000	22190000	14975000	33490000	38070000
B2RQC6;Q8C196	48;1	B2RQC6	B2RQC6	PYR1_MOUSE	CAD protein	Cad	48	48	48	32.9	243.24	0	323.31	1560700000	162	28.134	27.5562	27.1072	28.4558	27.4616	27.1985	27.2456	28.7968	animal organ regeneration [GO:0031100];anion homeostasis [GO:0055081];carbamoyl phosphate biosynthetic process [GO:0070409];cellular response to ammonia [GO:1903718];cellular response to cAMP [GO:0071320];cellular response to drug [GO:0035690];cellular response to epidermal growth factor stimulus [GO:0071364];cellular response to fibroblast growth factor stimulus [GO:0044344];cellular response to…	cell projection [GO:0042995];cytoplasm [GO:0005737];cytosol [GO:0005829];mitochondrial inner membrane [GO:0005743];mitochondrial nucleoid [GO:0042645];mitochondrion [GO:0005739];neuronal cell body [GO:0043025];nuclear matrix [GO:0016363];nucleolus [GO:0005730];nucleoplasm [GO:0005654];nucleus [GO:0005634];protein-containing complex [GO:0032991];terminal bouton [GO:0043195]	amino acid binding [GO:0016597];aspartate carbamoyltransferase activity [GO:0004070];ATP binding [GO:0005524];calcium ion binding [GO:0005509];carbamoyl-phosphate synthase (ammonia) activity [GO:0004087];carbamoyl-phosphate synthase (glutamine-hydrolyzing) activity [GO:0004088];dihydroorotase activity [GO:0004151];endopeptidase activity [GO:0004175];enzyme binding [GO:0019899];glutamate binding […	41	37	23	43	32	26	29	44	14586000	33	14	8	41	10	9	6	41	149220000	184730000	71822000	256780000	123720000	91030000
B2RR83	5	B2RR83	B2RR83	YTDC2_MOUSE	3'-5' RNA helicase YTHDC2	Ythdc2	5	5	5	3.9	161.09	0	13.382	84642000	7	23.5634	23.5134	23.77	23.8783	23.7428	23.6643	23.8632	23.619	germline cell cycle switching, mitotic to meiotic cell cycle [GO:0051729];meiotic cell cycle [GO:0051321];oocyte development [GO:0048599];positive regulation by host of viral genome replication [GO:0044829];response to interleukin-1 [GO:0070555];response to tumor necrosis factor [GO:0034612];spermatid development [GO:0007286]	cytoplasm [GO:0005737];endoplasmic reticulum [GO:0005783];nucleus [GO:0005634];ribonucleoprotein granule [GO:0035770]	3'-5' RNA helicase activity [GO:0034458];ATP binding [GO:0005524];N6-methyladenosine-containing RNA binding [GO:1990247];RNA binding [GO:0003723];RNA polymerase binding [GO:0070063];RNA-dependent ATPase activity [GO:0008186]	4	5	5	3	4	4	4	5	1143800	1	0	1	2	1	0	0	2	6037700	12805000	11036000	7052200	8956600	8995500
B2RRE7	6	B2RRE7	B2RRE7	OTUD4_MOUSE	OTU domain-containing protein 4	Otud4	6	6	6	6.1	123.05	0	7.8844	67939000	11	23.0235	23.0261	23.1033	24.1609	23.0335	23.294	22.7407	24.0519	innate immune response [GO:0045087];negative regulation of interleukin-1-mediated signaling pathway [GO:2000660];negative regulation of toll-like receptor signaling pathway [GO:0034122];positive regulation of DNA demethylation [GO:1901537];protein K48-linked deubiquitination [GO:0071108];protein K63-linked deubiquitination [GO:0070536];regulation of protein K48-linked deubiquitination [GO:1903093]	cytosol [GO:0005829];nucleus [GO:0005634]	Lys63-specific deubiquitinase activity [GO:0061578];molecular adaptor activity [GO:0060090];thiol-dependent ubiquitin-specific protease activity [GO:0004843]	4	2	4	6	3	2	3	5	1415400	1	0	1	4	0	1	0	4	4048400	4402200	6854400	17006000	4601700	3741900
B2RXC1	12	B2RXC1	B2RXC1	TPC11_MOUSE	Trafficking protein particle complex subunit 11	Trappc11	12	12	12	19.2	128.39	0	45.087	521940000	36	26.5661	26.2508	26.1044	26.3541	26.2567	26.6303	26.5231	26.231	constitutive secretory pathway [GO:0045054];endoplasmic reticulum to Golgi vesicle-mediated transport [GO:0006888];Golgi organization [GO:0007030];regulation of protein complex stability [GO:0061635]	Golgi apparatus [GO:0005794];TRAPP complex [GO:0030008]		8	8	8	9	9	10	12	11	9665600	3	3	1	4	5	6	8	6	35818000	58580000	63752000	56905000	37071000	83533000
B2RXC6	9	B2RXC6	B2RXC6	B2RXC6_MOUSE	DNA-directed RNA polymerase subunit	Polr3a	9	9	9	8.8	155.74	0	18.542	124620000	16	24.3598	24.6101	24.9063	24.8319	24.0972	22.7397	24.3677	24.2547	innate immune response [GO:0045087];positive regulation of interferon-beta production [GO:0032728];transcription, DNA-templated [GO:0006351]	nucleoplasm [GO:0005654];RNA polymerase III complex [GO:0005666]	chromatin binding [GO:0003682];DNA binding [GO:0003677];DNA-directed 5'-3' RNA polymerase activity [GO:0003899]	4	6	9	9	5	3	7	3	1466100	0	3	5	4	1	0	3	0	6734400	24013000	29574000	24125000	8706200	5430700
B2RXS4	12	B2RXS4	B2RXS4	PLXB2_MOUSE	Plexin-B2	Plxnb2	12	12	12	10.4	206.23	0	64.76	217990000	23	25.4135	25.3379	25.2622	22.2882	25.1274	25.7156	26.1347	24.2249	brain development [GO:0007420];excitatory synapse assembly [GO:1904861];homophilic cell adhesion via plasma membrane adhesion molecules [GO:0007156];negative regulation of cell adhesion [GO:0007162];neural tube closure [GO:0001843];neuroblast proliferation [GO:0007405];positive regulation of axonogenesis [GO:0050772];positive regulation of neuron projection development [GO:0010976];positive regul…	collagen-containing extracellular matrix [GO:0062023];integral component of plasma membrane [GO:0005887];semaphorin receptor complex [GO:0002116]	semaphorin receptor activity [GO:0017154]	10	10	6	1	6	10	12	3	2505700	2	4	1	0	1	4	11	0	22308000	56377000	13861000	688960	22904000	46085000
B2RY04	54	B2RY04	B2RY04	DOCK5_MOUSE	Dedicator of cytokinesis protein 5	Dock5	54	54	53	39.7	214.43	0	323.31	4230500000	335	29.1687	29.0706	29.386	29.3716	29.4957	29.5273	29.2327	29.6461	cell migration [GO:0016477];negative regulation of vascular smooth muscle contraction [GO:1904694];positive regulation of epithelial cell migration [GO:0010634];positive regulation of substrate adhesion-dependent cell spreading [GO:1900026];positive regulation of vascular associated smooth muscle cell migration [GO:1904754];small GTPase mediated signal transduction [GO:0007264]	cytoplasm [GO:0005737];cytosol [GO:0005829];plasma membrane [GO:0005886]	GTPase activator activity [GO:0005096];guanyl-nucleotide exchange factor activity [GO:0005085]	42	38	42	46	43	50	42	49	43613000	35	38	39	46	42	47	35	53	259170000	562520000	478580000	453430000	508350000	629980000
B2RY56	14	B2RY56	B2RY56	RBM25_MOUSE	RNA-binding protein 25	Rbm25	14	14	14	22.2	99.551	0	53.558	677840000	70	25.7301	27.5677	27.1815	26.2178	25.4789	26.214	27.38	26.3957	apoptotic process [GO:0006915];mRNA processing [GO:0006397];regulation of alternative mRNA splicing, via spliceosome [GO:0000381];regulation of apoptotic process [GO:0042981];RNA splicing [GO:0008380]	cytoplasm [GO:0005737];nuclear speck [GO:0016607]	mRNA binding [GO:0003729]	8	13	12	9	6	10	13	11	21183000	7	16	10	7	3	8	12	7	20288000	213860000	112150000	41233000	25214000	51649000
B7ZMP1	3	B7ZMP1	B7ZMP1	XPP3_MOUSE	Xaa-Pro aminopeptidase 3	Xpnpep3	3	3	3	9.7	56.677	0	11.026	100150000	12	24.0631	24.8238	23.9202	23.6809	24.4723	24.2221	23.8546	22.4697	glomerular filtration [GO:0003094];protein processing [GO:0016485]	mitochondrion [GO:0005739]	aminopeptidase activity [GO:0004177];manganese ion binding [GO:0030145];metalloaminopeptidase activity [GO:0070006];peptidase activity [GO:0008233];protein homodimerization activity [GO:0042803]	3	3	2	2	2	3	2	1	4006000	3	4	0	2	1	1	1	0	10610000	40358000	10347000	6188500	6690800	15229000
B9EJ86;Q9ER64	31;3	B9EJ86	B9EJ86	OSBL8_MOUSE	Oxysterol-binding protein-related protein 8	Osbpl8	31	31	31	48	101.27	0	257.33	2367400000	221	27.4844	29.259	29.0712	26.612	28.2731	28.9397	29.3727	27.1695	activation of protein kinase B activity [GO:0032148];fat cell differentiation [GO:0045444];negative regulation of cell migration [GO:0030336];negative regulation of sequestering of triglyceride [GO:0010891];phospholipid transport [GO:0015914];positive regulation of glucose import [GO:0046326];positive regulation of insulin receptor signaling pathway [GO:0046628];positive regulation of protein kin…	cortical endoplasmic reticulum [GO:0032541];cytosol [GO:0005829];endoplasmic reticulum [GO:0005783];endoplasmic reticulum membrane [GO:0005789];endoplasmic reticulum-plasma membrane contact site [GO:0140268];integral component of membrane [GO:0016021];intracellular membrane-bounded organelle [GO:0043231];membrane [GO:0016020];nuclear membrane [GO:0031965]	cholesterol binding [GO:0015485];lipid binding [GO:0008289];phosphatidylinositol-4-phosphate binding [GO:0070273];phosphatidylserine binding [GO:0001786];phosphatidylserine transfer activity [GO:0140343];sterol binding [GO:0032934];sterol transporter activity [GO:0015248]	23	29	25	17	28	29	28	18	45527000	15	39	37	8	25	42	45	10	84617000	651940000	358080000	51428000	230710000	395510000
C0HKE9;C0HKE8;C0HKE7;C0HKE6;C0HKE5;C0HKE4;C0HKE3;C0HKE2;C0HKE1;Q8CGP6;Q8R1M2;Q8CGP7;Q8CGP5;Q8BFU2;Q8CGP4	6;6;6;6;6;6;6;6;6;6;6;6;6;6;5	C0HKE9;C0HKE8;C0HKE7;C0HKE6;C0HKE5;C0HKE4;C0HKE3;C0HKE2;C0HKE1;Q8CGP6;Q8R1M2;Q8CGP7;Q8CGP5;Q8BFU2	Q8BFU2	H2A3_MOUSE	Histone H2A type 3	H2aw	6	4	2	57.7	14.135	0	309.86	42744000000	159	31.2052	32.8652	32.6154	31.8125	32.5693	33.693	33.5928	31.7999	chromatin organization [GO:0006325];chromatin silencing [GO:0006342];negative regulation of cell population proliferation [GO:0008285];nucleosome disassembly [GO:0006337];UV-damage excision repair [GO:0070914]	nuclear chromatin [GO:0000790];nuclear nucleosome [GO:0000788];nucleosome [GO:0000786];nucleus [GO:0005634]	DNA binding [GO:0003677];enzyme binding [GO:0019899];protein heterodimerization activity [GO:0046982]	6	4	5	5	4	6	6	5	8548800000	11	17	12	10	13	41	34	21	1248100000	6577900000	5122400000	2543700000	4101000000	10463000000
D0QMC3;P0DOV1;Q8CGE8;O35368	8;1;1;1	D0QMC3	D0QMC3	MNDAL_MOUSE	Myeloid cell nuclear differentiation antigen-like protein	Mndal	8	8	3	17.7	60.526	0	14.427	134410000	17	24.3815	24.3072	24.6246	24.3099	24.8282	24.0299	24.729	24.3935	activation of innate immune response [GO:0002218];cellular response to interferon-beta [GO:0035458];negative regulation of cell growth [GO:0030308];positive regulation of interleukin-1 beta production [GO:0032731];response to bacterium [GO:0009617]	cytosol [GO:0005829];nuclear periphery [GO:0034399];nuclear speck [GO:0016607];nucleolus [GO:0005730];nucleoplasm [GO:0005654];nucleus [GO:0005634]	DNA-binding transcription repressor activity, RNA polymerase II-specific [GO:0001227];double-stranded DNA binding [GO:0003690];identical protein binding [GO:0042802];RNA polymerase II cis-regulatory region sequence-specific DNA binding [GO:0000978];transcription factor binding [GO:0008134]	6	5	6	4	7	5	6	4	4634900	1	1	1	1	6	2	3	2	10460000	18830000	18477000	10311000	23426000	12714000
D3YXK2	17	D3YXK2	D3YXK2	SAFB1_MOUSE	Scaffold attachment factor B1	Safb	17	17	8	19.3	105.1	0	190.83	1536700000	113	27.3596	28.2853	28.1922	28.098	27.5122	27.0749	28.1811	28.0635	hormone metabolic process [GO:0042445];intracellular estrogen receptor signaling pathway [GO:0030520];positive regulation of transcription by RNA polymerase II [GO:0045944];regulation of growth [GO:0040008];regulation of mRNA processing [GO:0050684];regulation of transcription by RNA polymerase II [GO:0006357]	nucleoplasm [GO:0005654];nucleus [GO:0005634]	chromatin binding [GO:0003682];RNA binding [GO:0003723];RNA polymerase II cis-regulatory region sequence-specific DNA binding [GO:0000978];sequence-specific DNA binding [GO:0043565]	14	15	16	17	15	15	16	15	42686000	12	19	13	21	10	8	14	16	74963000	278060000	230820000	198470000	134100000	99194000
D3YZZ5	8	D3YZZ5	D3YZZ5	D3YZZ5_MOUSE	Transmembrane p24-trafficking protein 7	Tmed7	8	8	8	49.1	25.2	0	25.045	248190000	31	24.5787	25.7405	25.6729	22.782	25.1501	26.7074	25.7755	22.5674	endoplasmic reticulum to Golgi vesicle-mediated transport [GO:0006888];Golgi organization [GO:0007030];intracellular protein transport [GO:0006886]	COPII-coated ER to Golgi transport vesicle [GO:0030134];endoplasmic reticulum [GO:0005783];endoplasmic reticulum-Golgi intermediate compartment [GO:0005793];Golgi apparatus [GO:0005794];integral component of membrane [GO:0016021]		5	7	5	0	5	8	7	1	20682000	3	6	4	0	4	10	4	0	8101000	61053000	30978000	0	17553000	91842000
D3Z0M9	19	D3Z0M9	D3Z0M9	D3Z0M9_MOUSE	RNA helicase	Ddx23	19	19	19	27.7	95.493	0	52.667	1011200000	94	26.8928	27.6041	27.7112	27.3247	27.1677	26.9445	27.682	26.9799	mRNA splicing, via spliceosome [GO:0000398];R-loop disassembly [GO:0062176]	catalytic step 2 spliceosome [GO:0071013];chromatin [GO:0000785];nucleolus [GO:0005730];nucleoplasm [GO:0005654];nucleus [GO:0005634];U4/U6 x U5 tri-snRNP complex [GO:0046540];U5 snRNP [GO:0005682]	ATP binding [GO:0005524];RNA binding [GO:0003723]	17	18	17	16	16	16	19	16	22982000	7	18	17	13	7	7	18	7	54084000	210390000	157480000	97982000	94104000	85918000
D3Z2H9	24	D3Z2H9	D3Z2H9	D3Z2H9_MOUSE	Tropomyosin 3, related sequence 7	Tpm3-rs7	24	22	13	63.3	28.991	0	323.31	25017000000	406	31.7067	31.6444	31.7966	32.2726	31.9057	31.8582	31.5107	32.2882	actin filament organization [GO:0007015];muscle contraction [GO:0006936]	actin filament [GO:0005884]	actin filament binding [GO:0051015]	22	24	24	23	23	22	21	21	1471600000	51	53	53	53	52	49	41	54	1530600000	3409600000	2640600000	3305000000	2715800000	2697000000
D3Z3N4	4	D3Z3N4	D3Z3N4	D3Z3N4_MOUSE	Heterogeneous nuclear ribonucleoprotein H3	Hnrnph3	4	3	3	13.6	36.869	0	31.968	271420000	21	25.0571	25.4482	25.4661	25.3277	25.2445	25.788	24.8045	25.5022	epithelial cell differentiation [GO:0030855];regulation of RNA splicing [GO:0043484]	nucleoplasm [GO:0005654];nucleus [GO:0005634];ribonucleoprotein complex [GO:1990904]	RNA binding [GO:0003723]	3	3	3	4	3	3	3	4	18094000	2	2	2	3	3	3	2	4	9883400	40458000	32772000	30467000	27248000	40474000
D3Z7P3	14	D3Z7P3	D3Z7P3	GLSK_MOUSE	Glutaminase kidney isoform, mitochondrial	Gls	14	14	14	31.2	73.963	0	108.38	642820000	79	27.029	26.859	27.0016	25.5702	26.9389	27.2015	27.3145	24.9804	chemical synaptic transmission [GO:0007268];glutamate biosynthetic process [GO:0006537];glutamate homeostasis [GO:0090461];glutamine catabolic process [GO:0006543];protein homotetramerization [GO:0051289];regulation of respiratory gaseous exchange by nervous system process [GO:0002087];suckling behavior [GO:0001967]	cytosol [GO:0005829];mitochondrial matrix [GO:0005759];mitochondrion [GO:0005739];synapse [GO:0045202]	glutaminase activity [GO:0004359];identical protein binding [GO:0042802]	13	14	12	7	12	13	13	5	18366000	13	12	12	3	10	14	13	2	61276000	132700000	96099000	22172000	87207000	126960000
D3Z7X0;Q8K370	5;5	D3Z7X0;Q8K370	Q8K370	ACD10_MOUSE	Acyl-CoA dehydrogenase family member 10	Acad10	5	5	5	13.3	61.389	0	10.409	117450000	11	24.438	24.9989	24.5765	23.9506	23.8863	24.6829	23.9745	22.3095		mitochondrion [GO:0005739]	flavin adenine dinucleotide binding [GO:0050660];hydrolase activity [GO:0016787];oxidoreductase activity, acting on the CH-CH group of donors [GO:0016627]	4	5	5	3	5	5	2	1	3559200	1	4	2	0	2	2	0	0	5783700	33208000	23778000	7431300	13824000	24379000
D4AFX7	33	D4AFX7	D4AFX7	D4AFX7_MOUSE	DnaJ heat shock protein family (Hsp40) member C13	Dnajc13	33	33	33	21.2	255.06	0	165.96	965720000	137	27.2708	27.4279	27.2555	26.8477	27.4229	27.569	27.5692	26.7897	endosome organization [GO:0007032];receptor-mediated endocytosis [GO:0006898];regulation of early endosome to late endosome transport [GO:2000641];regulation of early endosome to recycling endosome transport [GO:1902954]	cytosol [GO:0005829];early endosome membrane [GO:0031901];endosome membrane [GO:0010008];intracellular membrane-bounded organelle [GO:0043231]		24	29	29	24	29	30	32	24	8546200	16	24	13	10	19	22	26	7	63909000	188730000	108850000	64241000	127400000	160440000
E9PUR0	10	E9PUR0	E9PUR0	E9PUR0_MOUSE	Ankyrin repeat and KH domain-containing 1	Ankhd1	10	3	3	6	269.67	0	10.442	79626000	15	23.6935	23.8879	23.8216	22.5852	23.8106	24.5515	24.1117	22.7934	innate immune response [GO:0045087]	cytoplasm [GO:0005737]	RNA binding [GO:0003723]	9	10	10	7	10	8	9	9	983040	1	3	2	1	2	3	2	1	6685100	16803000	12159000	2103700	11186000	15434000
E9PVA8	83	E9PVA8	E9PVA8	GCN1_MOUSE	eIF-2-alpha kinase activator GCN1	Gcn1	83	83	83	40.8	293.02	0	323.31	4992300000	531	29.5697	29.2038	29.6703	30.1489	29.6687	29.3035	29.1411	30.0308	cellular response to amino acid starvation [GO:0034198];cellular response to leucine starvation [GO:1990253];positive regulation of kinase activity [GO:0033674];positive regulation of transcription from RNA polymerase II promoter in response to stress [GO:0036003];regulation of translation [GO:0006417]	cytosol [GO:0005829];polysome [GO:0005844]	protein kinase binding [GO:0019901];protein kinase regulator activity [GO:0019887];ribosome binding [GO:0043022]	74	69	77	80	76	66	66	78	30441000	62	56	70	88	70	47	48	90	380870000	612270000	632660000	745520000	579660000	487170000
E9PVX6	3	E9PVX6	E9PVX6	KI67_MOUSE	Proliferation marker protein Ki-67	Mki67	3	3	3	1	350.86	0	8.2828	39707000	5	23.198	24.0781	23.5524	23.275	23.3698	22.0641	22.404	22.5294	cell population proliferation [GO:0008283];cholangiocyte proliferation [GO:1990705];hepatocyte proliferation [GO:0072574];meiotic cell cycle [GO:0051321];regulation of chromatin organization [GO:1902275];regulation of chromosome segregation [GO:0051983];regulation of mitotic nuclear division [GO:0007088]	chromosome, centromeric region [GO:0000775];condensed chromosome [GO:0000793];cytoplasm [GO:0005737];nuclear body [GO:0016604];nucleolus [GO:0005730];nucleoplasm [GO:0005654];nucleus [GO:0005634]	ATP binding [GO:0005524];DNA binding [GO:0003677];protein C-terminus binding [GO:0008022]	2	3	3	3	0	0	0	1	264710	1	2	1	1	0	0	0	0	2868400	16636000	11355000	6396000	0	0
E9PW37;Q3UHC7;F6SEU4	19;3;1	E9PW37	E9PW37	E9PW37_MOUSE	RAS protein activator-like 2	Rasal2	19	19	19	23.5	144.59	0	90.844	691160000	91	26.4974	26.8231	26.9374	26.5754	26.8531	27.0389	26.7477	26.8638	activation of JUN kinase activity [GO:0007257];activation of MAPKKK activity [GO:0000185];angiogenesis [GO:0001525];cell cycle [GO:0007049];cell motility involved in cerebral cortex radial glia guided migration [GO:0021814];cellular protein catabolic process [GO:0044257];cellular response to epidermal growth factor stimulus [GO:0071364];cellular response to interleukin-1 [GO:0071347];cellular res…	AIP1-IRE1 complex [GO:1990597];axon [GO:0030424];cerebellar mossy fiber [GO:0044300];climbing fiber [GO:0044301];cytoplasm [GO:0005737];dendrite [GO:0030425];dendritic shaft [GO:0043198];endocytic vesicle [GO:0030139];glutamatergic synapse [GO:0098978];membrane [GO:0016020];neuronal cell body [GO:0043025];neuronal cell body membrane [GO:0032809];parallel fiber [GO:1990032];plasma membrane [GO:000…	14-3-3 protein binding [GO:0071889];death receptor binding [GO:0005123];GTPase activator activity [GO:0005096];identical protein binding [GO:0042802];kinase binding [GO:0019900];mitogen-activated protein kinase kinase binding [GO:0031434];mitogen-activated protein kinase kinase kinase binding [GO:0031435];phosphatidylinositol 3-kinase binding [GO:0043548];phosphatidylinositol 3-kinase regulatory …	14	18	16	16	17	17	18	13	9599400	9	12	8	12	10	16	13	11	36345000	132890000	75053000	65195000	85823000	112050000
E9PWG6	14	E9PWG6	E9PWG6	E9PWG6_MOUSE	Non-SMC condensin I complex, subunit G	Ncapg	14	14	14	17.9	112.87	0	79.128	322160000	43	25.9029	25.6623	25.7763	26.4467	25.3766	24.588	24.5267	25.9793	mitotic chromosome condensation [GO:0007076]	condensed chromosome [GO:0000793];condensed chromosome, centromeric region [GO:0000779];condensin complex [GO:0000796];cytoplasm [GO:0005737]		9	9	12	13	8	5	3	11	7159000	6	7	7	9	4	1	1	8	21879000	43275000	59267000	71319000	23900000	10445000
E9PX68	4	E9PX68	E9PX68	E9PX68_MOUSE	Solute carrier family 4 (anion exchanger), member 1, adaptor protein	Slc4a1ap	4	4	4	8.9	82.886	0	9.2833	77549000	12	23.4169	23.4362	24.0586	23.989	23.3647	22.9161	23.5093	23.6918		intracellular membrane-bounded organelle [GO:0043231];nucleoplasm [GO:0005654];plasma membrane [GO:0005886]	mRNA binding [GO:0003729]	3	3	4	3	2	2	4	4	2040800	2	1	3	2	1	1	0	2	4140200	11784000	13909000	10124000	3906400	3500400
E9PYG6	8	E9PYG6	E9PYG6	E9PYG6_MOUSE	RAS p21 protein activator 1	Rasa1	8	8	8	10.8	115.43	0	19.366	116920000	19	24.5022	24.0387	23.6813	24.4799	23.9817	23.6044	23.7019	24.65	activation of GTPase activity [GO:0090630];blood vessel morphogenesis [GO:0048514];cellular response to epidermal growth factor stimulus [GO:0071364];cellular response to platelet-derived growth factor stimulus [GO:0036120];negative regulation of apoptotic process [GO:0043066];negative regulation of cell adhesion [GO:0007162];negative regulation of cell-matrix adhesion [GO:0001953];negative regul…	cytosol [GO:0005829];membrane [GO:0016020];nuclear membrane [GO:0031965];plasma membrane [GO:0005886];ruffle [GO:0001726]	GTPase activator activity [GO:0005096];GTPase binding [GO:0051020];ion channel binding [GO:0044325];kinase binding [GO:0019900];phosphotyrosine residue binding [GO:0001784];platelet-derived growth factor receptor binding [GO:0005161];protein kinase B binding [GO:0043422];protein tyrosine kinase binding [GO:1990782];protein-containing complex binding [GO:0044877];receptor tyrosine kinase binding […	5	7	5	6	5	5	3	8	2292600	3	3	1	4	2	1	1	4	10330000	21028000	8735800	12675000	10675000	10009000
E9PYK3	5	E9PYK3	E9PYK3	PARP4_MOUSE	Protein mono-ADP-ribosyltransferase PARP4	Parp4	5	5	5	4.1	216.13	0	10.509	103210000	13	24.0948	23.8728	23.8032	24.259	23.8533	23.7581	23.962	24.4812	cell death [GO:0008219];cellular protein modification process [GO:0006464];inflammatory response [GO:0006954];protein mono-ADP-ribosylation [GO:0140289];regulation of telomerase activity [GO:0051972]	cytoplasm [GO:0005737];cytosol [GO:0005829];nucleus [GO:0005634];spindle [GO:0005819];spindle microtubule [GO:0005876]	enzyme binding [GO:0019899];NAD+ ADP-ribosyltransferase activity [GO:0003950];protein ADP-ribosylase activity [GO:1990404]	4	4	4	4	3	3	4	4	1306500	1	1	2	2	1	0	2	4	9426200	14303000	11505000	12315000	10257000	4895400
E9PZJ8	26	E9PZJ8	E9PZJ8	ASCC3_MOUSE	Activating signal cointegrator 1 complex subunit 3	Ascc3	26	26	26	18.4	250.55	0	91.567	530520000	96	26.7307	26.1886	26.5139	26.5168	26.6983	26.3808	26.0149	26.4061	cell population proliferation [GO:0008283];DNA dealkylation involved in DNA repair [GO:0006307];DNA duplex unwinding [GO:0032508]	activating signal cointegrator 1 complex [GO:0099053];cytosol [GO:0005829];nuclear speck [GO:0016607];nucleus [GO:0005634]	3'-5' DNA helicase activity [GO:0043138];ATP binding [GO:0005524];RNA binding [GO:0003723]	19	19	21	23	23	22	17	22	4458100	10	12	14	10	18	15	3	14	47780000	65365000	72024000	63913000	76691000	77698000
E9PZM4	7	E9PZM4	E9PZM4	CHD2_MOUSE	Chromodomain-helicase-DNA-binding protein 2	Chd2	7	7	6	4.4	210.8	0	13.399	177310000	16	24.2547	25.2309	25.1282	24.2636	24.5459	24.932	25.3344	24.3932	cellular response to DNA damage stimulus [GO:0006974];chromatin organization [GO:0006325];hematopoietic stem cell differentiation [GO:0060218];muscle organ development [GO:0007517]	intracellular membrane-bounded organelle [GO:0043231];nucleolus [GO:0005730];nucleoplasm [GO:0005654];nucleus [GO:0005634]	ATP binding [GO:0005524];DNA helicase activity [GO:0003678];histone binding [GO:0042393];RNA polymerase II cis-regulatory region sequence-specific DNA binding [GO:0000978]	3	7	4	5	3	5	6	4	2162300	1	5	2	1	1	2	4	0	6667100	41004000	24953000	14184000	10933000	28362000
E9PZM7	4	E9PZM7	E9PZM7	E9PZM7_MOUSE	SR-related CTD-associated factor 11	Scaf11	4	4	4	3.6	162.1	0	8.4631	96577000	8	23.8143	24.2742	24.1931	24.1987	23.3153	22.0253	23.8565	24.2377	RNA splicing [GO:0008380];RNA splicing, via transesterification reactions [GO:0000375];spliceosomal complex assembly [GO:0000245]	nuclear body [GO:0016604];nucleolus [GO:0005730];nucleoplasm [GO:0005654]		4	4	4	3	4	1	4	4	1931500	0	2	1	3	0	0	0	2	7168800	21012000	15235000	8941600	6276000	2743300
E9Q1P8	6	E9Q1P8	E9Q1P8	I2BP2_MOUSE	Interferon regulatory factor 2-binding protein 2	Irf2bp2	6	5	5	21.1	59.291	0	20.865	95527000	7	23.5808	23.6629	24.5788	24.0442	23.8034	23.5744	23.8428	24.397	immature B cell differentiation [GO:0002327];negative regulation of transcription by RNA polymerase II [GO:0000122];regulation of transcription by RNA polymerase II [GO:0006357]	cytoplasm [GO:0005737];nucleoplasm [GO:0005654];nucleus [GO:0005634]	metal ion binding [GO:0046872];transcription corepressor activity [GO:0003714];ubiquitin protein ligase activity [GO:0061630]	5	5	5	5	3	2	5	3	3184200	0	0	3	2	0	0	0	2	5404900	17694000	18766000	19460000	4445200	6050500
E9Q2M9	5	E9Q2M9	E9Q2M9	WDFY4_MOUSE	WD repeat- and FYVE domain-containing protein 4	Wdfy4	5	5	5	2.1	354.33	0	11.753	60755000	16	23.4752	23.1855	22.5712	23.1636	23.6715	23.5246	23.1986	23.9028	antigen processing and presentation [GO:0019882];autophagy [GO:0006914];CD8-positive, alpha-beta T cell activation [GO:0036037];cellular response to virus [GO:0098586]	early endosome [GO:0005769];endoplasmic reticulum [GO:0005783]		4	3	2	3	5	4	3	3	405040	1	1	2	1	4	2	2	3	5989100	7683600	2176500	4889900	10445000	7624300
E9Q394	3	E9Q394	E9Q394	AKP13_MOUSE	A-kinase anchor protein 13	Akap13	3	3	3	1.6	303.97	0	9.8462	84290000	7	23.9902	24.0109	22.4055	23.7817	24.0425	23.9888	24.1393	23.0574	adenylate cyclase-activating adrenergic receptor signaling pathway involved in heart process [GO:0086023];adrenergic receptor signaling pathway [GO:0071875];bone development [GO:0060348];cardiac muscle cell differentiation [GO:0055007];cell growth involved in cardiac muscle cell development [GO:0061049];G protein-coupled receptor signaling pathway [GO:0007186];heart development [GO:0007507];nucle…	cell cortex [GO:0005938];cortical actin cytoskeleton [GO:0030864];cytosol [GO:0005829];membrane [GO:0016020];nucleus [GO:0005634];perinuclear region of cytoplasm [GO:0048471]	cAMP-dependent protein kinase activity [GO:0004691];MAP-kinase scaffold activity [GO:0005078];metal ion binding [GO:0046872];molecular adaptor activity [GO:0060090];protein kinase A binding [GO:0051018];Rho GTPase binding [GO:0017048];Rho guanyl-nucleotide exchange factor activity [GO:0005089]	3	3	2	3	3	3	2	2	658510	1	1	1	1	1	1	1	0	6964800	17879000	8718700	10242000	13686000	16540000
E9Q3G8	6	E9Q3G8	E9Q3G8	E9Q3G8_MOUSE	Nucleoporin 153	Nup153	6	6	6	5.1	152.01	0	9.3165	68367000	8	22.4881	24.7746	23.877	23.0874	21.6246	22.6205	23.8565	23.4707	mitotic cell cycle [GO:0000278];negative regulation of RNA export from nucleus [GO:0046832];nuclear pore complex assembly [GO:0051292];protein import into nucleus [GO:0006606];RNA export from nucleus [GO:0006405]	annulate lamellae [GO:0005642];cytosol [GO:0005829];membrane [GO:0016020];nuclear inclusion body [GO:0042405];nuclear membrane [GO:0031965];nuclear periphery [GO:0034399];nuclear pore [GO:0005643];nuclear pore central transport channel [GO:0044613];nuclear pore nuclear basket [GO:0044615];nucleolus [GO:0005730];nucleoplasmic side of nuclear pore [GO:1990875];protein-containing complex [GO:0032991]	chromatin binding [GO:0003682];double-stranded DNA binding [GO:0003690];identical protein binding [GO:0042802];nuclear localization sequence binding [GO:0008139];protein-membrane adaptor activity [GO:0043495];Ran GTPase binding [GO:0008536];structural constituent of nuclear pore [GO:0017056];zinc ion binding [GO:0008270]	0	6	4	2	1	1	5	2	1085200	0	5	2	0	0	0	1	0	0	33118000	12770000	2026600	860730	1337800
E9Q3L4	8	E9Q3L4	E9Q3L4	E9Q3L4_MOUSE	Interferon-activated gene 207	Ifi207	8	8	7	10	104.49	0	75.749	558870000	34	26.5506	27.1962	27.112	24.9412	26.0399	26.4791	26.3887	25.5936	activation of innate immune response [GO:0002218];cellular response to interferon-beta [GO:0035458]	cytosol [GO:0005829];nucleolus [GO:0005730];nucleoplasm [GO:0005654];nucleus [GO:0005634]	DNA-binding transcription repressor activity, RNA polymerase II-specific [GO:0001227];double-stranded DNA binding [GO:0003690];identical protein binding [GO:0042802];RNA polymerase II cis-regulatory region sequence-specific DNA binding [GO:0000978];transcription factor binding [GO:0008134]	5	8	8	6	6	5	6	6	15524000	3	6	8	1	3	4	5	4	33008000	168240000	105560000	22292000	49462000	63599000
E9Q3S4	2	E9Q3S4	E9Q3S4	M3K19_MOUSE	Mitogen-activated protein kinase kinase kinase 19	Map3k19	2	2	2	1.4	146.41	0.0014603	2.6874	1022800000	11	21.4229	27.2949	27.4603	27.3171	23.0775	21.5281	22.1898	27.3327	activation of protein kinase activity [GO:0032147];regulation of mitotic cell cycle [GO:0007346];signal transduction by protein phosphorylation [GO:0023014];stress-activated protein kinase signaling cascade [GO:0031098]	cytoplasm [GO:0005737]	ATP binding [GO:0005524];protein serine/threonine kinase activity [GO:0004674]	1	2	2	2	1	1	1	2	15497000	1	2	2	1	2	1	1	1	55989000	185790000	132050000	79416000	114660000	135130000
E9Q4P1	7	E9Q4P1	E9Q4P1	WDFY1_MOUSE	WD repeat and FYVE domain-containing protein 1	Wdfy1	7	7	7	21.2	46.217	0	13.513	162000000	26	24.703	24.1829	24.3045	24.2313	24.8538	24.7826	25.0605	24.9856	positive regulation of toll-like receptor 3 signaling pathway [GO:0034141];positive regulation of toll-like receptor 4 signaling pathway [GO:0034145]	cytosol [GO:0005829];early endosome [GO:0005769];nucleus [GO:0005634]	1-phosphatidylinositol binding [GO:0005545];metal ion binding [GO:0046872]	6	5	5	4	6	5	6	7	6750200	4	1	2	2	6	3	3	5	11959000	19904000	14058000	8547600	22064000	20625000
E9Q555	72	E9Q555	E9Q555	RN213_MOUSE	E3 ubiquitin-protein ligase RNF213	Rnf213	72	72	72	19.4	584.78	0	206.53	1831500000	218	28.1211	28.2361	28.4321	28.6203	27.9008	28.0101	27.726	28.244	angiogenesis [GO:0001525];negative regulation of non-canonical Wnt signaling pathway [GO:2000051];protein autoubiquitination [GO:0051865];protein homooligomerization [GO:0051260];protein ubiquitination [GO:0016567];sprouting angiogenesis [GO:0002040];ubiquitin-dependent protein catabolic process [GO:0006511]	cytoplasm [GO:0005737];cytosol [GO:0005829];nucleolus [GO:0005730]	ATPase activity [GO:0016887];metal ion binding [GO:0046872];ubiquitin-protein transferase activity [GO:0004842]	56	57	59	64	50	46	43	57	6381400	24	27	37	53	16	16	15	30	148200000	307740000	266620000	274020000	153990000	172660000
E9Q5C9	15	E9Q5C9	E9Q5C9	NOLC1_MOUSE	Nucleolar and coiled-body phosphoprotein 1	Nolc1	15	15	15	18.9	73.697	0	58.517	1527600000	127	27.5567	27.9625	28.3036	28.3736	27.4909	27.0361	28.2079	27.8958	box H/ACA snoRNA metabolic process [GO:0033979];neural crest cell development [GO:0014032];neural crest formation [GO:0014029];nucleolus organization [GO:0007000];positive regulation of cell population proliferation [GO:0008284];positive regulation of transcription, DNA-templated [GO:0045893];regulation of protein import into nucleus [GO:0042306];regulation of translation [GO:0006417];response to…	box C/D snoRNP complex [GO:0031428];box H/ACA snoRNP complex [GO:0031429];Cajal body [GO:0015030];cytoplasm [GO:0005737];fibrillar center [GO:0001650];nucleolus [GO:0005730];nucleoplasm [GO:0005654];small nuclear ribonucleoprotein complex [GO:0030532]	box C/D snoRNA binding [GO:0034512];box C/D snoRNP complex binding [GO:0062064];box H/ACA snoRNA binding [GO:0034513];box H/ACA snoRNP complex binding [GO:0062065];DNA binding [GO:0003677];DNA-binding transcription factor activity [GO:0003700];nuclear localization sequence binding [GO:0008139];protein domain specific binding [GO:0019904];protein heterodimerization activity [GO:0046982];RNA polyme…	14	15	15	14	14	13	14	14	50921000	14	15	21	22	12	11	17	15	87554000	284510000	248820000	212710000	130020000	102890000
E9Q5K9	4	E9Q5K9	E9Q5K9	YTDC1_MOUSE	YTH domain-containing protein 1	Ythdc1	4	4	4	6.2	85.648	0	5.1733	111090000	14	23.6877	24.8553	24.1182	23.5973	23.7276	23.7215	24.9002	23.7183	dosage compensation by inactivation of X chromosome [GO:0009048];in utero embryonic development [GO:0001701];mRNA alternative polyadenylation [GO:0110104];mRNA export from nucleus [GO:0006406];mRNA splice site selection [GO:0006376];mRNA splicing, via spliceosome [GO:0000398];posttranscriptional regulation of gene expression [GO:0010608];primary follicle stage [GO:0048160];regulation of alternati…	nuclear body [GO:0016604];nuclear speck [GO:0016607];nucleoplasm [GO:0005654];nucleus [GO:0005634];plasma membrane [GO:0005886]	mRNA binding [GO:0003729];N6-methyladenosine-containing RNA binding [GO:1990247];RNA binding [GO:0003723]	3	4	3	3	2	3	3	2	4628700	1	3	2	1	1	2	3	1	6315900	31749000	17270000	8445500	5930600	11415000
E9Q616	207	E9Q616	E9Q616	E9Q616_MOUSE	AHNAK nucleoprotein (desmoyokin)	Ahnak	207	207	207	65.8	604.25	0	323.31	54717000000	2262	32.8308	32.7223	32.3995	33.4368	32.9165	33.1794	32.8497	33.5034	regulation of RNA splicing [GO:0043484];regulation of voltage-gated calcium channel activity [GO:1901385]	actin cytoskeleton [GO:0015629];cell-cell contact zone [GO:0044291];cell-cell junction [GO:0005911];costamere [GO:0043034];cytoplasm [GO:0005737];cytosol [GO:0005829];extracellular exosome [GO:0070062];membrane raft [GO:0045121];nucleus [GO:0005634];plasma membrane [GO:0005886];sarcolemma [GO:0042383];vesicle [GO:0031982]	identical protein binding [GO:0042802];S100 protein binding [GO:0044548];structural molecule activity conferring elasticity [GO:0097493]	192	194	181	198	189	194	185	196	150320000	265	265	222	324	269	297	271	349	3203100000	6905200000	3882300000	7769400000	5067300000	6902200000
E9Q634	36	E9Q634	E9Q634	MYO1E_MOUSE	Unconventional myosin-Ie	Myo1e	36	36	31	38.8	126.82	0	268.75	2938900000	267	28.7859	28.8801	28.5235	28.7471	28.883	28.6473	28.9365	29.2367	actin filament organization [GO:0007015];endocytosis [GO:0006897];glomerular basement membrane development [GO:0032836];glomerular filtration [GO:0003094];glomerular visceral epithelial cell development [GO:0072015];hemopoiesis [GO:0030097];in utero embryonic development [GO:0001701];kidney development [GO:0001822];nitrogen compound metabolic process [GO:0006807];platelet-derived growth factor re…	actin cytoskeleton [GO:0015629];actin-based cell projection [GO:0098858];adherens junction [GO:0005912];brush border [GO:0005903];clathrin-coated endocytic vesicle [GO:0045334];cuticular plate [GO:0032437];cytoplasm [GO:0005737];cytoskeleton [GO:0005856];myosin complex [GO:0016459];protein-containing complex [GO:0032991];vesicle [GO:0031982]	actin filament binding [GO:0051015];actin-dependent ATPase activity [GO:0030898];ATP binding [GO:0005524];ATPase activity [GO:0016887];calmodulin binding [GO:0005516];microfilament motor activity [GO:0000146];phosphatidylinositol binding [GO:0035091];protein-containing complex binding [GO:0044877]	34	31	29	34	33	29	34	33	49813000	36	35	29	31	32	30	35	39	206950000	489660000	263190000	293560000	329780000	294260000
E9Q6E5	5	E9Q6E5	E9Q6E5	E9Q6E5_MOUSE	Serine and arginine-rich-splicing factor 11	Srsf11	5	5	5	14.5	56.697	0	11.983	231410000	42	24.1194	25.681	25.2882	24.9974	24.3131	24.6178	25.7702	25.2412	RNA splicing [GO:0008380]	nuclear speck [GO:0016607];nucleoplasm [GO:0005654]	RNA binding [GO:0003723]	5	5	5	4	3	4	5	5	19284000	2	9	6	6	3	3	8	5	7298700	52037000	32404000	19687000	13321000	23237000
E9Q7G0	18	E9Q7G0	E9Q7G0	NUMA1_MOUSE	Nuclear mitotic apparatus protein 1	Numa1	18	18	18	14.3	235.63	0	78.555	397610000	52	25.9891	26.8251	26.7356	25.3202	25.8097	24.0387	26.5366	25.0546	anastral spindle assembly [GO:0055048];astral microtubule organization [GO:0030953];cell division [GO:0051301];chromosome segregation [GO:0007059];establishment of mitotic spindle orientation [GO:0000132];meiotic cell cycle [GO:0051321];microtubule bundle formation [GO:0001578];positive regulation of BMP signaling pathway [GO:0030513];positive regulation of chromosome segregation [GO:0051984];pos…	cell cortex [GO:0005938];cell cortex region [GO:0099738];centrosome [GO:0005813];chromosome [GO:0005694];cortical microtubule [GO:0055028];cytoplasm [GO:0005737];cytoplasmic microtubule bundle [GO:1905720];cytosol [GO:0005829];dendrite [GO:0030425];extrinsic component of plasma membrane [GO:0019897];Golgi membrane [GO:0000139];lateral cell cortex [GO:0097575];lateral plasma membrane [GO:0016328];…	disordered domain specific binding [GO:0097718];dynein complex binding [GO:0070840];microtubule binding [GO:0008017];microtubule minus-end binding [GO:0051011];microtubule plus-end binding [GO:0051010];phosphatidylinositol binding [GO:0035091];protein C-terminus binding [GO:0008022];protein domain specific binding [GO:0019904];protein-containing complex binding [GO:0044877];tubulin binding [GO:00…	16	15	16	12	14	3	16	9	3457500	9	12	10	2	6	1	12	0	31806000	105840000	82315000	21651000	47857000	12505000
E9Q8D0	7	E9Q8D0	E9Q8D0	DJC21_MOUSE	DnaJ homolog subfamily C member 21	Dnajc21	7	7	7	17.9	61.734	0	33.808	137400000	10	24.6455	24.0897	21.8599	24.739	24.5774	24.1663	24.4667	25.0475		cytoplasm [GO:0005737];nucleolus [GO:0005730]	nucleic acid binding [GO:0003676];zinc ion binding [GO:0008270]	6	6	4	7	7	7	6	5	7231700	0	0	0	4	2	1	0	3	11509000	15713000	7994800	19469000	19495000	16437000
E9Q9B7	19	E9Q9B7	E9Q9B7	E9Q9B7_MOUSE	Kinase D-interacting substrate 220	Kidins220	19	19	19	13.8	199.18	0	76.02	318930000	46	25.0806	26.7799	25.9045	23.7512	25.5228	25.6793	25.9614	24.3627	cellular response to nerve growth factor stimulus [GO:1990090];dendrite morphogenesis [GO:0048813];in utero embryonic development [GO:0001701];nerve growth factor signaling pathway [GO:0038180];positive regulation of neuron projection development [GO:0010976]	integral component of membrane [GO:0016021];late endosome [GO:0005770];protein-containing complex [GO:0032991]	PDZ domain binding [GO:0030165];protein kinase binding [GO:0019901];protein kinase regulator activity [GO:0019887]	10	19	15	2	12	14	14	6	3466700	1	17	11	0	3	6	7	1	12522000	115810000	62770000	4645900	30875000	42901000
E9QAE3	8	E9QAE3	E9QAE3	E9QAE3_MOUSE	B-TFIID TATA-box-binding protein-associated factor 1	Btaf1	8	8	8	5	207.05	0	12.544	97646000	12	23.5189	23.6593	24.0156	24.3114	23.4875	22.7947	23.6947	24.6287	negative regulation of chromatin binding [GO:0035562];negative regulation of transcription, DNA-templated [GO:0045892]	intracellular membrane-bounded organelle [GO:0043231];nucleoplasm [GO:0005654];nucleus [GO:0005634]	ATP binding [GO:0005524];DNA binding [GO:0003677];DNA-dependent ATPase activity [GO:0008094];transcription coregulator activity [GO:0003712]	4	5	7	6	4	0	4	8	1148800	0	0	2	3	0	0	1	6	4717600	12607000	14016000	11650000	5072400	0
P62270;F6YVP7;A0A1Y7VKY1	14;14;12	P62270;F6YVP7	P62270	RS18_MOUSE	40S ribosomal protein S18	Rps18	14	14	14	62.5	17.718	0	145.25	8305500000	182	30.1383	30.3922	30.6051	30.0333	30.4807	30.6163	30.5144	30.0406	translation [GO:0006412]	cytosol [GO:0005829];cytosolic small ribosomal subunit [GO:0022627];nucleus [GO:0005634];postsynaptic density [GO:0014069];small ribosomal subunit [GO:0015935];synapse [GO:0045202]	protein kinase binding [GO:0019901];RNA binding [GO:0003723];rRNA binding [GO:0019843];structural constituent of ribosome [GO:0003735]	13	13	13	12	13	13	14	12	922830000	21	24	27	19	22	22	26	21	523190000	1473300000	1165300000	652240000	950490000	1234000000
F6ZDS4	14	F6ZDS4	F6ZDS4	TPR_MOUSE	Nucleoprotein TPR	Tpr	14	14	14	7.1	273.99	0	67.824	268460000	49	26.1132	25.424	25.7096	25.5238	25.8223	24.4349	25.5429	25.0725	cell division [GO:0051301];cellular response to heat [GO:0034605];cellular response to interferon-alpha [GO:0035457];mitotic spindle assembly checkpoint [GO:0007094];mRNA export from nucleus [GO:0006406];mRNA export from nucleus in response to heat stress [GO:0031990];negative regulation of RNA export from nucleus [GO:0046832];negative regulation of transcription by RNA polymerase II [GO:0000122]…	cytoplasm [GO:0005737];cytoplasmic dynein complex [GO:0005868];extrinsic component of membrane [GO:0019898];kinetochore [GO:0000776];mitotic spindle [GO:0072686];nuclear envelope [GO:0005635];nuclear inclusion body [GO:0042405];nuclear membrane [GO:0031965];nuclear periphery [GO:0034399];nuclear pore [GO:0005643];nuclear pore nuclear basket [GO:0044615];nucleus [GO:0005634]	chromatin binding [GO:0003682];dynein complex binding [GO:0070840];heat shock protein binding [GO:0031072];mitogen-activated protein kinase binding [GO:0051019];mRNA binding [GO:0003729];protein homodimerization activity [GO:0042803];structural constituent of nuclear pore [GO:0017056];tubulin binding [GO:0015631]	12	11	12	11	10	4	10	9	2396900	13	8	7	8	6	0	4	3	38019000	38090000	45410000	33185000	36682000	8731100
F7BJB9	11	F7BJB9	F7BJB9	MORC3_MOUSE	MORC family CW-type zinc finger protein 3	Morc3	11	11	11	14.9	106.52	0	27.582	206610000	21	24.5346	25.5697	25.4133	25.6044	24.1139	23.648	24.791	24.9906	cell aging [GO:0007569];maintenance of protein location in nucleus [GO:0051457];negative regulation of fibroblast proliferation [GO:0048147];peptidyl-serine phosphorylation [GO:0018105];post-embryonic development [GO:0009791];protein phosphorylation [GO:0006468];protein stabilization [GO:0050821]	nuclear matrix [GO:0016363];nucleoplasm [GO:0005654];nucleus [GO:0005634];PML body [GO:0016605]	RNA binding [GO:0003723];zinc ion binding [GO:0008270]	7	9	11	11	2	4	8	9	4051300	0	5	4	8	0	0	2	2	11494000	48220000	36998000	32910000	5173300	4503400
F8VPK0	26	F8VPK0	F8VPK0	F8VPK0_MOUSE	Tetratricopeptide repeat domain 37	Ttc37	26	26	26	25.5	173.94	0	105.16	722400000	88	26.823	26.5463	26.7331	26.9634	26.9742	26.9072	26.704	26.9718	RNA catabolic process [GO:0006401]	cytoplasm [GO:0005737];cytosol [GO:0005829];nucleoplasm [GO:0005654];nucleus [GO:0005634];Ski complex [GO:0055087];transcriptionally active chromatin [GO:0035327]		20	22	22	20	19	23	19	22	9381800	11	8	10	15	12	11	7	14	50698000	101840000	87218000	75438000	84821000	94095000
F8VPN4	5	F8VPN4	F8VPN4	F8VPN4_MOUSE	4-alpha-glucanotransferase	Agl	5	5	5	4.1	174.29	0	9.2481	66830000	7	23.5122	23.1907	23.4925	23.6652	23.1416	23.2174	23.2121	24.3043	glycogen biosynthetic process [GO:0005978];glycogen catabolic process [GO:0005980];glycogen metabolic process [GO:0005977];response to glucocorticoid [GO:0051384];response to hormone [GO:0009725];response to nutrient [GO:0007584]	cytoplasm [GO:0005737];inclusion body [GO:0016234];nucleus [GO:0005634];sarcoplasmic reticulum [GO:0016529]	4-alpha-glucanotransferase activity [GO:0004134];amylo-alpha-1,6-glucosidase activity [GO:0004135];carbohydrate binding [GO:0030246];glycogen debranching enzyme activity [GO:0004133];polysaccharide binding [GO:0030247];polyubiquitin modification-dependent protein binding [GO:0031593]	3	3	2	3	3	3	4	5	734390	0	0	0	2	0	0	1	4	6631600	4943300	4120900	10832000	8687000	7736400
F8VQC1	21	F8VQC1	F8VQC1	F8VQC1_MOUSE	Signal recognition particle subunit SRP72	Srp72	21	21	21	42.8	74.656	0	239.72	2234800000	143	28.4077	28.2253	28.5529	28.7584	28.5494	28.5147	28.114	28.6759	response to drug [GO:0042493];SRP-dependent cotranslational protein targeting to membrane [GO:0006614]	endoplasmic reticulum [GO:0005783];nucleolus [GO:0005730];signal recognition particle [GO:0048500];signal recognition particle, endoplasmic reticulum targeting [GO:0005786]	7S RNA binding [GO:0008312];ribosome binding [GO:0043022];signal recognition particle binding [GO:0005047];TPR domain binding [GO:0030911]	20	17	20	21	20	19	19	19	67722000	18	17	21	20	17	20	16	14	176900000	303700000	271940000	274430000	274550000	283920000
FPPCON_Q95121	6	FPPCON_Q95121	Q6NXH9	K2C73_MOUSE	Keratin, type II cytoskeletal 73	Krt73	6	6	5	18.3	46.228	0	7.8596	97723000	13	24.8704	23.9823	23.413	24.5166	24.4331	23.5695	23.6027	23.5057				4	4	6	5	4	2	4	3	4248800	3	1	0	4	2	0	2	1	11792000	18964000	11252000	17425000	15384000	4299400
G3X8U3	8	G3X8U3	Q9D7G0	PRPS1_MOUSE	Ribose-phosphate pyrophosphokinase 1	Prps1	8	8	8	29.9	38.615	0	21.988	112540000	15	24.6584	23.3244	22.8374	24.4917	23.4702	21.5983	23.5066	25.2595	tRNA modification [GO:0006400];tRNA-guanine transglycosylation [GO:0101030]			5	4	1	5	3	1	3	8	5359100	3	1	0	3	1	0	1	6	12932000	9787000	1388800	9930000	5413800	1859800
G3X8X0	5	G3X8X0	G3X8U3	G3X8U3_MOUSE	Queuosine salvage protein	2210016F16Rik	5	5	5	5.9	119.07	0	10.89	105290000	27	23.6632	24.1363	24.204	24.2605	23.9655	23.6534	23.7406	24.2697	mRNA splicing, via spliceosome [GO:0000398]	nucleoplasm [GO:0005654];nucleus [GO:0005634];spliceosomal complex [GO:0005681];U2-type precatalytic spliceosome [GO:0071005]	ATP binding [GO:0005524];ATPase activity [GO:0016887];helicase activity [GO:0004386];RNA binding [GO:0003723]	3	5	5	5	3	5	4	4	2148800	2	4	4	5	3	3	2	4	4665900	22125000	15308000	13787000	7788000	11600000
G3X972	12	G3X972	G3X8X0	G3X8X0_MOUSE	RNA helicase	Dhx16	12	12	12	15.4	118.58	0	36.452	419550000	37	25.9467	25.93	25.6756	26.4624	25.497	25.8205	25.8364	26.6186	COPII-coated vesicle cargo loading [GO:0090110];endoplasmic reticulum to Golgi vesicle-mediated transport [GO:0006888];in utero embryonic development [GO:0001701];intracellular protein transport [GO:0006886]	COPII vesicle coat [GO:0030127];cytosol [GO:0005829];Golgi membrane [GO:0000139]	SNARE binding [GO:0000149];zinc ion binding [GO:0008270]	8	9	9	11	8	11	9	11	10758000	6	3	3	6	3	3	4	9	14306000	67339000	52600000	38832000	44739000	67003000
G3X9B1	9	G3X9B1	G3X972	G3X972_MOUSE	Sec24-related gene family, member C (S. cerevisiae)	Sec24c	9	9	9	6.3	242.07	0	23.515	274820000	25	26.0312	25.6269	25.4911	25.5206	25.8841	25.1532	25.3201	25.0643	maturation of SSU-rRNA from tricistronic rRNA transcript (SSU-rRNA, 5.8S rRNA, LSU-rRNA) [GO:0000462];positive regulation of rRNA processing [GO:2000234];positive regulation of transcription by RNA polymerase I [GO:0045943]	90S preribosome [GO:0030686];fibrillar center [GO:0001650];mitochondrion [GO:0005739];nucleolus [GO:0005730];small-subunit processome [GO:0032040];t-UTP complex [GO:0034455]	snoRNA binding [GO:0030515]	9	5	8	8	8	5	7	6	2348900	6	2	4	4	5	1	2	1	34733000	41388000	35251000	25701000	42012000	25671000
G5E829;Q6Q477;Q0VF55;Q9R0K7	16;4;2;2	G5E829	G3X9Z4	G3X9Z4_MOUSE	PCF11 cleavage and polyadenylation factor subunit	Pcf11	16	16	16	18.9	134.75	0	50.743	414100000	54	26.1562	26.7075	26.1566	23.8393	25.6866	26.9666	26.8025	22.1435	aging [GO:0007568];auditory receptor cell stereocilium organization [GO:0060088];brain development [GO:0007420];calcium ion export [GO:1901660];calcium ion export across plasma membrane [GO:1990034];calcium ion transmembrane transport [GO:0070588];calcium ion transport [GO:0006816];cell morphogenesis [GO:0000902];cellular calcium ion homeostasis [GO:0006874];cellular response to acetylcholine [GO…	apical part of cell [GO:0045177];apical plasma membrane [GO:0016324];basolateral plasma membrane [GO:0016323];cilium [GO:0005929];cytoplasm [GO:0005737];cytoplasmic side of plasma membrane [GO:0009898];dendrite [GO:0030425];dendrite membrane [GO:0032590];dendritic spine membrane [GO:0032591];endoplasmic reticulum [GO:0005783];GABA-ergic synapse [GO:0098982];glutamatergic synapse [GO:0098978];immu…	ATP binding [GO:0005524];ATPase activity [GO:0016887];ATPase-coupled cation transmembrane transporter activity [GO:0019829];calcium ion binding [GO:0005509];calcium ion transmembrane transporter activity [GO:0015085];calcium transmembrane transporter activity, phosphorylative mechanism [GO:0005388];calcium-dependent ATPase activity [GO:0030899];calcium-dependent protein binding [GO:0048306];calci…	14	15	11	4	10	15	14	1	8282000	8	11	5	0	4	14	12	0	32139000	125220000	49102000	4427600	27530000	98724000
G5E870	23	G5E870	G5E829	AT2B1_MOUSE	Plasma membrane calcium-transporting ATPase 1	Atp2b1	23	23	23	16.8	224.13	0	176.57	802970000	98	27.2255	27.0664	27.216	27.0577	27.01	26.2273	26.9619	27.0996	cellular response to DNA damage stimulus [GO:0006974];DNA repair [GO:0006281];negative regulation of double-strand break repair [GO:2000780];negative regulation of histone H2A K63-linked ubiquitination [GO:1901315];protein polyubiquitination [GO:0000209];regulation of double-strand break repair [GO:2000779];regulation of embryonic development [GO:0045995];ubiquitin-dependent protein catabolic pro…	nuclear speck [GO:0016607];nucleoplasm [GO:0005654]	thyroid hormone receptor binding [GO:0046966];ubiquitin protein ligase activity [GO:0061630];zinc ion binding [GO:0008270]	19	21	22	20	18	12	18	19	8193600	13	14	17	15	9	4	11	15	74600000	162780000	122180000	91172000	73341000	40107000
G5E895	7	G5E895	G5E870	TRIPC_MOUSE	E3 ubiquitin-protein ligase TRIP12	Trip12	7	2	2	27.2	35.848	0	5.7759	85639000	9	23.759	23.7155	23.4696	23.6401	23.5318	23.6164	23.9806	23.9526		cytosol [GO:0005829];mitochondrion [GO:0005739]	alcohol dehydrogenase (NADP+) activity [GO:0008106];alditol:NADP+ 1-oxidoreductase activity [GO:0004032];NADP+ binding [GO:0070401];NADPH binding [GO:0070402];NADP-retinol dehydrogenase activity [GO:0052650];oxidoreductase activity [GO:0016491];retinal binding [GO:0016918]	6	6	5	5	5	6	7	5	4507300	1	1	1	1	1	1	2	1	7093500	15081000	7016400	7245000	7832200	8449200
G5E8V9	5	G5E8V9	G5E897	PLGT3_MOUSE	Protein O-glucosyltransferase 3	Poglut3	5	5	5	19.8	41.518	0	8.8605	64964000	6	23.7311	22.112	22.9028	23.3843	23.5677	21.6186	23.5559	23.8342	intracellular protein transport [GO:0006886];negative regulation of retrograde transport, endosome to Golgi [GO:1905280];regulation of Arp2/3 complex-mediated actin nucleation [GO:0034315];regulation of protein secretion [GO:0050708]	cytoplasm [GO:0005737];cytosol [GO:0005829];Golgi membrane [GO:0000139];trans-Golgi network membrane [GO:0032588]	phosphatidylinositol-4-phosphate binding [GO:0070273];phospholipid binding [GO:0005543];protein domain specific binding [GO:0019904]	3	2	1	3	2	2	3	4	3248200	1	0	0	0	2	0	0	3	5745000	4672500	2101800	7001900	4348300	3969700
O08529	20	O08529	O08528	HXK2_MOUSE	Hexokinase-2	Hk2	20	20	20	47.4	79.871	0	299.17	1537900000	120	28.052	27.4086	27.0951	28.1063	27.7619	27.6484	27.7486	28.6583	behavioral response to pain [GO:0048266];blastocyst development [GO:0001824];cellular response to amino acid stimulus [GO:0071230];cellular response to interferon-beta [GO:0035458];cellular response to lipopolysaccharide [GO:0071222];female pregnancy [GO:0007565];myoblast fusion [GO:0007520];positive regulation of cardiac muscle cell apoptotic process [GO:0010666];positive regulation of myoblast …	cell projection [GO:0042995];chromatin [GO:0000785];cytoplasm [GO:0005737];cytosol [GO:0005829];dendrite [GO:0030425];endoplasmic reticulum [GO:0005783];external side of plasma membrane [GO:0009897];focal adhesion [GO:0005925];Golgi apparatus [GO:0005794];lysosome [GO:0005764];membrane [GO:0016020];membrane raft [GO:0045121];mitochondrial intermembrane space [GO:0005758];neuronal cell body [GO:00…	calcium ion binding [GO:0005509];calcium-dependent cysteine-type endopeptidase activity [GO:0004198];cytoskeletal protein binding [GO:0008092];enzyme binding [GO:0019899];peptidase activity [GO:0008233];protein-containing complex binding [GO:0044877]	18	20	16	19	19	16	19	20	45233000	15	12	11	20	14	11	13	24	123800000	191640000	97988000	186610000	163710000	137320000
O08539	3	O08539	O08529	CAN2_MOUSE	Calpain-2 catalytic subunit	Capn2	3	3	3	9.7	64.469	0	15.225	109540000	10	24.4241	23.3791	22.6065	24.9242	23.1529	23.4329	22.9488	24.7827	endosome to lysosome transport [GO:0008333];lipid tube assembly [GO:0060988];muscle cell differentiation [GO:0042692];negative regulation of amyloid-beta formation [GO:1902430];negative regulation of aspartic-type endopeptidase activity involved in amyloid precursor protein catabolic process [GO:1902960];negative regulation of calcium ion transmembrane transport via high voltage-gated calcium cha…	axon [GO:0030424];axon initial segment [GO:0043194];axon terminus [GO:0043679];cerebellar mossy fiber [GO:0044300];cytoplasm [GO:0005737];cytosol [GO:0005829];endosome [GO:0005768];extrinsic component of synaptic vesicle membrane [GO:0098850];glutamatergic synapse [GO:0098978];I band [GO:0031674];lipid tube [GO:0060987];membrane [GO:0016020];microtubule [GO:0005874];node of Ranvier [GO:0033268];n…	actin filament binding [GO:0051015];aspartic-type endopeptidase inhibitor activity [GO:0019828];chaperone binding [GO:0051087];GTPase binding [GO:0051020];identical protein binding [GO:0042802];phospholipid binding [GO:0005543];protease binding [GO:0002020];protein-containing complex binding [GO:0044877];RNA polymerase binding [GO:0070063];tau protein binding [GO:0048156]	2	2	3	2	2	2	3	3	3912200	2	1	0	2	1	1	0	3	5506100	16196000	6465800	10551000	4506200	11895000
O08547	8	O08547	O08539	BIN1_MOUSE	Myc box-dependent-interacting protein 1	Bin1	8	8	8	34.4	24.74	0	66.116	370560000	26	24.9632	26.0496	25.9312	24.7985	25.5099	26.7326	26.926	24.6225	endoplasmic reticulum to Golgi vesicle-mediated transport [GO:0006888];negative regulation of autophagosome assembly [GO:1902902];positive regulation of protein catabolic process [GO:0045732];protein transport [GO:0015031];retrograde vesicle-mediated transport, Golgi to endoplasmic reticulum [GO:0006890];vesicle fusion with Golgi apparatus [GO:0048280];vesicle-mediated transport [GO:0016192]	COPI-coated vesicle [GO:0030137];endoplasmic reticulum [GO:0005783];endoplasmic reticulum membrane [GO:0005789];endoplasmic reticulum-Golgi intermediate compartment [GO:0005793];endoplasmic reticulum-Golgi intermediate compartment membrane [GO:0033116];ER to Golgi transport vesicle membrane [GO:0012507];Golgi membrane [GO:0000139];integral component of membrane [GO:0016021];melanosome [GO:0042470…	SNAP receptor activity [GO:0005484];syntaxin binding [GO:0019905]	6	7	8	2	8	8	8	3	30880000	1	2	6	0	3	7	7	0	13283000	69349000	51722000	8669400	36520000	99333000
O08553;P97427	16;1	O08553	O08547	SC22B_MOUSE	Vesicle-trafficking protein SEC22b	Sec22b	16	16	16	45.8	62.277	0	126.63	1468500000	86	28.0945	27.2371	27.2462	27.9965	27.8703	27.9709	27.7745	28.7049	axon guidance [GO:0007411];cytoskeleton organization [GO:0007010];endocytosis [GO:0006897];microtubule cytoskeleton organization [GO:0000226];negative regulation of actin filament binding [GO:1904530];negative regulation of neuron projection development [GO:0010977];olfactory bulb development [GO:0021772];positive regulation of glutamate secretion [GO:0014049];regulation of axon extension [GO:003…	actin cytoskeleton [GO:0015629];axon [GO:0030424];centrosome [GO:0005813];cytoplasm [GO:0005737];cytoskeleton [GO:0005856];cytosol [GO:0005829];dendrite [GO:0030425];growth cone [GO:0030426];midbody [GO:0030496];mitochondrion [GO:0005739];myelin sheath [GO:0043209];neuron projection [GO:0043005];neuronal cell body [GO:0043025];nucleus [GO:0005634];perikaryon [GO:0043204];plasma membrane [GO:00058…	filamin binding [GO:0031005];hydrolase activity, acting on carbon-nitrogen (but not peptide) bonds, in cyclic amides [GO:0016812];identical protein binding [GO:0042802];microtubule binding [GO:0008017];phosphoprotein binding [GO:0051219];protein kinase binding [GO:0019901]	14	13	12	13	14	13	14	12	47371000	12	7	7	12	11	11	13	13	59546000	62627000	348840000	70678000	75018000	382320000
O08579	6	O08579	O08553	DPYL2_MOUSE	Dihydropyrimidinase-related protein 2	Dpysl2	6	6	6	35.9	29.435	0	54.387	188390000	22	23.7898	25.9091	25.4226	23.4785	23.8833	25.1248	25.4855	23.4794	cellular response to growth factor stimulus [GO:0071363];negative regulation of canonical Wnt signaling pathway [GO:0090090];negative regulation of fibroblast proliferation [GO:0048147];positive regulation of protein export from nucleus [GO:0046827];regulation of canonical Wnt signaling pathway [GO:0060828];skeletal muscle cell differentiation [GO:0035914]	cortical endoplasmic reticulum [GO:0032541];cytoplasm [GO:0005737];endoplasmic reticulum [GO:0005783];integral component of membrane [GO:0016021];microtubule [GO:0005874];nuclear envelope [GO:0005635];nuclear inner membrane [GO:0005637];nuclear lamina [GO:0005652];nuclear membrane [GO:0031965];nuclear outer membrane [GO:0005640];nucleoplasm [GO:0005654];nucleus [GO:0005634];spindle [GO:0005819];s…	actin binding [GO:0003779];beta-tubulin binding [GO:0048487]	4	6	6	3	4	5	6	3	15699000	2	6	5	0	0	4	5	0	5596700	68759000	36417000	5296500	9309000	23932000
O08580;Q61539	4;1	O08580	O08579	EMD_MOUSE	Emerin	Emd	4	4	4	16.4	45.464	0	6.0037	57501000	8	21.2082	23.9857	24.1294	23.5851	21.8557	21.5331	23.071	23.1832	cartilage development [GO:0051216];cell dedifferentiation [GO:0043697];cell population proliferation [GO:0008283];embryonic placenta development [GO:0001892];in utero embryonic development [GO:0001701];inner ear development [GO:0048839];negative regulation of stem cell differentiation [GO:2000737];negative regulation of transcription by RNA polymerase II [GO:0000122];negative regulation of transc…	condensed chromosome [GO:0000793];cytoplasm [GO:0005737];fibrillar center [GO:0001650];host cell nucleus [GO:0042025];intercellular bridge [GO:0045171];microtubule cytoskeleton [GO:0015630];nucleoplasm [GO:0005654];nucleus [GO:0005634]	cis-regulatory region sequence-specific DNA binding [GO:0000987];DNA-binding transcription activator activity, RNA polymerase II-specific [GO:0001228];DNA-binding transcription factor activity [GO:0003700];DNA-binding transcription factor activity, RNA polymerase II-specific [GO:0000981];DNA-binding transcription repressor activity, RNA polymerase II-specific [GO:0001227];protein domain specific …	1	4	3	3	0	1	2	3	2875000	0	3	3	1	0	0	1	0	1228400	17808000	11450000	9889800	0	2074600
O08582	10	O08582	O08580	ERR1_MOUSE	Steroid hormone receptor ERR1	Esrra	10	10	10	27.4	72.3	0	68.317	443000000	60	26.2044	26.1126	25.8423	26.6031	25.8685	26.1993	25.7633	26.1396	GTP metabolic process [GO:0046039];positive regulation of mRNA catabolic process [GO:0061014];translational elongation [GO:0006414]	cytoplasmic exosome (RNase complex) [GO:0000177];cytosol [GO:0005829]	GTP binding [GO:0005525];GTPase activity [GO:0003924];translation elongation factor activity [GO:0003746]	8	9	9	10	8	9	9	10	14767000	7	6	9	10	5	8	7	8	29975000	74135000	42599000	65058000	37702000	55359000
O08583;Q9JJW6	11;4	O08583	O08582	GTPB1_MOUSE	GTP-binding protein 1	Gtpbp1	11	11	11	48.6	26.94	0	323.31	5215800000	173	29.54	29.9258	29.7264	28.9697	29.8801	29.9228	29.653	29.6782	mRNA processing [GO:0006397];mRNA transport [GO:0051028];RNA export from nucleus [GO:0006405];RNA splicing [GO:0008380]	cytoplasm [GO:0005737];nuclear speck [GO:0016607];nucleus [GO:0005634];spliceosomal complex [GO:0005681]	C5-methylcytidine-containing RNA binding [GO:0062153];RNA binding [GO:0003723];single-stranded DNA binding [GO:0003697]	11	11	11	10	11	10	11	10	401220000	20	24	24	15	23	23	21	23	380680000	1096900000	526400000	334880000	547160000	748030000
O08585	8	O08585	O08583	THOC4_MOUSE	THO complex subunit 4	Alyref	8	8	8	23.8	25.604	0	15.566	1250200000	54	27.5216	27.3763	27.2884	27.6705	27.6769	27.873	27.54	27.8067	cell cycle [GO:0007049];cell division [GO:0051301];clathrin coat assembly [GO:0048268];clathrin-dependent endocytosis [GO:0072583];intracellular protein transport [GO:0006886]	clathrin coat [GO:0030118];clathrin coat of coated pit [GO:0030132];clathrin coat of trans-Golgi network vesicle [GO:0030130];clathrin complex [GO:0071439];clathrin vesicle coat [GO:0030125];clathrin-coated pit [GO:0005905];clathrin-coated vesicle [GO:0030136];cytoplasmic vesicle [GO:0031410];glutamatergic synapse [GO:0098978];plasma membrane [GO:0005886];postsynaptic endocytic zone [GO:0098843];…	clathrin heavy chain binding [GO:0032050];GTPase binding [GO:0051020];peptide binding [GO:0042277];protein-containing complex binding [GO:0044877];structural molecule activity [GO:0005198]	6	8	8	8	7	8	8	8	178600000	5	6	6	7	8	9	6	7	83797000	172240000	120640000	133240000	132050000	188340000
O08599	6	O08599	O08585	CLCA_MOUSE	Clathrin light chain A	Clta	6	6	6	12.8	67.568	0	13.504	153730000	21	24.8781	23.9283	24.1423	24.5352	24.5997	24.7089	23.9889	25.1521	axon target recognition [GO:0007412];cellular response to interferon-gamma [GO:0071346];developmental process involved in reproduction [GO:0003006];exocytosis [GO:0006887];intracellular protein transport [GO:0006886];long-term synaptic depression [GO:0060292];negative regulation of neuron apoptotic process [GO:0043524];negative regulation of protein-containing complex assembly [GO:0031333];negati…	axon [GO:0030424];cytoplasm [GO:0005737];cytoskeleton [GO:0005856];cytosol [GO:0005829];extrinsic component of presynaptic active zone membrane [GO:0098891];glutamatergic synapse [GO:0098978];mitochondrion [GO:0005739];myelin sheath [GO:0043209];nucleoplasm [GO:0005654];nucleus [GO:0005634];perinuclear region of cytoplasm [GO:0048471];phagocytic vesicle [GO:0045335];plasma membrane [GO:0005886];p…	identical protein binding [GO:0042802];phospholipase binding [GO:0043274];protein domain specific binding [GO:0019904];protein kinase binding [GO:0019901];protein N-terminus binding [GO:0047485];SNARE binding [GO:0000149];syntaxin binding [GO:0019905];syntaxin-1 binding [GO:0017075]	5	4	4	5	6	6	5	6	4959200	3	2	0	3	4	3	1	5	13452000	15363000	8304900	15934000	18077000	21885000
O08600	8	O08600	O08599	STXB1_MOUSE	Syntaxin-binding protein 1	Stxbp1	8	8	8	29.6	32.19	0	19.943	236850000	28	24.9842	25.5703	25.7739	24.8427	25.4994	25.1545	25.3592	24.7959	aging [GO:0007568];apoptotic DNA fragmentation [GO:0006309];cellular response to calcium ion [GO:0071277];cellular response to glucose stimulus [GO:0071333];cellular response to hypoxia [GO:0071456];DNA catabolic process [GO:0006308];DNA catabolic process, endonucleolytic [GO:0000737];in utero embryonic development [GO:0001701];neuron death in response to oxidative stress [GO:0036475];positive re…	cytosol [GO:0005829];mitochondrial inner membrane [GO:0005743];mitochondrion [GO:0005739];nucleus [GO:0005634];perikaryon [GO:0043204]	deoxyribonuclease activity [GO:0004536];endonuclease activity [GO:0004519];endoribonuclease activity [GO:0004521];metal ion binding [GO:0046872];nuclease activity [GO:0004518];nucleic acid binding [GO:0003676];single-stranded DNA endodeoxyribonuclease activity [GO:0000014]	6	6	6	5	5	6	5	5	13932000	1	5	5	2	5	4	4	2	17101000	42238000	40960000	14048000	34026000	35610000
O08663	15	O08663	O08600	NUCG_MOUSE	Endonuclease G, mitochondrial	Endog	15	15	15	48.7	52.921	0	243.93	931160000	113	26.6244	26.8971	27.0807	28.1778	26.5331	26.766	26.7645	27.5422	N-terminal protein amino acid modification [GO:0031365];peptidyl-methionine modification [GO:0018206];protein initiator methionine removal [GO:0070084];protein processing [GO:0016485]	cytoplasm [GO:0005737];cytosol [GO:0005829];plasma membrane [GO:0005886]	aminopeptidase activity [GO:0004177];metal ion binding [GO:0046872];metalloaminopeptidase activity [GO:0070006];metalloexopeptidase activity [GO:0008235]	12	12	14	14	12	12	13	14	37246000	10	11	15	22	11	13	12	19	46615000	110840000	99908000	198360000	51278000	83279000
O08688	13	O08688	O08663	MAP2_MOUSE	Methionine aminopeptidase 2	Metap2	13	13	13	25.5	72.954	0	27.964	135240000	24	22.8787	24.4906	24.2072	22.2322	24.5811	26.0055	25.6681	21.3698	proteolysis [GO:0006508]	cell surface [GO:0009986];cytoplasm [GO:0005737];synapse [GO:0045202]	calcium-dependent cysteine-type endopeptidase activity [GO:0004198]	1	7	4	0	8	13	11	1	3655000	0	2	0	0	2	10	10	0	2021500	18024000	7507500	0	14656000	56304000
O08709;Q8BG37	13;4	O08709	O08688	CAN5_MOUSE	Calpain-5	Capn5	13	13	13	70.5	24.87	0	134.52	1334700000	106	27.9225	27.267	26.8816	28.088	27.2628	26.8593	27.289	28.5966	bleb assembly [GO:0032060];cell redox homeostasis [GO:0045454];cellular oxidant detoxification [GO:0098869];glycerophospholipid catabolic process [GO:0046475];hydrogen peroxide catabolic process [GO:0042744];positive regulation of mRNA splicing, via spliceosome [GO:0048026];response to oxidative stress [GO:0006979];response to reactive oxygen species [GO:0000302]	cytoplasm [GO:0005737];cytosol [GO:0005829];lysosome [GO:0005764];mitochondrion [GO:0005739];nucleus [GO:0005634];perinuclear region of cytoplasm [GO:0048471]	calcium-independent phospholipase A2 activity [GO:0047499];glutathione peroxidase activity [GO:0004602];identical protein binding [GO:0042802];peroxidase activity [GO:0004601];peroxiredoxin activity [GO:0051920];phospholipase A2 activity (consuming 1,2-dipalmitoylphosphatidylcholine) [GO:0102567];phospholipase A2 activity consuming 1,2-dioleoylphosphatidylethanolamine) [GO:0102568];ubiquitin prot…	12	13	11	12	12	10	11	13	88977000	18	12	8	19	10	8	12	19	114350000	153680000	78935000	180110000	106720000	84058000
O08734	2	O08734	O08715	AKAP1_MOUSE	A-kinase anchor protein 1, mitochondrial	Akap1	2	2	2	16.3	23.294	0	12.805	44547000	7	23.0415	23.139	23.0259	22.4991	22.8299	24.0858	23.5538	21.1427	activation of cysteine-type endopeptidase activity [GO:0097202];activation of cysteine-type endopeptidase activity involved in apoptotic process [GO:0006919];activation of cysteine-type endopeptidase activity involved in apoptotic process by cytochrome c [GO:0008635];aging [GO:0007568];animal organ regeneration [GO:0031100];apoptotic process [GO:0006915];apoptotic process involved in blood vessel…	BAK complex [GO:0097145];Bcl-2 family protein complex [GO:0097136];cytosol [GO:0005829];endoplasmic reticulum [GO:0005783];integral component of mitochondrial outer membrane [GO:0031307];membrane [GO:0016020];mitochondrial membrane [GO:0031966];mitochondrial outer membrane [GO:0005741];mitochondrion [GO:0005739];pore complex [GO:0046930]	BH domain binding [GO:0051400];chaperone binding [GO:0051087];heat shock protein binding [GO:0031072];identical protein binding [GO:0042802];ion channel binding [GO:0044325];metal ion binding [GO:0046872];protein heterodimerization activity [GO:0046982];protein homodimerization activity [GO:0042803];protein-containing complex binding [GO:0044877]	2	2	2	0	2	2	2	0	4049700	1	1	1	0	0	2	2	0	3955700	10288000	6379700	0	4828600	12388000
O08749	23	O08749	O08734	BAK_MOUSE	Bcl-2 homologous antagonist/killer	Bak1	23	23	23	62.1	54.272	0	323.31	6396000000	323	30.1312	30.3377	30.2123	28.5711	30.6002	30.6554	30.1334	28.0061	2-oxoglutarate metabolic process [GO:0006103];acetyl-CoA biosynthetic process from pyruvate [GO:0006086];aging [GO:0007568];cell redox homeostasis [GO:0045454];dihydrolipoamide metabolic process [GO:0051068];gastrulation [GO:0007369];histone succinylation [GO:0106077];lipoate metabolic process [GO:0009106];mitochondrial acetyl-CoA biosynthetic process from pyruvate [GO:0061732];mitochondrial elec…	acrosomal matrix [GO:0043159];cilium [GO:0005929];mitochondrial matrix [GO:0005759];mitochondrion [GO:0005739];motile cilium [GO:0031514];myelin sheath [GO:0043209];nucleoplasm [GO:0005654];nucleus [GO:0005634];oxoglutarate dehydrogenase complex [GO:0045252];pyruvate dehydrogenase complex [GO:0045254]	dihydrolipoyl dehydrogenase activity [GO:0004148];flavin adenine dinucleotide binding [GO:0050660];lipoamide binding [GO:0043544];NAD binding [GO:0051287];pyruvate dehydrogenase (NAD+) activity [GO:0034604]	22	23	23	18	23	23	21	11	304570000	42	52	45	19	57	57	41	10	544210000	1350300000	887770000	236070000	1130100000	1254200000
O08756	13	O08756	O08749	DLDH_MOUSE	Dihydrolipoyl dehydrogenase, mitochondrial	Dld	13	13	13	59.8	27.418	0	323.31	12922000000	231	31.2308	31.003	30.8946	30.0859	31.9244	31.8954	30.8878	29.3131	mitochondrial tRNA 3'-end processing [GO:1990180];mitochondrial tRNA 5'-end processing [GO:0097745];mitochondrial tRNA methylation [GO:0070901];mitochondrion organization [GO:0007005];protein homotetramerization [GO:0051289]	endoplasmic reticulum [GO:0005783];mitochondrial inner membrane [GO:0005743];mitochondrial nucleoid [GO:0042645];mitochondrial ribonuclease P complex [GO:0030678];mitochondrion [GO:0005739]	3-hydroxy-2-methylbutyryl-CoA dehydrogenase activity [GO:0047015];3-hydroxyacyl-CoA dehydrogenase activity [GO:0003857];acetoacetyl-CoA reductase activity [GO:0018454];amyloid-beta binding [GO:0001540];dihydrotestosterone 17-beta-dehydrogenase activity [GO:0035410];estradiol 17-beta-dehydrogenase activity [GO:0004303];estrogen receptor binding [GO:0030331];identical protein binding [GO:0042802];N…	13	13	13	13	13	13	13	12	923000000	29	32	31	20	37	38	28	16	1182200000	2256400000	1401600000	638630000	2618800000	2967100000
O08759	16	O08759	O08756	HCD2_MOUSE	3-hydroxyacyl-CoA dehydrogenase type-2	Hsd17b10	16	16	16	25.9	99.818	0	81.787	501730000	72	26.1118	26.1337	26.5878	26.5744	26.0031	25.9344	26.2258	26.6512	androgen receptor signaling pathway [GO:0030521];cellular response to brain-derived neurotrophic factor stimulus [GO:1990416];negative regulation of dendritic spine morphogenesis [GO:0061002];ovarian follicle development [GO:0001541];positive regulation of Golgi lumen acidification [GO:1905528];positive regulation of phosphatidylinositol 3-kinase signaling [GO:0014068];positive regulation of prot…	cytosol [GO:0005829];nucleus [GO:0005634];proteasome complex [GO:0000502]	metal ion binding [GO:0046872];transcription coactivator activity [GO:0003713];ubiquitin protein ligase activity [GO:0061630];ubiquitin-protein transferase activity [GO:0004842]	10	15	14	13	12	10	13	14	12543000	7	10	12	9	7	5	11	11	36881000	75398000	65471000	60288000	47809000	40417000
O08784	17	O08784	O08759	UBE3A_MOUSE	Ubiquitin-protein ligase E3A	Ube3a	17	17	17	18	135	0	87.068	744930000	97	26.8346	26.9887	27.2235	27.3283	26.6979	26.2145	27.1442	26.7977	neural crest cell development [GO:0014032];neural crest formation [GO:0014029];nucleolar large rRNA transcription by RNA polymerase I [GO:0042790];regulation of translation [GO:0006417]	cytosol [GO:0005829];fibrillar center [GO:0001650];nucleolus [GO:0005730];nucleoplasm [GO:0005654]	protein heterodimerization activity [GO:0046982];RNA polymerase I core binding [GO:0001042];scaffold protein binding [GO:0097110]	16	11	16	17	14	14	17	16	11639000	14	11	17	20	7	4	14	10	61826000	132940000	118780000	106730000	50487000	60126000
O08788	28	O08788	O08784	TCOF_MOUSE	Treacle protein	Tcof1	28	28	28	27.7	141.67	0	203.5	1312400000	124	27.4677	27.2955	27.4037	28.1475	27.6424	27.3514	27.4151	28.2119	cell division [GO:0051301];centriole-centriole cohesion [GO:0010457];cytoplasmic microtubule organization [GO:0031122];establishment of mitotic spindle orientation [GO:0000132];melanosome transport [GO:0032402];microtubule anchoring at centrosome [GO:0034454];motor behavior [GO:0061744];neuromuscular junction development [GO:0007528];neuromuscular process [GO:0050905];neuron cellular homeostasis …	axon [GO:0030424];cell cortex [GO:0005938];cell cortex region [GO:0099738];cell leading edge [GO:0031252];centriolar subdistal appendage [GO:0120103];centriole [GO:0005814];centrosome [GO:0005813];ciliary basal body [GO:0036064];cytoplasm [GO:0005737];cytoplasmic dynein complex [GO:0005868];cytosol [GO:0005829];intercellular bridge [GO:0045171];kinetochore [GO:0000776];microtubule [GO:0005874];mi…	identical protein binding [GO:0042802];microtubule binding [GO:0008017];microtubule plus-end binding [GO:0051010];motor activity [GO:0003774];protein kinase binding [GO:0019901];tubulin binding [GO:0015631]	23	24	22	26	25	19	21	25	20832000	13	10	13	26	17	12	10	23	78652000	152630000	120100000	212970000	151800000	111910000
O08795	9	O08795	O08792	COE2_MOUSE	Transcription factor COE2	Ebf2	9	9	9	18	58.792	0	49.865	331600000	39	26.6772	25.9207	25.3266	24.5133	26.1417	25.6601	26.4243	24.4086	in utero embryonic development [GO:0001701];liver development [GO:0001889];negative regulation of neuron projection development [GO:0010977];N-glycan processing [GO:0006491];nitrogen compound metabolic process [GO:0006807]	endoplasmic reticulum [GO:0005783];glucosidase II complex [GO:0017177];intracellular membrane-bounded organelle [GO:0043231]	calcium ion binding [GO:0005509];ion channel binding [GO:0044325];phosphoprotein binding [GO:0051219];protein kinase C binding [GO:0005080];protein-containing complex binding [GO:0044877];RNA binding [GO:0003723]	9	8	7	5	8	9	8	4	18422000	9	7	3	1	7	4	7	1	33450000	67260000	30592000	14288000	55138000	53229000
O08797	8	O08797	O08795	GLU2B_MOUSE	Glucosidase 2 subunit beta	Prkcsh	8	8	7	24.9	42.259	0	33.586	164600000	29	25.5826	23.4435	23.7471	25.4717	24.6456	23.5317	23.8992	25.4712	acute inflammatory response to antigenic stimulus [GO:0002438];defense response to bacterium [GO:0042742];immune response [GO:0006955];negative regulation by symbiont of host apoptotic process [GO:0033668];negative regulation of apoptotic process [GO:0043066];negative regulation of endopeptidase activity [GO:0010951];negative regulation of T cell apoptotic process [GO:0070233];positive regulation…	collagen-containing extracellular matrix [GO:0062023];cytoplasm [GO:0005737];cytosol [GO:0005829];extracellular space [GO:0005615];Golgi apparatus [GO:0005794];nucleoplasm [GO:0005654];nucleus [GO:0005634]	cysteine-type endopeptidase inhibitor activity involved in apoptotic process [GO:0043027];protease binding [GO:0002020];serine-type endopeptidase inhibitor activity [GO:0004867]	7	4	2	6	6	3	6	6	7838300	7	1	0	5	6	1	1	8	22397000	13070000	4813500	25999000	18474000	8115000
O08800	7	O08800	O08797	O08797_MOUSE	SPI6	Serpinb9	7	7	7	26.5	42.15	0	32.084	235570000	26	25.1624	23.8585	23.9309	25.5202	25.0865	23.5311	24.9327	26.434	epithelial cell-cell adhesion [GO:0090136];negative regulation of endopeptidase activity [GO:0010951]	cytoplasm [GO:0005737];cytosol [GO:0005829];extracellular space [GO:0005615]	serine-type endopeptidase inhibitor activity [GO:0004867]	7	3	3	5	4	2	5	7	15705000	4	1	1	5	2	2	4	7	23660000	14192000	11009000	24771000	17382000	5221100
O08804;I7HJI3	9;1	O08804	O08800	SPB8_MOUSE	Serpin B8	Serpinb8	9	9	8	31	42.535	0	245.93	700650000	71	27.5184	24.5142	23.557	26.3987	27.3169	26.1801	25.6728	28.0012	gonad development [GO:0008406];negative regulation of endopeptidase activity [GO:0010951]	cytoplasm [GO:0005737];extracellular space [GO:0005615];nucleus [GO:0005634]	serine-type endopeptidase inhibitor activity [GO:0004867]	9	4	2	5	9	7	6	9	35033000	16	2	0	7	16	8	5	17	96632000	18404000	7195400	41584000	118130000	49260000
O08807	9	O08807	O08804	O08804_MOUSE	NK13	Serpinb6b	9	8	8	41.6	31.052	0	110.34	2021200000	66	29.0308	28.0393	27.9808	27.5272	28.7225	27.6917	28.7398	27.2142	cell redox homeostasis [GO:0045454];extracellular matrix organization [GO:0030198];male gonad development [GO:0008584];negative regulation of male germ cell proliferation [GO:2000255];oxidation-reduction process [GO:0055114];peptidyl-proline hydroxylation to 4-hydroxy-L-proline [GO:0018401];protein maturation by protein folding [GO:0022417];reactive oxygen species metabolic process [GO:0072593];r…	cytoplasm [GO:0005737];cytosol [GO:0005829];endoplasmic reticulum [GO:0005783];extracellular space [GO:0005615];mitochondrion [GO:0005739];smooth endoplasmic reticulum [GO:0005790]	thioredoxin peroxidase activity [GO:0008379]	9	8	8	7	8	7	8	6	118900000	13	8	8	4	10	8	10	5	166010000	251520000	194010000	209570000	235260000	177520000
O08808	7	O08808	O08807	PRDX4_MOUSE	Peroxiredoxin-4	Prdx4	7	7	7	7.6	139.34	0	16.798	88288000	11	23.9271	23.3864	22.5606	23.7679	23.6159	23.2711	23.4997	24.6362	actin cytoskeleton organization [GO:0030036];actin filament polymerization [GO:0030041];brain development [GO:0007420];cellular response to histamine [GO:0071420];cytoskeleton organization [GO:0007010];neuron projection development [GO:0031175];positive regulation of cell migration [GO:0030335];protein localization to microtubule [GO:0035372];regulation of cell shape [GO:0008360];regulation of cy…	brush border [GO:0005903];cytoplasm [GO:0005737];microtubule organizing center [GO:0005815];mitotic spindle [GO:0072686];neuron projection [GO:0043005];nucleus [GO:0005634];ruffle membrane [GO:0032587]	actin binding [GO:0003779];identical protein binding [GO:0042802];ion channel binding [GO:0044325];profilin binding [GO:0005522];Rho GTPase binding [GO:0017048]	5	2	0	4	3	2	3	7	1447300	2	0	0	1	0	1	0	7	9695000	10170000	0	7524800	4365100	4496400
O08810	37	O08810	O08808	DIAP1_MOUSE	Protein diaphanous homolog 1	Diaph1	37	36	36	55.4	109.36	0	310.55	2922200000	280	28.9813	28.9338	29.1695	29.0702	28.9517	28.3937	29.124	28.5707	mRNA splicing, via spliceosome [GO:0000398]	Cajal body [GO:0015030];catalytic step 2 spliceosome [GO:0071013];cytosol [GO:0005829];intracellular membrane-bounded organelle [GO:0043231];nuclear speck [GO:0016607];nucleoplasm [GO:0005654];nucleus [GO:0005634];ribonucleoprotein complex [GO:1990904];U2-type catalytic step 2 spliceosome [GO:0071007];U2-type precatalytic spliceosome [GO:0071005];U4/U6 x U5 tri-snRNP complex [GO:0046540]	GTP binding [GO:0005525];GTPase activity [GO:0003924];U5 snRNA binding [GO:0030623]	30	33	30	34	31	31	35	30	57297000	37	45	37	39	34	22	42	24	252920000	498640000	400320000	371720000	337040000	262000000
O08811	3	O08811	O08810	U5S1_MOUSE	116 kDa U5 small nuclear ribonucleoprotein component	Eftud2	3	3	3	7.6	86.841	0	12.779	52784000	7	23.3013	23.493	23.8386	23.7385	23.2068	21.3784	23.1319	22.8931	aging [GO:0007568];apoptotic process [GO:0006915];bone mineralization [GO:0030282];cell population proliferation [GO:0008283];central nervous system myelin formation [GO:0032289];chromosome segregation [GO:0007059];DNA repair [GO:0006281];embryonic cleavage [GO:0040016];embryonic organ development [GO:0048568];erythrocyte maturation [GO:0043249];extracellular matrix organization [GO:0030198];hair…	CAK-ERCC2 complex [GO:0070516];cytoplasm [GO:0005737];cytosol [GO:0005829];MMXD complex [GO:0071817];nucleoplasm [GO:0005654];nucleus [GO:0005634];spindle [GO:0005819];transcription factor TFIID complex [GO:0005669];transcription factor TFIIH core complex [GO:0000439];transcription factor TFIIH holo complex [GO:0005675]	4 iron, 4 sulfur cluster binding [GO:0051539];5'-3' DNA helicase activity [GO:0043139];ATP binding [GO:0005524];damaged DNA binding [GO:0003684];DNA helicase activity [GO:0003678];metal ion binding [GO:0046872];protein C-terminus binding [GO:0008022];protein N-terminus binding [GO:0047485];protein-macromolecule adaptor activity [GO:0030674];RNA polymerase II CTD heptapeptide repeat kinase activit…	3	3	2	3	2	0	3	2	1353400	0	2	1	2	0	0	1	1	7568500	12012000	6606200	8211800	5892100	0
O08848	4	O08848	O08811	ERCC2_MOUSE	General transcription and DNA repair factor IIH helicase subunit XPD	Ercc2	4	4	4	11.3	60.123	0	9.7802	86057000	13	23.4584	23.7748	23.9662	24.3502	23.0996	23.4345	23.0202	24.0018	cellular response to interferon-alpha [GO:0035457];cilium assembly [GO:0060271];immune system development [GO:0002520];regulation of gene expression [GO:0010468];response to UV [GO:0009411];smoothened signaling pathway [GO:0007224]	cytoplasm [GO:0005737];cytosol [GO:0005829];nucleoplasm [GO:0005654];nucleus [GO:0005634];ribonucleoprotein complex [GO:1990904]	metal ion binding [GO:0046872];misfolded RNA binding [GO:0034336];RNA binding [GO:0003723];U2 snRNA binding [GO:0030620]	3	3	4	4	3	4	3	4	3187300	1	2	2	3	1	1	0	3	4715800	11918000	11618000	13214000	5174200	9318200
O08915	3	O08915	O08856	ELL_MOUSE	RNA polymerase II elongation factor ELL	Ell	3	3	3	15.2	37.605	0	13.724	84797000	13	23.8878	23.3952	23.3927	23.992	23.6136	21.2745	23.3084	24.6113	negative regulation of cyclic-nucleotide phosphodiesterase activity [GO:0051344];protein maturation by protein folding [GO:0022417];protein targeting to mitochondrion [GO:0006626];regulation of protein kinase A signaling [GO:0010738];xenobiotic metabolic process [GO:0006805]	aryl hydrocarbon receptor complex [GO:0034751];cytosol [GO:0005829];membrane [GO:0016020];plasma membrane [GO:0005886]	aryl hydrocarbon receptor binding [GO:0017162];GAF domain binding [GO:0036004];peptidyl-prolyl cis-trans isomerase activity [GO:0003755];transcription coregulator activity [GO:0003712];unfolded protein binding [GO:0051082]	3	3	3	3	3	1	2	3	5653200	2	1	1	3	1	1	1	3	6490000	11167000	8652300	10863000	9886300	2098500
O08992	2	O08992	O08915	AIP_MOUSE	AH receptor-interacting protein	Aip	2	2	2	11.4	32.379	0	4.6809	56474000	3	23.543	23.9272	22.1915	23.5001	22.5219	22.0119	22.2137	22.4712	actin cytoskeleton organization [GO:0030036];chemical synaptic transmission [GO:0007268];negative regulation of proteasomal ubiquitin-dependent protein catabolic process [GO:0032435];negative regulation of receptor internalization [GO:0002091];positive regulation of cell growth [GO:0030307];positive regulation of cell migration [GO:0030335];positive regulation of cell population proliferation [GO…	adherens junction [GO:0005912];cytoplasm [GO:0005737];cytoskeleton [GO:0005856];cytosol [GO:0005829];endoplasmic reticulum membrane [GO:0005789];extracellular exosome [GO:0070062];focal adhesion [GO:0005925];interleukin-5 receptor complex [GO:0005895];melanosome [GO:0042470];membrane raft [GO:0045121];nuclear membrane [GO:0031965];nucleoplasm [GO:0005654];plasma membrane [GO:0005886];synapse [GO:…	cell adhesion molecule binding [GO:0050839];ephrin receptor binding [GO:0046875];frizzled binding [GO:0005109];growth factor binding [GO:0019838];identical protein binding [GO:0042802];interleukin-5 receptor binding [GO:0005137];neurexin family protein binding [GO:0042043];phosphatidylinositol-4,5-bisphosphate binding [GO:0005546];protein C-terminus binding [GO:0008022];protein heterodimerization…	2	2	1	2	2	1	2	1	6274900	1	1	0	1	0	0	0	0	6280000	14888000	1680800	6461500	8428700	9886700
O08997	3	O08997	O08992	SDCB1_MOUSE	Syntenin-1	Sdcbp	3	3	3	58.8	7.3384	0	13.43	644230000	27	26.6495	26.5404	25.5847	26.6776	26.1032	26.3378	26.4365	27.4895	cellular copper ion homeostasis [GO:0006878];copper ion export [GO:0060003];copper ion transport [GO:0006825];negative regulation of apoptotic process [GO:0043066];response to oxidative stress [GO:0006979]	cytosol [GO:0005829]	ATPase binding [GO:0051117];copper chaperone activity [GO:0016531];copper ion binding [GO:0005507];copper-dependent protein binding [GO:0032767]	3	3	3	3	3	3	3	3	161060000	5	4	3	3	3	3	3	3	46654000	96907000	32555000	66272000	48622000	60517000
O09005	4	O09005	O08997	ATOX1_MOUSE	Copper transport protein ATOX1	Atox1	4	4	4	15.8	38.241	0	9.4913	105430000	14	23.4299	24.5662	24.508	22.1135	23.9153	24.9994	24.7857	21.5053	ceramide biosynthetic process [GO:0046513];fatty acid biosynthetic process [GO:0006633];myelin maintenance [GO:0043217];positive regulation of apoptotic process [GO:0043065]	endoplasmic reticulum membrane [GO:0005789];integral component of membrane [GO:0016021];mitochondrial membrane [GO:0031966];mitochondrion [GO:0005739]	retinol isomerase activity [GO:0050251];sphingolipid delta-4 desaturase activity [GO:0042284]	3	4	4	1	3	4	4	0	10543000	1	4	2	0	0	4	3	0	4366600	24998000	20656000	3174400	10163000	24076000
O09061	11	O09061	O09044	SNP23_MOUSE	Synaptosomal-associated protein 23	Snap23	11	11	11	64.2	26.372	0	69.62	1870900000	79	28.174	28.1062	28.2085	28.6017	28.0069	27.2911	28.2702	28.4565	proteasomal protein catabolic process [GO:0010498];proteasomal ubiquitin-independent protein catabolic process [GO:0010499];proteasome-mediated ubiquitin-dependent protein catabolic process [GO:0043161]	cytoplasm [GO:0005737];cytosol [GO:0005829];nucleoplasm [GO:0005654];nucleus [GO:0005634];proteasome complex [GO:0000502];proteasome core complex [GO:0005839];proteasome core complex, beta-subunit complex [GO:0019774]	endopeptidase activity [GO:0004175];threonine-type endopeptidase activity [GO:0004298]	8	9	8	10	8	7	8	10	143920000	10	10	10	17	6	6	6	14	116150000	290700000	240650000	277630000	126610000	116630000
O09106	11	O09106	O09061	PSB1_MOUSE	Proteasome subunit beta type-1	Psmb1	11	11	8	34.4	55.074	0	51.764	616270000	51	26.3457	27.457	27.1309	26.2306	26.1557	25.1334	26.9277	25.9103	cellular response to oxidative stress [GO:0034599];chromatin organization [GO:0006325];circadian regulation of gene expression [GO:0032922];circadian rhythm [GO:0007623];DNA methylation-dependent heterochromatin assembly [GO:0006346];embryonic digit morphogenesis [GO:0042733];endoderm development [GO:0007492];epidermal cell differentiation [GO:0009913];eyelid development in camera-type eye [GO:00…	chromatin [GO:0000785];cytoplasm [GO:0005737];cytosol [GO:0005829];heterochromatin [GO:0000792];histone deacetylase complex [GO:0000118];neuron projection [GO:0043005];neuronal cell body [GO:0043025];nuclear chromatin [GO:0000790];nucleoplasm [GO:0005654];nucleus [GO:0005634];NuRD complex [GO:0016581];perinuclear region of cytoplasm [GO:0048471];protein-containing complex [GO:0032991];Sin3 comple…	activating transcription factor binding [GO:0033613];chromatin binding [GO:0003682];core promoter sequence-specific DNA binding [GO:0001046];deacetylase activity [GO:0019213];DNA binding [GO:0003677];E-box binding [GO:0070888];enzyme binding [GO:0019899];histone deacetylase activity [GO:0004407];histone deacetylase binding [GO:0042826];Krueppel-associated box domain binding [GO:0035851];NAD-depen…	9	11	11	8	9	4	9	8	29346000	6	13	8	5	6	2	8	3	36050000	212290000	125040000	45304000	47371000	16325000
O09110;P70236	10;1	O09110	O09106	HDAC1_MOUSE	Histone deacetylase 1	Hdac1	10	10	10	40.6	39.296	0	98.997	239110000	20	25.4359	25.343	25.0509	25.8286	24.4744	24.3012	24.5473	25.7404	activation of MAPK activity [GO:0000187];activation of protein kinase activity [GO:0032147];apoptotic process [GO:0006915];cardiac muscle contraction [GO:0060048];cellular response to sorbitol [GO:0072709];cellular response to vascular endothelial growth factor stimulus [GO:0035924];inflammatory response [GO:0006954];MAPK cascade [GO:0000165];negative regulation of cold-induced thermogenesis [GO:…	cytoplasm [GO:0005737];cytoskeleton [GO:0005856];cytosol [GO:0005829];nucleoplasm [GO:0005654]	ATP binding [GO:0005524];identical protein binding [GO:0042802];MAP kinase kinase activity [GO:0004708];protein kinase binding [GO:0019901];protein serine/threonine kinase activity [GO:0004674];protein tyrosine kinase activity [GO:0004713]	7	3	2	8	4	4	3	9	10396000	2	2	0	5	1	1	1	8	26971000	20914000	7881700	48751000	13915000	10662000
O09131;Q8K2Q2	5;1	O09131	O09130	NF2IP_MOUSE	NFATC2-interacting protein	Nfatc2ip	5	5	5	20.8	27.497	0	8.2208	91997000	13	23.3731	23.4873	23.0765	24.0946	23.0189	22.8346	23.2795	24.4499	cellular response to arsenic-containing substance [GO:0071243];L-ascorbic acid biosynthetic process [GO:0019853];L-ascorbic acid metabolic process [GO:0019852];negative regulation of ryanodine-sensitive calcium-release channel activity [GO:0060315];oxidation-reduction process [GO:0055114];positive regulation of ryanodine-sensitive calcium-release channel activity [GO:0060316];regulation of releas…	axon [GO:0030424];basement membrane [GO:0005604];cell body [GO:0044297];cytoplasm [GO:0005737];cytosol [GO:0005829];myelin sheath [GO:0043209];nuclear membrane [GO:0031965];nucleoplasm [GO:0005654]	glutathione dehydrogenase (ascorbate) activity [GO:0045174];glutathione transferase activity [GO:0004364];identical protein binding [GO:0042802];methylarsonate reductase activity [GO:0050610];oxidoreductase activity [GO:0016491]	2	3	2	4	2	2	2	5	5749800	0	2	0	4	0	0	1	6	3039600	8906300	3732100	10715000	3337400	3041800
O09167	6	O09167	O09131	GSTO1_MOUSE	Glutathione S-transferase omega-1	Gsto1	6	6	6	38.1	18.562	0	108.5	4352500000	56	29.1889	29.568	29.7578	29.1745	29.6731	29.6812	29.2541	29.1637	translation [GO:0006412]	cytosolic large ribosomal subunit [GO:0022625];endoplasmic reticulum [GO:0005783];ribosome [GO:0005840]	structural constituent of ribosome [GO:0003735]	5	6	5	5	6	6	5	5	725420000	5	8	7	5	7	7	9	8	258630000	749420000	664350000	375290000	575830000	622320000
O35129	15	O35129	O35075	VP26C_MOUSE	Vacuolar protein sorting-associated protein 26C	Vps26c	15	15	15	61.5	33.296	0	323.31	2712100000	105	27.9415	29.5522	28.733	25.1029	28.2453	30.2366	28.8248	25.1375	activation of phospholipase C activity [GO:0007202];activation of protein kinase C activity [GO:1990051];B cell activation [GO:0042113];CD40 signaling pathway [GO:0023035];cell migration [GO:0016477];cellular response to hypoxia [GO:0071456];cellular response to retinoic acid [GO:0071300];immunoglobulin production [GO:0002377];mammary gland alveolus development [GO:0060749];mammary gland branchin…	axon [GO:0030424];cell periphery [GO:0071944];cell surface [GO:0009986];cytoplasm [GO:0005737];GABA-ergic synapse [GO:0098982];glutamatergic synapse [GO:0098978];inner mitochondrial membrane protein complex [GO:0098800];mitochondrial inner membrane [GO:0005743];mitochondrial outer membrane [GO:0005741];mitochondrial prohibitin complex [GO:0035632];mitochondrion [GO:0005739];nuclear matrix [GO:001…	amide binding [GO:0033218];protein C-terminus binding [GO:0008022];protein homodimerization activity [GO:0042803];protein N-terminus binding [GO:0047485];sphingolipid binding [GO:0046625]	12	15	13	6	13	15	14	8	123280000	11	20	16	1	14	25	17	1	88304000	795890000	275280000	12797000	200260000	1049200000
O35130	6	O35130	O35129	PHB2_MOUSE	Prohibitin-2	Phb2	6	6	6	33.6	26.974	0	21.718	329590000	40	25.9705	25.7139	25.8918	25.6932	25.9862	26.0058	25.5745	25.1361	blastocyst development [GO:0001824];nucleologenesis [GO:0017126];rRNA base methylation [GO:0070475]	nucleolus [GO:0005730];nucleoplasm [GO:0005654];small-subunit processome [GO:0032040]	rRNA (pseudouridine) methyltransferase activity [GO:0070037];rRNA binding [GO:0019843]	5	6	6	5	6	5	6	6	21972000	5	6	5	5	5	6	5	3	28322000	55520000	48691000	31155000	45634000	46099000
O35134	14	O35134	O35130	NEP1_MOUSE	Ribosomal RNA small subunit methyltransferase NEP1	Emg1	14	14	14	11.1	194.11	0	37.084	262040000	38	25.1516	25.7739	25.8225	25.9956	24.5387	24.642	25.2525	25.0781	negative regulation of protein localization to nucleolus [GO:1904750];rRNA transcription [GO:0009303]	host cell nucleus [GO:0042025];nucleoplasm [GO:0005654];nucleus [GO:0005634];RNA polymerase I complex [GO:0005736]	chromatin binding [GO:0003682];DNA binding [GO:0003677];RNA polymerase I activity [GO:0001054];zinc ion binding [GO:0008270]	8	12	11	10	4	5	8	9	2817700	2	6	8	10	3	0	4	5	13158000	64218000	53615000	51810000	6669400	8585200
O35143	3	O35143	O35134	RPA1_MOUSE	DNA-directed RNA polymerase I subunit RPA1	Polr1a	3	3	3	16	12.159	0.00062578	3.7076	437840000	13	25.7747	26.767	26.2645	25.54	25.9865	27.0114	26.0612	24.6489	erythrocyte differentiation [GO:0030218];heme biosynthetic process [GO:0006783];mitochondrial depolarization [GO:0051882];negative regulation of ATPase activity [GO:0032780];negative regulation of endothelial cell proliferation [GO:0001937];negative regulation of hydrolase activity [GO:0051346];positive regulation of autophagy of mitochondrion in response to mitochondrial depolarization [GO:19049…	cell surface [GO:0009986];mitochondrion [GO:0005739];protein-containing complex [GO:0032991]	angiostatin binding [GO:0043532];ATPase binding [GO:0051117];ATPase inhibitor activity [GO:0042030];calmodulin binding [GO:0005516];enzyme binding [GO:0019899];identical protein binding [GO:0042802];mitochondrial proton-transporting ATP synthase complex binding [GO:0140260]	2	2	3	2	2	2	2	2	72974000	1	2	3	1	1	2	2	1	28648000	105780000	57121000	32604000	53185000	90638000
O35218	11	O35218	O35166	GOSR2_MOUSE	Golgi SNAP receptor complex member 2	Gosr2	11	11	11	19.7	88.382	0	29.131	269150000	27	25.0991	26.0525	26.0726	25.2864	24.4312	24.5955	25.9288	25.0455	mRNA 3'-end processing by stem-loop binding and cleavage [GO:0006398];mRNA polyadenylation [GO:0006378];pre-mRNA cleavage required for polyadenylation [GO:0098789]	mRNA cleavage and polyadenylation specificity factor complex [GO:0005847]	RNA binding [GO:0003723]	8	9	9	8	5	4	10	6	6259400	1	9	7	2	1	1	6	0	16952000	73539000	53539000	32376000	13828000	12098000
O35226	11	O35226	O35218	CPSF2_MOUSE	Cleavage and polyadenylation specificity factor subunit 2	Cpsf2	11	11	11	37.2	40.703	0	121.19	726320000	49	26.9223	26.7046	27.1972	27.0108	26.5355	26.0508	27.1311	26.9817	proteasome assembly [GO:0043248];proteasome-mediated ubiquitin-dependent protein catabolic process [GO:0043161]	cytoplasm [GO:0005737];cytosol [GO:0005829];nucleoplasm [GO:0005654];nucleus [GO:0005634];proteasome accessory complex [GO:0022624];proteasome complex [GO:0000502];proteasome regulatory particle, base subcomplex [GO:0008540]	identical protein binding [GO:0042802];polyubiquitin modification-dependent protein binding [GO:0031593];transcription factor binding [GO:0008134]	8	9	10	8	8	7	8	8	51880000	6	6	9	7	6	3	8	4	41363000	130640000	145840000	97706000	68262000	51936000
O35250	4	O35250	O35226	PSMD4_MOUSE	26S proteasome non-ATPase regulatory subunit 4	Psmd4	4	4	4	9	79.959	0	7.7871	84901000	6	23.7206	23.1695	23.697	22.022	23.9879	23.8145	23.7125	23.9293	exocytosis [GO:0006887];protein transport [GO:0015031];regulation of entry of bacterium into host cell [GO:2000535]	centriolar satellite [GO:0034451];cytosol [GO:0005829];exocyst [GO:0000145];Flemming body [GO:0090543];growth cone membrane [GO:0032584];microtubule organizing center [GO:0005815];plasma membrane [GO:0005886]		2	2	3	3	4	3	2	4	2358400	0	0	1	1	2	1	0	1	4636200	4659400	9019600	5564300	12048000	11288000
O35286	25	O35286	O35250	EXOC7_MOUSE	Exocyst complex component 7	Exoc7	25	25	25	37.1	91.006	0	164.39	4725400000	317	29.0653	29.5553	29.9762	29.5167	29.4328	29.0312	29.7012	29.6998	mRNA processing [GO:0006397];response to alkaloid [GO:0043279];response to toxic substance [GO:0009636];RNA splicing [GO:0008380]	nuclear speck [GO:0016607];nucleolus [GO:0005730];spliceosomal complex [GO:0005681];U12-type spliceosomal complex [GO:0005689];U2-type post-mRNA release spliceosomal complex [GO:0071008]	ATP binding [GO:0005524];double-stranded RNA binding [GO:0003725];RNA binding [GO:0003723];RNA helicase activity [GO:0003724]	21	22	24	22	22	21	25	23	121160000	32	39	51	46	34	31	43	41	255920000	773940000	719300000	498680000	482520000	392540000
O35295	5	O35295	O35286	DHX15_MOUSE	Pre-mRNA-splicing factor ATP-dependent RNA helicase DHX15	Dhx15	5	5	5	26.2	33.901	0	140.83	478850000	22	26.0687	26.1198	26.0745	26.0307	26.2096	26.5822	26.1016	26.4445	cell differentiation [GO:0030154];cell population proliferation [GO:0008283];DNA unwinding involved in DNA replication [GO:0006268];negative regulation of transcription by RNA polymerase II [GO:0000122];negative regulation of transcription, DNA-templated [GO:0045892]	DNA replication factor A complex [GO:0005662];nucleoplasm [GO:0005654];nucleus [GO:0005634]	DNA-binding transcription factor activity [GO:0003700];DNA-binding transcription repressor activity, RNA polymerase II-specific [GO:0001227];double-stranded DNA binding [GO:0003690];double-stranded telomeric DNA binding [GO:0003691];mRNA binding [GO:0003729];purine-rich negative regulatory element binding [GO:0032422];RNA binding [GO:0003723];RNA polymerase II transcription regulatory region sequ…	4	5	5	5	5	5	5	5	53205000	2	2	1	2	5	4	3	3	13985000	58420000	63534000	48731000	61490000	83673000
O35326	10	O35326	O35295	PURB_MOUSE	Transcriptional activator protein Pur-beta	Purb	10	9	9	28.3	30.891	0	79.048	1968600000	103	28.1812	28.354	28.6782	28.0841	28.5699	27.9766	28.418	28.0488	mRNA cis splicing, via spliceosome [GO:0045292];positive regulation of RNA splicing [GO:0033120];regulation of alternative mRNA splicing, via spliceosome [GO:0000381];response to insulin [GO:0032868];response to wounding [GO:0009611]	nuclear speck [GO:0016607];nucleus [GO:0005634]	mRNA binding [GO:0003729];protein kinase B binding [GO:0043422];RNA binding [GO:0003723];RS domain binding [GO:0050733]	10	10	9	10	10	10	10	10	246080000	15	13	14	11	15	10	13	12	138240000	347540000	311300000	165970000	268580000	181660000
O35343	11	O35343	O35326	SRSF5_MOUSE	Serine/arginine-rich splicing factor 5	Srsf5	11	6	6	35.3	57.922	0	104.13	528910000	45	26.4001	26.5679	26.7358	26.6842	26.032	25.5672	26.441	26.5255	NLS-bearing protein import into nucleus [GO:0006607];protein import into nucleus [GO:0006606];response to hydrogen peroxide [GO:0042542]	cytoplasm [GO:0005737];host cell nucleus [GO:0042025];nuclear membrane [GO:0031965];nucleoplasm [GO:0005654];nucleus [GO:0005634]	nuclear import signal receptor activity [GO:0061608];nuclear localization sequence binding [GO:0008139]	10	10	9	11	8	8	9	8	33057000	7	7	6	7	5	3	4	6	46936000	114260000	72501000	69927000	43480000	29593000
O35344	18	O35344	O35343	IMA3_MOUSE	Importin subunit alpha-3	Kpna4	18	18	13	49.7	57.772	0	205.81	1953100000	145	28.1069	28.5445	28.6548	28.6069	27.9573	27.5062	28.3669	28.1925	NLS-bearing protein import into nucleus [GO:0006607]	cytoplasm [GO:0005737];host cell nucleus [GO:0042025];nucleoplasm [GO:0005654];nucleus [GO:0005634]	nuclear import signal receptor activity [GO:0061608];nuclear localization sequence binding [GO:0008139];protein C-terminus binding [GO:0008022]	15	16	15	18	13	14	15	15	114890000	16	21	24	24	13	11	18	18	132580000	425840000	290700000	278250000	137400000	123490000
O35345	10	O35345	O35344	IMA4_MOUSE	Importin subunit alpha-4	Kpna3	10	10	6	31.9	59.964	0	289.17	693370000	57	26.8421	27.0235	27.1941	26.8529	26.4766	25.9039	26.8603	26.7813	entry of viral genome into host nucleus through nuclear pore complex via importin [GO:0075506];maternal process involved in female pregnancy [GO:0060135];mitigation of host defenses by symbiont [GO:0030682];NLS-bearing protein import into nucleus [GO:0006607];positive regulation of cytokine production involved in inflammatory response [GO:1900017];positive regulation of transcription by RNA polym…	cytoplasm [GO:0005737];host cell nucleus [GO:0042025];nucleoplasm [GO:0005654];nucleus [GO:0005634]	nuclear import signal receptor activity [GO:0061608];nuclear localization sequence binding [GO:0008139]	8	9	10	7	6	5	9	8	30146000	5	9	11	8	5	3	9	7	49142000	166090000	131800000	58403000	62588000	31220000
O35375	5	O35375	O35345	IMA7_MOUSE	Importin subunit alpha-7	Kpna6	5	5	5	6.9	104.63	0	12.591	86638000	17	24.4975	24.0517	24.2183	22.9637	23.4099	23.4685	24.5949	22.9916	angiogenesis [GO:0001525];axon extension involved in axon guidance [GO:0048846];axon guidance [GO:0007411];cellular response to leukemia inhibitory factor [GO:1990830];dorsal root ganglion morphogenesis [GO:1904835];facial nerve structural organization [GO:0021612];facioacoustic ganglion development [GO:1903375];gonadotrophin-releasing hormone neuronal migration to the hypothalamus [GO:0021828];h…	axon [GO:0030424];glutamatergic synapse [GO:0098978];integral component of postsynaptic membrane [GO:0099055];plasma membrane [GO:0005886]	heparin binding [GO:0008201];identical protein binding [GO:0042802];metal ion binding [GO:0046872];semaphorin receptor activity [GO:0017154];vascular endothelial growth factor-activated receptor activity [GO:0005021]	5	5	3	2	3	2	4	2	1805000	3	5	2	1	0	1	4	1	12690000	22406000	11830000	3527000	7944400	4916400
O35379	3	O35379	O35375	NRP2_MOUSE	Neuropilin-2	Nrp2	3	3	3	4.3	171.18	0	13.334	48250000	5	23.8671	23.9281	23.498	22.2588	23.6096	23.4049	24.1982	23.4613	cell chemotaxis [GO:0060326];cellular response to amyloid-beta [GO:1904646];export across plasma membrane [GO:0140115];glutathione transmembrane transport [GO:0034775];leukotriene transport [GO:0071716];long-chain fatty acid import across plasma membrane [GO:0015911];negative regulation of cell death [GO:0060548];negative regulation of neuron death [GO:1901215];phospholipid efflux [GO:0033700];ph…	basal plasma membrane [GO:0009925];basolateral plasma membrane [GO:0016323];cytoplasm [GO:0005737];integral component of plasma membrane [GO:0005887];membrane [GO:0016020];plasma membrane [GO:0005886]	ABC-type transmembrane transporter activity [GO:0140359];amide transmembrane transporter activity [GO:0042887];ATP binding [GO:0005524];ATPase activity [GO:0016887];ATPase-coupled glutathione S-conjugate transmembrane transporter activity [GO:0015431];ATPase-coupled lipid transmembrane transporter activity [GO:0034040];ATPase-coupled transmembrane transporter activity [GO:0042626];ATPase-coupled …	3	2	3	0	3	0	2	0	670140	0	1	1	0	0	0	3	0	9262900	10943000	8988100	0	9582200	0
O35381;Q64G17	13;4	O35381	O35379	MRP1_MOUSE	Multidrug resistance-associated protein 1	Abcc1	13	13	10	43.7	28.537	0	323.31	3982700000	123	28.8952	28.9211	29.4486	29.3065	29.2577	29.1805	29.2257	29.6138	nucleocytoplasmic transport [GO:0006913];regulation of apoptotic process [GO:0042981]	cytoplasm [GO:0005737];endoplasmic reticulum [GO:0005783];nuclear matrix [GO:0016363];nucleus [GO:0005634];perinuclear region of cytoplasm [GO:0048471]	histone binding [GO:0042393]	10	12	13	13	11	10	12	11	442520000	13	15	18	14	15	12	16	20	237300000	571920000	555020000	414250000	433880000	340610000
O35405	4	O35405	O35387	HAX1_MOUSE	HCLS1-associated protein X-1	Hax1	4	4	4	10.7	54.388	0	7.2419	57467000	7	23.3265	23.1062	23.1846	22.5381	23.6654	23.3115	23.6726	22.9691	inflammatory response [GO:0006954];innate immune response [GO:0045087];myotube differentiation [GO:0014902];regulation of cytokine production involved in inflammatory response [GO:1900015]	early endosome membrane [GO:0031901];endoplasmic reticulum membrane [GO:0005789];Golgi membrane [GO:0000139];integral component of membrane [GO:0016021];late endosome membrane [GO:0031902];lysosomal lumen [GO:0043202];lysosomal membrane [GO:0005765]	phospholipase D activity [GO:0004630];single-stranded DNA 5'-3' exodeoxyribonuclease activity [GO:0045145]	3	3	2	2	4	3	4	3	3831200	0	1	0	0	2	0	4	0	4441300	9274300	4181900	2489400	11186000	8482500
O35459	7	O35459	O35435	PYRD_MOUSE	Dihydroorotate dehydrogenase (quinone), mitochondrial	Dhodh	7	7	7	34.3	36.118	0	96.229	253630000	27	25.1436	25.4811	25.235	24.2505	25.8191	26.1683	25.6447	24.0195	fatty acid beta-oxidation [GO:0006635]	mitochondrion [GO:0005739];peroxisome [GO:0005777]	delta3,5-delta2,4-dienoyl-CoA isomerase activity [GO:0051750]	6	7	5	4	6	7	4	4	12681000	4	5	3	0	6	5	3	1	16205000	61196000	20048000	9127600	43517000	66456000
O35465	7	O35465	O35459	ECH1_MOUSE	Delta(3,5)-Delta(2,4)-dienoyl-CoA isomerase, mitochondrial	Ech1	7	7	7	26.4	43.528	0	39.179	309520000	28	24.7827	26.5425	25.9924	24.7419	25.09	25.8598	26.391	24.2021	apoptotic process [GO:0006915];camera-type eye development [GO:0043010];cell fate specification [GO:0001708];dorsal/ventral neural tube patterning [GO:0021904];dorsal/ventral pattern formation [GO:0009953];multicellular organism growth [GO:0035264];negative regulation of apoptotic process [GO:0043066];negative regulation of protein phosphorylation [GO:0001933];neural tube development [GO:0021915]…	cytosol [GO:0005829];endoplasmic reticulum [GO:0005783];integral component of endoplasmic reticulum membrane [GO:0030176];mitochondrial envelope [GO:0005740];mitochondrial membrane [GO:0031966];mitochondrion [GO:0005739];protein-containing complex [GO:0032991]	disordered domain specific binding [GO:0097718];identical protein binding [GO:0042802];peptidyl-prolyl cis-trans isomerase activity [GO:0003755];protein folding chaperone [GO:0044183]	5	7	7	2	6	6	7	2	16291000	2	7	4	0	4	5	6	0	16610000	104550000	46054000	13072000	21458000	34167000
O35474	12	O35474	O35465	FKBP8_MOUSE	Peptidyl-prolyl cis-trans isomerase FKBP8	Fkbp8	12	12	12	34.6	53.711	0	59.958	427930000	46	26.1177	26.4922	26.2208	24.162	26.6382	26.4247	26.7648	24.8114	cell adhesion [GO:0007155];multicellular organism development [GO:0007275];positive regulation of cell-substrate adhesion [GO:0010811]	extracellular region [GO:0005576]	calcium ion binding [GO:0005509];integrin binding [GO:0005178]	10	10	11	2	11	12	11	7	15849000	5	9	6	0	9	8	9	0	34701000	85450000	63157000	2883000	61924000	94359000
O35492	2	O35492	O35474	EDIL3_MOUSE	EGF-like repeat and discoidin I-like domain-containing protein 3	Edil3	2	2	2	5.3	73.797	0	11.056	60806000	4	22.2801	23.1026	24.2621	23.3406	23.3037	23.2934	23.0807	23.2843	peptidyl-tyrosine phosphorylation [GO:0018108];protein autophosphorylation [GO:0046777];protein phosphorylation [GO:0006468];regulation of RNA splicing [GO:0043484]	acrosomal vesicle [GO:0001669];intermediate filament cytoskeleton [GO:0045111];nucleoplasm [GO:0005654];nucleus [GO:0005634]	ATP binding [GO:0005524];identical protein binding [GO:0042802];kinase activity [GO:0016301];protein kinase activity [GO:0004672];protein serine/threonine kinase activity [GO:0004674];protein serine/threonine/tyrosine kinase activity [GO:0004712];protein tyrosine kinase activity [GO:0004713]	1	2	2	2	2	1	1	2	1737300	0	1	2	0	0	0	1	0	3716000	8223200	13177000	6650200	8304300	2786700
O35593	6	O35593	O35492	CLK3_MOUSE	Dual specificity protein kinase CLK3	Clk3	6	6	6	36.5	34.577	0	34.581	400690000	39	25.8483	25.8695	26.2358	26.3932	25.7863	25.0486	26.1766	26.2387	double-strand break repair via homologous recombination [GO:0000724];double-strand break repair via nonhomologous end joining [GO:0006303];proteasome-mediated ubiquitin-dependent protein catabolic process [GO:0043161];protein deubiquitination [GO:0016579];protein K63-linked deubiquitination [GO:0070536];regulation of proteasomal protein catabolic process [GO:0061136];response to ethanol [GO:00454…	cytosolic proteasome complex [GO:0031597];proteasome accessory complex [GO:0022624];proteasome complex [GO:0000502];proteasome regulatory particle, lid subcomplex [GO:0008541]	endopeptidase activator activity [GO:0061133];endopeptidase activity [GO:0004175];Lys63-specific deubiquitinase activity [GO:0061578];metal ion binding [GO:0046872];metallopeptidase activity [GO:0008237];proteasome binding [GO:0070628];thiol-dependent ubiquitin-specific protease activity [GO:0004843];thiol-dependent ubiquitinyl hydrolase activity [GO:0036459]	6	5	6	6	6	5	5	5	26713000	5	5	5	6	4	2	6	6	30340000	62130000	57729000	52894000	42542000	23123000
O35601	12	O35601	O35593	PSDE_MOUSE	26S proteasome non-ATPase regulatory subunit 14	Psmd14	12	12	12	22	90.054	0	63.755	264560000	26	25.3904	24.6073	24.9173	26.7381	25.0109	24.9809	24.5601	25.9326	immune response [GO:0006955];integrin-mediated signaling pathway [GO:0007229];protein localization to plasma membrane [GO:0072659];T cell receptor signaling pathway [GO:0050852]	actin cytoskeleton [GO:0015629];cell junction [GO:0030054];cytosol [GO:0005829];nucleus [GO:0005634];plasma membrane [GO:0005886];protein-containing complex [GO:0032991]	lipid binding [GO:0008289];protein-containing complex binding [GO:0044877]	12	6	5	12	8	9	5	10	9448600	4	0	0	14	0	2	0	6	25782000	18838000	13472000	75945000	28000000	25226000
O35604	2	O35604	O35601	FYB1_MOUSE	FYN-binding protein 1	Fyb1	2	2	2	2.8	142.88	0	8.3135	57153000	10	22.907	23.386	23.4203	21.0445	22.9792	24.348	24.1591	21.5453	adult walking behavior [GO:0007628];autophagy [GO:0006914];bile acid metabolic process [GO:0008206];cellular response to low-density lipoprotein particle stimulus [GO:0071404];cellular response to steroid hormone stimulus [GO:0071383];cholesterol efflux [GO:0033344];cholesterol homeostasis [GO:0042632];cholesterol metabolic process [GO:0008203];cholesterol transport [GO:0030301];endocytosis [GO:0…	endoplasmic reticulum [GO:0005783];endosome [GO:0005768];extracellular region [GO:0005576];Golgi apparatus [GO:0005794];integral component of lysosomal membrane [GO:1905103];integral component of plasma membrane [GO:0005887];late endosome membrane [GO:0031902];lysosome [GO:0005764];membrane [GO:0016020];membrane raft [GO:0045121];nuclear envelope [GO:0005635];perinuclear region of cytoplasm [GO:0…	cholesterol binding [GO:0015485];lipid transporter activity [GO:0005319]	2	2	2	0	2	2	2	1	1731900	1	2	1	0	1	2	3	0	3538100	10438000	9245300	0	5826400	14708000
O35609	5	O35609	O35604	NPC1_MOUSE	NPC intracellular cholesterol transporter 1	Npc1	5	5	5	25.8	38.458	0	95.049	275530000	40	25.3424	25.469	25.4971	24.9194	25.5774	25.4847	26.1857	25.2068	intracellular protein transport [GO:0006886];protein transport [GO:0015031];response to organic substance [GO:0010033];response to retinoic acid [GO:0032526]	Golgi apparatus [GO:0005794];Golgi membrane [GO:0000139];integral component of membrane [GO:0016021];intracellular membrane-bounded organelle [GO:0043231];recycling endosome membrane [GO:0055038];trans-Golgi network membrane [GO:0032588]	ubiquitin protein ligase binding [GO:0031625]	4	4	4	3	4	4	5	4	21194000	4	6	5	3	6	5	7	4	15123000	48675000	35164000	15483000	34078000	33293000
O35638	15	O35638	O35609	SCAM3_MOUSE	Secretory carrier-associated membrane protein 3	Scamp3	15	15	12	15.2	141.28	0	42.919	395140000	63	25.7523	26.3286	26.3349	26.2133	25.6039	25.5792	25.9246	25.9935	cell division [GO:0051301];meiotic cell cycle [GO:0051321];regulation of mitotic spindle assembly [GO:1901673];sister chromatid cohesion [GO:0007062];stem cell population maintenance [GO:0019827]	chromatin [GO:0000785];chromosome, centromeric region [GO:0000775];cohesin complex [GO:0008278];mitotic spindle pole [GO:0097431];nuclear matrix [GO:0016363];nucleoplasm [GO:0005654];nucleus [GO:0005634]	chromatin binding [GO:0003682]	13	14	15	13	9	12	15	10	6373200	5	13	12	10	3	5	9	6	32430000	99333000	74653000	36927000	19881000	34549000
O35643	32	O35643	O35638	STAG2_MOUSE	Cohesin subunit SA-2	Stag2	32	17	17	42.6	103.93	0	204.07	2029500000	139	28.3754	28.0081	28.1006	28.5868	28.4496	28.3096	28.2039	28.6196	clathrin coat assembly [GO:0048268];determination of left/right symmetry [GO:0007368];heart development [GO:0007507];intracellular protein transport [GO:0006886];vesicle-mediated transport [GO:0016192]	clathrin adaptor complex [GO:0030131];clathrin-coated vesicle membrane [GO:0030665];cytosol [GO:0005829];Golgi apparatus [GO:0005794];intracellular membrane-bounded organelle [GO:0043231];trans-Golgi network [GO:0005802]	clathrin binding [GO:0030276];protein kinase binding [GO:0019901]	30	28	29	29	31	30	29	31	45100000	20	15	14	18	17	18	17	20	178110000	261230000	198800000	250290000	234830000	248820000
O35648	2	O35648	O35643	AP1B1_MOUSE	AP-1 complex subunit beta-1	Ap1b1	2	2	2	26.9	19.519	0	8.8774	65628000	7	24.0807	23.9529	21.7134	24.0216	22.2196	22.181	22.0605	23.0438	cell cycle [GO:0007049];cell division [GO:0051301];mRNA transport [GO:0051028];protein transport [GO:0015031]	centriole [GO:0005814];centrosome [GO:0005813];ciliary basal body [GO:0036064];ciliary transition zone [GO:0035869];cytoplasm [GO:0005737];microtubule organizing center [GO:0005815];nuclear pore nuclear basket [GO:0044615];nucleolus [GO:0005730];photoreceptor connecting cilium [GO:0032391];transcription export complex 2 [GO:0070390]	calcium ion binding [GO:0005509];G-protein beta/gamma-subunit complex binding [GO:0031683];microtubule binding [GO:0008017]	2	2	1	2	0	1	1	2	5966200	0	1	1	1	0	1	1	2	8068700	14973000	9989000	10696000	0	6666300
O35654	9	O35654	O35648	CETN3_MOUSE	Centrin-3	Cetn3	9	9	9	33	51.354	0	27.815	381810000	48	25.6502	25.9355	26.3178	26.3552	25.3069	24.6845	25.3745	26.3541	DNA biosynthetic process [GO:0071897];DNA repair [GO:0006281];DNA replication [GO:0006260];DNA strand elongation involved in DNA replication [GO:0006271];DNA-dependent DNA replication [GO:0006261]	delta DNA polymerase complex [GO:0043625];DNA polymerase complex [GO:0042575];nucleoplasm [GO:0005654];zeta DNA polymerase complex [GO:0016035]	DNA binding [GO:0003677];DNA-directed DNA polymerase activity [GO:0003887]	6	8	9	8	7	5	7	8	18181000	7	9	10	7	4	2	4	5	19098000	69275000	68609000	52334000	26085000	16330000
O35658	8	O35658	O35654	DPOD2_MOUSE	DNA polymerase delta subunit 2	Pold2	8	8	8	54.3	31.013	0	323.31	3003800000	188	29.0677	29.2254	29.1935	27.8306	29.1799	29.4332	29.5495	26.8994	apoptotic process [GO:0006915];complement activation, classical pathway [GO:0006958];innate immune response [GO:0045087];mature ribosome assembly [GO:0042256];mRNA processing [GO:0006397];negative regulation of defense response to virus [GO:0050687];negative regulation of interferon-gamma production [GO:0032689];negative regulation of interleukin-12 production [GO:0032695];negative regulation of …	cell surface [GO:0009986];cytoplasm [GO:0005737];cytosol [GO:0005829];extracellular space [GO:0005615];GABA-ergic synapse [GO:0098982];glutamatergic synapse [GO:0098978];membrane [GO:0016020];mitochondrial matrix [GO:0005759];mitochondrion [GO:0005739];nucleolus [GO:0005730];nucleus [GO:0005634];plasma membrane [GO:0005886];presynapse [GO:0098793];presynaptic active zone [GO:0048786]	adrenergic receptor binding [GO:0031690];complement component C1q complex binding [GO:0001849];hyaluronic acid binding [GO:0005540];kininogen binding [GO:0030984];mitochondrial ribosome binding [GO:0097177];mRNA binding [GO:0003729];protein kinase C binding [GO:0005080];transcription corepressor activity [GO:0003714];transcription factor binding [GO:0008134];translation activator activity [GO:000…	7	8	7	6	7	8	8	4	214560000	27	30	30	11	23	33	28	6	239300000	739130000	365350000	121430000	331100000	440040000
O35682	4	O35682	O35658	C1QBP_MOUSE	Complement component 1 Q subcomponent-binding protein, mitochondrial	C1qbp	4	4	4	18.4	35.284	0	50.786	158400000	11	24.3816	24.3184	24.1485	22.4007	24.5481	26.035	25.5453	23.686	establishment of endothelial barrier [GO:0061028];membrane raft organization [GO:0031579];negative regulation of actin filament polymerization [GO:0030837];negative regulation of gene expression [GO:0010629];negative regulation of heterotypic cell-cell adhesion [GO:0034115];negative regulation of protein kinase C signaling [GO:0090038];negative regulation of protein phosphorylation [GO:0001933];p…	cell-cell junction [GO:0005911];cortical actin cytoskeleton [GO:0030864];integral component of membrane [GO:0016021];membrane raft [GO:0045121];plasma membrane [GO:0005886];ruffle [GO:0001726]		2	3	3	1	3	4	4	2	17600000	1	1	1	0	1	3	3	1	7137200	26370000	13483000	2106600	18609000	52255000
O35685	10	O35685	O35682	MYADM_MOUSE	Myeloid-associated differentiation marker	Myadm	10	10	10	33.1	38.358	0	64.753	939270000	81	27.4573	26.8551	26.7416	27.5754	26.8489	26.5189	26.6628	27.9648	cell cycle [GO:0007049];cell division [GO:0051301];developmental process [GO:0032502];nuclear migration [GO:0007097];protein folding [GO:0006457]	cytoplasm [GO:0005737];cytosol [GO:0005829];Golgi apparatus [GO:0005794];microtubule [GO:0005874];nucleus [GO:0005634]	unfolded protein binding [GO:0051082]	10	9	10	10	10	9	9	10	44727000	11	5	9	14	9	9	9	15	91505000	92448000	68934000	100410000	89177000	87966000
O35691	4	O35691	O35685	NUDC_MOUSE	Nuclear migration protein nudC	Nudc	4	4	4	6.2	82.435	0	7.4895	97177000	9	23.7458	24.8849	24.1185	21.4722	23.7601	23.3258	24.6508	22.9782	cell adhesion [GO:0007155];cell-cell adhesion [GO:0098609];mRNA processing [GO:0006397];RNA splicing [GO:0008380]	catalytic step 2 spliceosome [GO:0071013];cell-cell junction [GO:0005911];cytoplasm [GO:0005737];desmosome [GO:0030057];nuclear speck [GO:0016607]	DNA binding [GO:0003677]	2	4	3	1	2	2	4	2	2944800	0	3	2	0	1	0	3	0	2727200	32303000	15814000	3863600	7488500	6317100
O35737	14	O35737	O35704	SPTC1_MOUSE	Serine palmitoyltransferase 1	Sptlc1	14	14	6	46.8	49.199	0	323.31	7616000000	167	29.8088	30.3764	30.4348	30.11	29.9792	30.2145	30.1783	30.4156	cellular response to interleukin-7 [GO:0098761];mRNA processing [GO:0006397];regulation of RNA splicing [GO:0043484];RNA splicing [GO:0008380]	catalytic step 2 spliceosome [GO:0071013];cytosol [GO:0005829];nucleoplasm [GO:0005654];nucleus [GO:0005634];ribonucleoprotein complex [GO:1990904]	RNA binding [GO:0003723]	11	14	12	14	12	13	12	13	423110000	18	25	19	20	22	21	20	22	430250000	1327800000	1048500000	703880000	720150000	951480000
O35841	22	O35841	O35737	HNRH1_MOUSE	Heterogeneous nuclear ribonucleoprotein H	Hnrnph1	22	22	22	61.1	56.784	0	323.31	4867100000	200	29.4285	29.3514	29.8725	29.9273	29.6185	29.5626	28.9874	29.8086	apoptotic process [GO:0006915];negative regulation of apoptotic process [GO:0043066];negative regulation of fibroblast apoptotic process [GO:2000270]	cytoplasm [GO:0005737];nuclear speck [GO:0016607];nucleus [GO:0005634];spliceosomal complex [GO:0005681]	fibroblast growth factor binding [GO:0017134];RNA binding [GO:0003723]	19	19	20	20	19	18	19	21	194680000	26	24	25	28	25	23	19	30	393750000	746650000	661560000	639090000	536030000	511520000
O35855	5	O35855	O35841	API5_MOUSE	Apoptosis inhibitor 5	Api5	5	5	5	22.9	44.127	0	39.077	245200000	21	25.788	25.4741	25.4902	24.2763	25.628	25.7886	26.1481	22.5564	branched-chain amino acid catabolic process [GO:0009083];branched-chain amino acid metabolic process [GO:0009081];cellular response to leukemia inhibitory factor [GO:1990830];isoleucine catabolic process [GO:0006550];isoleucine metabolic process [GO:0006549];leucine biosynthetic process [GO:0009098];leucine metabolic process [GO:0006551];regulation of hormone levels [GO:0010817];valine biosynthet…	cytoplasm [GO:0005737];mitochondrion [GO:0005739];nucleus [GO:0005634]	branched-chain-amino-acid transaminase activity [GO:0004084];L-isoleucine transaminase activity [GO:0052656];L-leucine transaminase activity [GO:0052654];L-valine transaminase activity [GO:0052655]	4	4	4	3	3	4	4	1	12260000	3	3	3	2	3	3	3	1	28439000	52499000	30880000	13865000	24439000	44431000
O35857	9	O35857	O35855	BCAT2_MOUSE	Branched-chain-amino-acid aminotransferase, mitochondrial	Bcat2	9	9	9	20.8	51.091	0	20.797	196350000	38	25.2657	25.5072	25.2292	23.8125	24.9643	25.5463	25.5959	23.5965	intracellular protein transport [GO:0006886];protein import into mitochondrial matrix [GO:0030150]	mitochondrial inner membrane [GO:0005743];mitochondrial matrix [GO:0005759];mitochondrion [GO:0005739]	ATP binding [GO:0005524];chaperone binding [GO:0051087];enzyme binding [GO:0019899]	9	9	8	6	8	8	9	1	7012400	5	7	5	0	6	6	9	0	14441000	54840000	27574000	8100600	22270000	34421000
O35864	10	O35864	O35857	TIM44_MOUSE	Mitochondrial import inner membrane translocase subunit TIM44	Timm44	10	10	10	32.3	37.548	0	16.13	301330000	49	25.3967	25.6064	25.7262	25.7807	25.1275	24.7507	25.41	25.9705	exosomal secretion [GO:1990182];negative regulation of apoptotic process [GO:0043066];positive regulation of DNA-binding transcription factor activity [GO:0051091];positive regulation of transcription by RNA polymerase II [GO:0045944];protein deneddylation [GO:0000338];protein deubiquitination [GO:0016579];regulation of cell cycle [GO:0051726];regulation of IRE1-mediated unfolded protein response…	chromatin [GO:0000785];COP9 signalosome [GO:0008180];cytoplasm [GO:0005737];cytosol [GO:0005829];nucleoplasm [GO:0005654];nucleus [GO:0005634];perinuclear region of cytoplasm [GO:0048471];synaptic vesicle [GO:0008021];transcription regulator complex [GO:0005667]	enzyme binding [GO:0019899];macrophage migration inhibitory factor binding [GO:0035718];metal ion binding [GO:0046872];metalloendopeptidase activity [GO:0004222];metallopeptidase activity [GO:0008237];NEDD8-specific protease activity [GO:0019784];thiol-dependent ubiquitin-specific protease activity [GO:0004843];transcription coactivator activity [GO:0003713]	10	10	10	10	8	7	9	10	17725000	9	7	7	8	5	1	6	6	18721000	50741000	37818000	42392000	21278000	14415000
O35887	12	O35887	O35864	CSN5_MOUSE	COP9 signalosome complex subunit 5	Cops5	12	12	12	41.6	37.063	0	135.16	1000700000	69	27.8009	27.5379	27.5423	26.4737	27.8393	27.5222	27.881	26.0601		endoplasmic reticulum [GO:0005783];endoplasmic reticulum lumen [GO:0005788];endoplasmic reticulum membrane [GO:0005789];extracellular region [GO:0005576];Golgi apparatus [GO:0005794];intracellular membrane-bounded organelle [GO:0043231];melanosome [GO:0042470];sarcoplasmic reticulum lumen [GO:0033018]	calcium ion binding [GO:0005509];enzyme binding [GO:0019899];enzyme inhibitor activity [GO:0004857]	11	11	12	11	11	12	12	10	62542000	10	10	10	4	13	8	13	1	110580000	129810000	158220000	52463000	145200000	175900000
O35900	4	O35900	O35887	CALU_MOUSE	Calumenin	Calu	4	4	4	60	10.834	0	63.152	790750000	40	26.5698	27.0698	27.295	27.1074	26.9032	26.7474	27.1236	26.8777	mRNA catabolic process [GO:0006402];mRNA splicing, via spliceosome [GO:0000398];spliceosomal tri-snRNP complex assembly [GO:0000244]	catalytic step 2 spliceosome [GO:0071013];cytoplasm [GO:0005737];Lsm1-7-Pat1 complex [GO:1990726];Lsm2-8 complex [GO:0120115];nucleoplasm [GO:0005654];nucleus [GO:0005634];P-body [GO:0000932];precatalytic spliceosome [GO:0071011];U2-type precatalytic spliceosome [GO:0071005];U4/U6 x U5 tri-snRNP complex [GO:0046540];U6 snRNP [GO:0005688]	protein kinase binding [GO:0019901];Ral GTPase binding [GO:0017160];RNA binding [GO:0003723]	3	4	4	3	3	3	3	3	131790000	3	7	7	5	5	5	5	3	45268000	130660000	132390000	86841000	83175000	80810000
O35972	5	O35972	P24549	AL1A1_MOUSE	Retinal dehydrogenase 1	Aldh1a1	5	5	5	42.5	17.121	0	39.979	113600000	25	24.5065	24.6364	24.5614	22.9254	24.9236	24.9549	24.5328	22.8944	mitochondrial translation [GO:0032543];translation [GO:0006412]	fibrillar center [GO:0001650];mitochondrial large ribosomal subunit [GO:0005762];mitochondrion [GO:0005739]	structural constituent of ribosome [GO:0003735]	5	4	5	1	5	4	4	0	12622000	3	5	5	0	6	3	3	0	11568000	24085000	18049000	1485800	23202000	22254000
O35980	2	O35980	O35972	RM23_MOUSE	39S ribosomal protein L23, mitochondrial	Mrpl23	2	2	2	11	33.636	0.00059684	3.0216	56880000	6	22.7868	23.6909	23.2485	22.7518	23.3956	23.7224	23.5857	22.1745	base-excision repair, AP site formation [GO:0006285];DNA repair [GO:0006281];nucleotide-excision repair, DNA incision, 5'-to lesion [GO:0006296]	mitochondrion [GO:0005739];nuclear chromatin [GO:0000790];nucleus [GO:0005634]	4 iron, 4 sulfur cluster binding [GO:0051539];class I DNA-(apurinic or apyrimidinic site) endonuclease activity [GO:0140078];DNA N-glycosylase activity [GO:0019104];DNA-(apurinic or apyrimidinic site) endonuclease activity [GO:0003906];double-stranded DNA binding [GO:0003690];metal ion binding [GO:0046872];oxidized pyrimidine nucleobase lesion DNA N-glycosylase activity [GO:0000703]	1	2	2	1	2	2	2	1	3555000	0	1	2	0	1	1	1	0	7084300	14946000	6736100	1093800	7361900	10858000
O54734	14	O54734	O54692	ZW10_MOUSE	Centromere/kinetochore protein zw10 homolog	Zw10	14	14	14	44.4	49.027	0	142.5	933730000	100	26.6094	27.7342	27.5297	22.945	27.1923	28.5002	27.7665	22.5598	protein glycosylation [GO:0006486];protein N-linked glycosylation [GO:0006487];protein N-linked glycosylation via asparagine [GO:0018279];regulation of protein stability [GO:0031647];response to cytokine [GO:0034097];T cell activation [GO:0042110]	endoplasmic reticulum [GO:0005783];integral component of membrane [GO:0016021];intracellular membrane-bounded organelle [GO:0043231];oligosaccharyltransferase complex [GO:0008250]	enzyme activator activity [GO:0008047]	12	14	13	3	13	14	14	3	42442000	10	19	15	1	13	24	18	0	51782000	224040000	127570000	4568700	98350000	282120000
O54774	32	O54774	O54734	OST48_MOUSE	Dolichyl-diphosphooligosaccharide--protein glycosyltransferase 48 kDa subunit	Ddost	32	32	32	36.4	135.08	0	182.83	2161800000	215	28.282	28.0454	28.3383	28.6614	28.6358	28.4732	28.0871	28.587	anterograde axonal transport [GO:0008089];anterograde synaptic vesicle transport [GO:0048490];antigen processing and presentation [GO:0019882];antigen processing and presentation, exogenous lipid antigen via MHC class Ib [GO:0048007];endosome to melanosome transport [GO:0035646];Golgi to vacuole transport [GO:0006896];interferon-alpha secretion [GO:0072642];intracellular protein transport [GO:000…	AP-3 adaptor complex [GO:0030123];axon [GO:0030424];axon cytoplasm [GO:1904115];endosome membrane [GO:0010008];glutamatergic synapse [GO:0098978];Golgi membrane [GO:0000139];postsynapse [GO:0098794];presynapse [GO:0098793];presynaptic endosome [GO:0098830];terminal bouton [GO:0043195];trans-Golgi network [GO:0005802]		28	24	28	31	29	28	27	29	38603000	28	17	27	31	28	28	23	33	141950000	243350000	252110000	260600000	284050000	284720000
O54781;Q9Z0G2	6;3	O54781	O54774	AP3D1_MOUSE	AP-3 complex subunit delta-1	Ap3d1	6	3	3	9.3	76.756	0	6.753	101810000	12	23.9467	23.6782	24.1031	24.1751	24.0659	23.9616	23.5874	24.4251	angiogenesis [GO:0001525];cell differentiation [GO:0030154];intracellular signal transduction [GO:0035556];muscle tissue development [GO:0060537];negative regulation of viral genome replication [GO:0045071];nuclear speck organization [GO:0035063];peptidyl-serine phosphorylation [GO:0018105];positive regulation of cell cycle [GO:0045787];positive regulation of cell population proliferation [GO:000…	chromatin [GO:0000785];cytoplasm [GO:0005737];cytosol [GO:0005829];nuclear speck [GO:0016607];nucleolus [GO:0005730];nucleoplasm [GO:0005654];nucleus [GO:0005634]	14-3-3 protein binding [GO:0071889];ATP binding [GO:0005524];magnesium ion binding [GO:0000287];MAP kinase activity [GO:0004707];protein serine/threonine kinase activity [GO:0004674]	4	5	6	5	6	5	6	6	3510600	0	1	3	1	2	1	1	3	6760400	5718100	13286000	13408000	12581000	14006000
O54825	11	O54825	O54781	SRPK2_MOUSE	SRSF protein kinase 2	Srpk2	11	11	11	28.2	49.783	0	23.579	312270000	52	25.6705	25.4159	25.7374	25.9927	25.5943	25.3779	25.3804	25.7955	blastocyst formation [GO:0001825];cell population proliferation [GO:0008283];in utero embryonic development [GO:0001701];maturation of SSU-rRNA from tricistronic rRNA transcript (SSU-rRNA, 5.8S rRNA, LSU-rRNA) [GO:0000462];rRNA processing [GO:0006364];trophectodermal cell differentiation [GO:0001829]	apical part of cell [GO:0045177];cell projection [GO:0042995];cytoplasm [GO:0005737];cytoplasmic microtubule [GO:0005881];intracellular membrane-bounded organelle [GO:0043231];nucleolus [GO:0005730];nucleoplasm [GO:0005654];nucleus [GO:0005634];perinuclear region of cytoplasm [GO:0048471];preribosome, small subunit precursor [GO:0030688]	snoRNA binding [GO:0030515]	8	9	10	11	11	9	10	10	13011000	4	5	6	10	10	5	6	6	19316000	40832000	39966000	44996000	35174000	33203000
O54833	14	O54833	O54825	BYST_MOUSE	Bystin	Bysl	14	14	14	54.9	41.215	0	122.11	914710000	109	27.0636	27.0485	27.1946	27.142	27.1351	27.1476	27.3756	27.1009	apoptotic process [GO:0006915];cell cycle [GO:0007049];cerebral cortex development [GO:0021987];liver regeneration [GO:0097421];negative regulation of ubiquitin-dependent protein catabolic process [GO:2000059];peptidyl-serine phosphorylation [GO:0018105];peptidyl-threonine phosphorylation [GO:0018107];protein phosphorylation [GO:0006468];regulation of cell cycle [GO:0051726];regulation of chromos…	acrosomal vesicle [GO:0001669];chromatin [GO:0000785];cytoplasm [GO:0005737];nucleus [GO:0005634];PcG protein complex [GO:0031519];plasma membrane [GO:0005886];protein kinase CK2 complex [GO:0005956]	ATP binding [GO:0005524];protein kinase activity [GO:0004672];protein N-terminus binding [GO:0047485];protein serine/threonine kinase activity [GO:0004674]	11	12	12	12	11	13	13	14	48143000	13	13	14	15	13	13	13	15	51980000	127090000	103950000	84030000	118190000	100550000
O54879	4	O54879	O54833	CSK22_MOUSE	Casein kinase II subunit alpha'	Csnk2a2	4	4	4	33	23.01	0	90.909	595540000	36	26.1911	26.2825	26.8701	26.5845	26.3365	26.6367	26.2161	26.8959	chromatin remodeling [GO:0006338];DNA geometric change [GO:0032392];DNA recombination [GO:0006310];innate immune response [GO:0045087];negative regulation of B cell differentiation [GO:0045578];negative regulation of myeloid cell differentiation [GO:0045638];positive regulation of innate immune response [GO:0045089];positive regulation of transcription by RNA polymerase II [GO:0045944];regulation…	cytoplasm [GO:0005737];nuclear chromatin [GO:0000790];nucleus [GO:0005634]	DNA binding [GO:0003677];DNA binding, bending [GO:0008301];four-way junction DNA binding [GO:0000400];RNA binding [GO:0003723];transcription factor binding [GO:0008134]	4	4	4	4	4	4	4	4	99257000	1	4	7	6	4	4	5	5	30419000	90394000	92659000	58154000	55763000	81766000
O54885	2	O54885	O54879	HMGB3_MOUSE	High mobility group protein B3	Hmgb3	2	2	2	25.4	12.367	0	55.022	85052000	7	23.3005	24.049	23.5835	22.4526	23.723	24.8797	24.6715	21.4497	actin cytoskeleton organization [GO:0030036];apoptotic cell clearance [GO:0043277];apoptotic signaling pathway [GO:0097190];forebrain development [GO:0030900];integrin-mediated signaling pathway [GO:0007229];macrophage activation involved in immune response [GO:0002281];microglial cell activation involved in immune response [GO:0002282];myeloid leukocyte activation [GO:0002274];negative regulatio…	cell [GO:0005623];cell surface [GO:0009986];integral component of membrane [GO:0016021];plasma membrane [GO:0005886]	identical protein binding [GO:0042802];metal ion binding [GO:0046872];signaling receptor binding [GO:0005102]	2	2	2	0	2	2	2	1	28351000	0	1	0	0	0	3	3	0	4418700	21185000	9719100	0	10047000	20511000
O54941	4	O54941	O54916	REPS1_MOUSE	RalBP1-associated Eps domain-containing protein 1	Reps1	4	4	4	13.1	46.638	0	19.342	81862000	11	21.6081	23.9886	24.0427	23.7949	23.3593	23.4274	23.8667	23.6955	ATP-dependent chromatin remodeling [GO:0043044];chromatin remodeling [GO:0006338];negative regulation of transcription, DNA-templated [GO:0045892];neurogenesis [GO:0022008];nucleosome disassembly [GO:0006337]	nBAF complex [GO:0071565];npBAF complex [GO:0071564];nucleoplasm [GO:0005654];nucleus [GO:0005634];SWI/SNF complex [GO:0016514]	DNA binding [GO:0003677];N-acetyltransferase activity [GO:0008080];nuclear receptor binding [GO:0016922];protein N-terminus binding [GO:0047485];RNA binding [GO:0003723]	1	4	3	3	2	2	3	2	4093100	1	3	2	1	0	0	3	1	2677300	23625000	11048000	9015900	4269600	7809400
O54962	9	O54962	O54962	BAF_MOUSE	Barrier-to-autointegration factor	Banf1	9	9	9	70.8	10.102	0	41.095	3332500000	63	28.0793	29.0757	29.1556	28.2932	28.7656	29.9532	29.379	28.9647	chromosome condensation [GO:0030261];chromosome segregation [GO:0007059];DNA integration [GO:0015074];establishment of integrated proviral latency [GO:0075713];negative regulation of viral genome replication [GO:0045071]	condensed chromosome [GO:0000793];cytoplasm [GO:0005737];cytosol [GO:0005829];nuclear envelope [GO:0005635];nucleoplasm [GO:0005654];nucleus [GO:0005634]	DNA binding [GO:0003677];enzyme binding [GO:0019899];identical protein binding [GO:0042802];LEM domain binding [GO:0097726];protein C-terminus binding [GO:0008022];protein homodimerization activity [GO:0042803];protein N-terminus binding [GO:0047485]	8	9	9	8	7	9	9	7	555410000	4	9	8	5	6	13	8	10	144760000	533120000	446970000	220630000	307330000	835970000
O54984	10	O54984	O54984	GET3_MOUSE	ATPase GET3	Get3	10	10	10	36.8	38.822	0	32.693	712970000	80	26.7684	26.5163	26.7146	26.7308	26.6923	26.6585	26.7743	27.1824	posttranslational protein targeting to endoplasmic reticulum membrane [GO:0006620];tail-anchored membrane protein insertion into ER membrane [GO:0071816]	GET complex [GO:0043529];nucleolus [GO:0005730];nucleoplasm [GO:0005654]	ATP binding [GO:0005524];ATPase activity [GO:0016887];metal ion binding [GO:0046872]	8	10	9	10	8	9	9	10	47531000	11	11	10	8	10	10	10	10	37775000	99904000	80171000	76910000	58409000	76919000
O54988	12	O54988	O54988	SLK_MOUSE	STE20-like serine/threonine-protein kinase	Slk	12	12	11	14.1	141.46	0	112.04	249320000	33	25.0603	24.9718	24.8624	25.6295	24.8238	25.3023	25.0537	25.6553	activation of protein kinase activity [GO:0032147];apoptotic process [GO:0006915];cytoplasmic microtubule organization [GO:0031122];positive regulation of apoptotic process [GO:0043065];positive regulation of histone phosphorylation [GO:0033129];protein autophosphorylation [GO:0046777];protein phosphorylation [GO:0006468];regulation of apoptotic process [GO:0042981];regulation of cell migration […	cell leading edge [GO:0031252];cytoplasm [GO:0005737];perinuclear region of cytoplasm [GO:0048471]	ATP binding [GO:0005524];identical protein binding [GO:0042802];protein homodimerization activity [GO:0042803];protein kinase activity [GO:0004672];protein serine/threonine kinase activity [GO:0004674]	8	8	6	10	8	6	6	10	4225700	3	4	1	9	2	4	3	7	14999000	34769000	15799000	40274000	19004000	16548000
O55013	4	O55013	O55013	TPPC3_MOUSE	Trafficking protein particle complex subunit 3	Trappc3	4	4	4	18.9	20.302	0	6.8658	136020000	20	24.3245	24.1771	24.2683	24.4451	24.4333	24.488	24.3678	24.6157	endoplasmic reticulum to Golgi vesicle-mediated transport [GO:0006888];intra-Golgi vesicle-mediated transport [GO:0006891]	cis-Golgi network membrane [GO:0033106];cytosol [GO:0005829];endoplasmic reticulum [GO:0005783];Golgi apparatus [GO:0005794];Golgi membrane [GO:0000139];TRAPP complex [GO:0030008]		2	3	3	4	2	3	4	4	15113000	2	3	3	3	2	2	2	3	7250700	18218000	13741000	15756000	12157000	15746000
O55022	8	O55022	O55022	PGRC1_MOUSE	Membrane-associated progesterone receptor component 1	Pgrmc1	8	8	7	47.2	21.694	0	101.4	347290000	42	25.2295	26.1793	25.6244	22.9033	25.9002	26.8496	26.8327	23.838	associative learning [GO:0008306];heme biosynthetic process [GO:0006783];memory [GO:0007613];modification of synaptic structure [GO:0099563];negative regulation of synapse organization [GO:1905809];positive regulation of protein localization to plasma membrane [GO:1903078]	cell body [GO:0044297];endomembrane system [GO:0012505];endoplasmic reticulum membrane [GO:0005789];integral component of membrane [GO:0016021];membrane [GO:0016020];mitochondrial outer membrane [GO:0005741];neuron projection [GO:0043005];neuronal cell body [GO:0043025];synapse [GO:0045202]	heme binding [GO:0020037];metal ion binding [GO:0046872];protein homodimerization activity [GO:0042803];steroid binding [GO:0005496]	5	8	6	0	7	8	7	2	43411000	3	9	4	0	6	10	9	1	15277000	79831000	47005000	0	50658000	83203000
O55023	7	O55023	O55023	IMPA1_MOUSE	Inositol monophosphatase 1	Impa1	7	7	7	30.7	30.436	0	19.586	296350000	28	25.4514	25.027	24.7854	25.4855	25.1229	25.0508	25.2311	26.3268	inositol biosynthetic process [GO:0006021];inositol metabolic process [GO:0006020];inositol phosphate dephosphorylation [GO:0046855];phosphate-containing compound metabolic process [GO:0006796];phosphatidylinositol biosynthetic process [GO:0006661];phosphatidylinositol phosphorylation [GO:0046854];signal transduction [GO:0007165]	axon [GO:0030424];cytoplasm [GO:0005737];neuronal cell body [GO:0043025]	identical protein binding [GO:0042802];inositol monophosphate 1-phosphatase activity [GO:0008934];inositol monophosphate 3-phosphatase activity [GO:0052832];inositol monophosphate 4-phosphatase activity [GO:0052833];inositol monophosphate phosphatase activity [GO:0052834];lithium ion binding [GO:0031403];magnesium ion binding [GO:0000287];manganese ion binding [GO:0030145];protein homodimerizatio…	5	6	5	6	4	6	6	7	18522000	4	3	3	3	2	5	3	5	16761000	35740000	16690000	26603000	18020000	29113000
O55028	4	O55028	O55028	BCKD_MOUSE	[3-methyl-2-oxobutanoate dehydrogenase [lipoamide]] kinase, mitochondrial	Bckdk	4	4	4	16.7	46.587	0	22.426	267930000	44	25.5334	25.4043	25.548	24.9453	26.0706	25.9149	25.2751	24.3821	branched-chain amino acid catabolic process [GO:0009083];glucose homeostasis [GO:0042593];negative regulation of pyruvate dehydrogenase activity [GO:1904183];phosphorylation [GO:0016310]	mitochondrial alpha-ketoglutarate dehydrogenase complex [GO:0005947];mitochondrion [GO:0005739]	[3-methyl-2-oxobutanoate dehydrogenase (acetyl-transferring)] kinase activity [GO:0047323];ATP binding [GO:0005524];protein kinase activity [GO:0004672];protein serine/threonine kinase activity [GO:0004674]	4	4	4	4	4	4	4	4	12759000	6	6	5	5	7	7	5	3	20223000	53600000	34516000	19319000	43717000	47606000
O55029	35	O55029	O55029	COPB2_MOUSE	Coatomer subunit beta'	Copb2	35	35	35	55.4	102.45	0	323.31	5259900000	302	29.6978	29.2549	29.6344	30.0297	29.8732	29.6571	29.2839	30.0263	endoplasmic reticulum to Golgi vesicle-mediated transport [GO:0006888];intracellular protein transport [GO:0006886];intra-Golgi vesicle-mediated transport [GO:0006891];retrograde vesicle-mediated transport, Golgi to endoplasmic reticulum [GO:0006890];toxin transport [GO:1901998]	COPI vesicle coat [GO:0030126];cytosol [GO:0005829];Golgi apparatus [GO:0005794];Golgi membrane [GO:0000139]	protein kinase C binding [GO:0005080];structural molecule activity [GO:0005198]	29	28	29	31	30	32	29	33	109580000	38	30	31	41	39	40	35	48	412620000	561330000	556460000	652510000	688870000	648160000
O55047;Q8C0V0	2;1	O55047	O55047	TLK2_MOUSE	Serine/threonine-protein kinase tousled-like 2	Tlk2	2	2	2	2.2	82.26	0.0065916	1.8603	50736000	11	22.7274	23.2909	23.3906	23.1558	22.1512	22.8527	22.1174	22.6054	cell cycle [GO:0007049];cell differentiation [GO:0030154];cellular response to DNA damage stimulus [GO:0006974];cellular response to gamma radiation [GO:0071480];chromatin organization [GO:0006325];chromosome segregation [GO:0007059];intracellular protein transport [GO:0006886];intracellular signal transduction [GO:0035556];multicellular organism development [GO:0007275];negative regulation of pr…	intermediate filament [GO:0005882];nucleoplasm [GO:0005654];nucleus [GO:0005634];perinuclear region of cytoplasm [GO:0048471]	ATP binding [GO:0005524];protein serine/threonine kinase activity [GO:0004674]	2	2	2	2	1	1	2	2	1449600	0	2	2	2	1	1	2	1	3292400	10150000	7766800	5311800	5094700	6136700
O55125	3	O55125	O55125	NIPS1_MOUSE	Protein NipSnap homolog 1	Nipsnap1	3	3	3	14.1	33.363	0	9.3925	50550000	12	23.8736	23.759	23.5769	21.5451	24.241	22.6966	21.979	22.0114	sensory perception of pain [GO:0019233]	membrane [GO:0016020];mitochondrial inner membrane [GO:0005743];mitochondrion [GO:0005739];synaptic membrane [GO:0097060]	neurotransmitter binding [GO:0042165]	3	2	2	0	3	1	2	0	3610700	4	1	1	0	3	1	2	0	7239000	14869000	8249200	0	12587000	4405000
O55126	7	O55126	O55126	NIPS2_MOUSE	Protein NipSnap homolog 2	Nipsnap2	7	7	7	31	32.932	0	28.096	337560000	25	26.4252	26.1023	26.0962	24.2371	26.2115	26.5411	26.1427	22.4838	mitochondrion organization [GO:0007005];oxidative phosphorylation [GO:0006119];positive regulation of high voltage-gated calcium channel activity [GO:1901843]	cytoplasm [GO:0005737];mitochondrial outer membrane [GO:0005741];mitochondrion [GO:0005739]		4	4	3	2	6	4	6	0	21098000	4	5	3	1	5	3	4	0	37082000	63393000	44054000	7744900	57036000	71365000
O55128	4	O55128	O55128	SAP18_MOUSE	Histone deacetylase complex subunit SAP18	Sap18	4	4	4	28.8	17.595	0	10.611	433650000	19	26.1727	26.7165	26.6132	25.2178	26.2158	25.8817	26.3836	25.2172	mRNA processing [GO:0006397];negative regulation of mRNA splicing, via spliceosome [GO:0048025];positive regulation of apoptotic process [GO:0043065];regulation of alternative mRNA splicing, via spliceosome [GO:0000381];regulation of transcription, DNA-templated [GO:0006355];RNA splicing [GO:0008380]	ASAP complex [GO:0061574];cytosol [GO:0005829];histone deacetylase complex [GO:0000118];nuclear body [GO:0016604];nuclear speck [GO:0016607];nucleoplasm [GO:0005654];transcription regulator complex [GO:0005667]		4	4	4	3	4	4	4	3	39423000	2	4	3	2	2	1	4	1	36750000	103420000	65932000	25053000	49152000	52642000
O55131;Q9DA97	19;1	O55131	O55131	SEPT7_MOUSE	Septin-7	Septin7	19	19	18	58	50.549	0	323.31	5281000000	230	29.2805	29.3922	29.5848	29.928	29.6357	29.7665	29.4183	29.7608	cellular protein localization [GO:0034613];cilium assembly [GO:0060271];collateral sprouting [GO:0048668];cortical cytoskeleton organization [GO:0030865];cytoskeleton-dependent cytokinesis [GO:0061640];dendritic spine morphogenesis [GO:0060997];mitotic cytokinesis [GO:0000281];negative regulation of cell migration [GO:0030336];negative regulation of G1/S transition of mitotic cell cycle [GO:20001…	axon terminus [GO:0043679];axoneme [GO:0005930];cell body [GO:0044297];cell cortex [GO:0005938];cell division site [GO:0032153];cleavage furrow [GO:0032154];condensed chromosome kinetochore [GO:0000777];glutamatergic synapse [GO:0098978];membrane [GO:0016020];microtubule cytoskeleton [GO:0015630];midbody [GO:0030496];myelin sheath [GO:0043209];neuron projection [GO:0043005];non-motile cilium [GO:…	GTP binding [GO:0005525];GTPase activity [GO:0003924];identical protein binding [GO:0042802];molecular adaptor activity [GO:0060090]	18	18	19	19	18	18	17	18	229610000	27	26	31	31	29	33	25	28	323760000	698260000	605020000	733790000	629350000	789840000
O55135	8	O55135	O55135	IF6_MOUSE	Eukaryotic translation initiation factor 6	Eif6	8	8	8	66.9	26.511	0	323.31	1220200000	77	27.8215	27.2847	27.6136	27.9171	27.7329	27.3863	27.473	27.887	assembly of large subunit precursor of preribosome [GO:1902626];gene silencing by miRNA [GO:0035195];maturation of 5.8S rRNA [GO:0000460];maturation of LSU-rRNA [GO:0000470];mature ribosome assembly [GO:0042256];miRNA mediated inhibition of translation [GO:0035278];positive regulation of translation [GO:0045727];regulation of fatty acid biosynthetic process [GO:0042304];regulation of glycolytic p…	cytoplasm [GO:0005737];cytosol [GO:0005829];intermediate filament [GO:0005882];lamin filament [GO:0005638];nucleolus [GO:0005730];nucleoplasm [GO:0005654];nucleus [GO:0005634];preribosome, large subunit precursor [GO:0030687]	ribosomal large subunit binding [GO:0043023];ribosome binding [GO:0043022];translation initiation factor activity [GO:0003743]	8	4	7	8	7	5	8	8	135570000	12	5	10	12	10	7	11	10	119210000	80603000	139060000	173140000	167150000	125400000
O55142	6	O55142	O55142	RL35A_MOUSE	60S ribosomal protein L35a	Rpl35a	6	6	6	39.1	12.554	0	11.731	2663600000	47	28.4479	28.876	28.9901	28.3109	28.8636	29.044	28.8657	28.1978	cytoplasmic translation [GO:0002181];ribosomal large subunit biogenesis [GO:0042273];rRNA processing [GO:0006364]	cytosolic large ribosomal subunit [GO:0022625];mitochondrion [GO:0005739]	ribonucleoprotein complex binding [GO:0043021];structural constituent of ribosome [GO:0003735]	5	6	6	6	6	6	6	6	380520000	7	6	6	4	6	7	7	4	162640000	498370000	377770000	206580000	321670000	393670000
O55143;Q8R429	17;4	O55143	O55143	AT2A2_MOUSE	Sarcoplasmic/endoplasmic reticulum calcium ATPase 2	Atp2a2	17	17	14	22.8	114.86	0	132.8	932930000	91	26.8411	27.7299	27.53	24.4814	27.2834	28.1512	27.8376	25.4529	apoptotic mitochondrial changes [GO:0008637];calcium ion import [GO:0070509];calcium ion import into sarcoplasmic reticulum [GO:1990036];calcium ion transmembrane transport [GO:0070588];calcium ion transport [GO:0006816];calcium ion transport from cytosol to endoplasmic reticulum [GO:1903515];cardiac muscle hypertrophy in response to stress [GO:0014898];cellular calcium ion homeostasis [GO:000687…	apical ectoplasmic specialization [GO:0061831];calcium ion-transporting ATPase complex [GO:0090534];endoplasmic reticulum [GO:0005783];endoplasmic reticulum membrane [GO:0005789];endoplasmic reticulum-Golgi intermediate compartment [GO:0005793];extrinsic component of cytoplasmic side of plasma membrane [GO:0031234];H zone [GO:0031673];I band [GO:0031674];integral component of membrane [GO:0016021…	ATP binding [GO:0005524];ATPase activity [GO:0016887];calcium ion binding [GO:0005509];calcium transmembrane transporter activity, phosphorylative mechanism [GO:0005388];calcium-dependent ATPase activity [GO:0030899];calcium-transporting ATPase activity involved in regulation of cardiac muscle cell membrane potential [GO:0086039];enzyme binding [GO:0019899];ion channel binding [GO:0044325];lutrop…	13	16	14	4	12	15	14	6	19850000	7	17	15	1	11	20	18	2	52834000	193800000	146980000	8581000	114250000	235540000
O55201	21	O55201	O55201	SPT5H_MOUSE	Transcription elongation factor SPT5	Supt5h	21	21	21	29.9	120.66	0	141.68	932230000	97	26.8033	27.2519	27.6167	27.5098	26.9638	26.4535	27.431	27.2635	negative regulation of DNA-templated transcription, elongation [GO:0032785];negative regulation of mRNA polyadenylation [GO:1900364];negative regulation of transcription by RNA polymerase II [GO:0000122];positive regulation of DNA-templated transcription, elongation [GO:0032786];positive regulation of macroautophagy [GO:0016239];positive regulation of transcription by RNA polymerase II [GO:004594…	DSIF complex [GO:0032044];nucleoplasm [GO:0005654];nucleus [GO:0005634]	chromatin binding [GO:0003682];enzyme binding [GO:0019899];mRNA binding [GO:0003729];protein heterodimerization activity [GO:0046982]	18	18	18	18	16	13	19	18	17589000	10	12	15	12	9	6	19	14	52548000	162470000	146690000	118240000	85788000	56904000
O55222	9	O55222	O55222	ILK_MOUSE	Integrin-linked protein kinase	Ilk	9	9	9	33.8	51.373	0	226.88	635200000	53	26.6505	26.3081	26.21	27.1488	26.6786	26.6273	26.071	27.1352	branching involved in ureteric bud morphogenesis [GO:0001658];cell aging [GO:0007569];cell cycle arrest [GO:0007050];cell projection organization [GO:0030030];cell-matrix adhesion [GO:0007160];establishment or maintenance of epithelial cell apical/basal polarity [GO:0045197];fibroblast migration [GO:0010761];integrin-mediated signaling pathway [GO:0007229];myelin assembly [GO:0032288];myelination…	axon [GO:0030424];cell junction [GO:0030054];cell-cell junction [GO:0005911];costamere [GO:0043034];cytoplasm [GO:0005737];cytosol [GO:0005829];dendritic shaft [GO:0043198];focal adhesion [GO:0005925];lamellipodium [GO:0030027];neuronal cell body [GO:0043025];nucleoplasm [GO:0005654];plasma membrane [GO:0005886];protein-containing complex [GO:0032991];sarcomere [GO:0030017];stress fiber [GO:00017…	ATP binding [GO:0005524];integrin binding [GO:0005178];protein domain specific binding [GO:0019904];protein kinase activity [GO:0004672];protein kinase binding [GO:0019901];protein serine/threonine kinase activity [GO:0004674];protein-containing complex binding [GO:0044877];SH3 domain binding [GO:0017124]	8	7	8	8	8	8	8	8	26467000	6	6	4	10	10	7	4	6	45974000	68565000	56994000	90592000	85197000	81887000
O55234	13	O55234	O55234	PSB5_MOUSE	Proteasome subunit beta type-5	Psmb5	13	13	13	50.4	28.532	0	56.868	1218500000	87	27.4558	27.648	27.808	28.0673	27.2131	26.4249	27.6769	27.9814	proteasomal protein catabolic process [GO:0010498];proteasomal ubiquitin-independent protein catabolic process [GO:0010499];proteasome-mediated ubiquitin-dependent protein catabolic process [GO:0043161];proteolysis [GO:0006508];response to oxidative stress [GO:0006979]	centrosome [GO:0005813];cytoplasm [GO:0005737];cytosol [GO:0005829];nucleoplasm [GO:0005654];nucleus [GO:0005634];proteasome complex [GO:0000502];proteasome core complex [GO:0005839];proteasome core complex, beta-subunit complex [GO:0019774]	endopeptidase activity [GO:0004175];peptidase activity [GO:0008233];threonine-type endopeptidase activity [GO:0004298]	12	13	11	12	12	8	13	12	76153000	10	12	8	14	10	6	13	14	87759000	208830000	167400000	174530000	117180000	48517000
O70133	50	O70133	O70133	DHX9_MOUSE	ATP-dependent RNA helicase A	Dhx9	50	50	50	42.7	149.47	0	323.31	13231000000	625	31.1006	31.3097	31.3166	30.7668	31.2896	30.5569	31.4254	30.6668	alternative mRNA splicing, via spliceosome [GO:0000380];cellular protein-containing complex assembly [GO:0034622];cellular response to exogenous dsRNA [GO:0071360];cellular response to heat [GO:0034605];cellular response to tumor necrosis factor [GO:0071356];circadian rhythm [GO:0007623];CRD-mediated mRNA stabilization [GO:0070934];DNA duplex unwinding [GO:0032508];DNA-templated transcription, te…	actin cytoskeleton [GO:0015629];centrosome [GO:0005813];CRD-mediated mRNA stability complex [GO:0070937];cytoplasm [GO:0005737];cytoplasmic ribonucleoprotein granule [GO:0036464];nuclear body [GO:0016604];nuclear stress granule [GO:0097165];nucleolus [GO:0005730];nucleoplasm [GO:0005654];nucleus [GO:0005634];perichromatin fibrils [GO:0005726];polysomal ribosome [GO:0042788];polysome [GO:0005844];…	3'-5' DNA helicase activity [GO:0043138];3'-5' DNA/RNA helicase activity [GO:0033679];3'-5' RNA helicase activity [GO:0034458];ATP binding [GO:0005524];ATPase activity [GO:0016887];chromatin DNA binding [GO:0031490];DNA binding [GO:0003677];DNA helicase activity [GO:0003678];DNA replication origin binding [GO:0003688];double-stranded DNA binding [GO:0003690];double-stranded RNA binding [GO:000372…	49	49	49	43	48	48	49	42	210020000	80	89	81	66	84	64	94	67	1073800000	2515900000	1932700000	1116400000	1770200000	1170600000
O70145	6	O70145	O70145	NCF2_MOUSE	Neutrophil cytosol factor 2	Ncf2	6	6	6	14.9	59.485	0	29.866	173400000	32	24.921	24.5023	24.0434	24.9669	24.6074	24.482	24.3722	25.2836	cellular response to hormone stimulus [GO:0032870];NADP catabolic process [GO:0006742];oxidation-reduction process [GO:0055114];phagocytosis [GO:0006909];positive regulation of blood pressure [GO:0045777];positive regulation of neuron apoptotic process [GO:0043525];respiratory burst [GO:0045730];response to glucose [GO:0009749];response to lipopolysaccharide [GO:0032496];response to organic cycli…	acrosomal vesicle [GO:0001669];cytoplasm [GO:0005737];cytosol [GO:0005829];membrane [GO:0016020];NADPH oxidase complex [GO:0043020];nucleolus [GO:0005730]	protein C-terminus binding [GO:0008022];Rac GTPase binding [GO:0048365];superoxide-generating NADPH oxidase activator activity [GO:0016176];superoxide-generating NADPH oxidase activity [GO:0016175]	5	5	5	4	4	6	6	6	5593500	5	4	2	4	3	4	4	6	15061000	25225000	13238000	10550000	12003000	21598000
O70152	6	O70152	O70152	DPM1_MOUSE	Dolichol-phosphate mannosyltransferase subunit 1	Dpm1	6	6	6	31.5	29.174	0	24.35	175530000	19	24.8958	24.8272	25.0294	22.2961	24.9128	25.9672	25.5264	23.2206	dolichol metabolic process [GO:0019348];GDP-mannose metabolic process [GO:0019673];GPI anchor biosynthetic process [GO:0006506];protein mannosylation [GO:0035268];protein O-linked mannosylation [GO:0035269]	dolichol-phosphate-mannose synthase complex [GO:0033185];endoplasmic reticulum [GO:0005783];endoplasmic reticulum membrane [GO:0005789];intracellular membrane-bounded organelle [GO:0043231];membrane [GO:0016020]	alcohol binding [GO:0043178];dolichyl-phosphate beta-D-mannosyltransferase activity [GO:0004582];dolichyl-phosphate-mannose-protein mannosyltransferase activity [GO:0004169];mannose binding [GO:0005537]	4	4	5	1	4	6	4	2	10325000	1	1	4	0	3	6	4	0	13718000	24238000	30735000	954760	20949000	50830000
O70172;Q80XI4	4;2	O70172	O70172	PI42A_MOUSE	Phosphatidylinositol 5-phosphate 4-kinase type-2 alpha	Pip4k2a	4	4	4	12.1	46.151	0	12.935	78959000	15	22.2743	23.2498	23.9508	23.4917	23.5949	23.5406	23.1366	24.0771	megakaryocyte development [GO:0035855];phosphatidylinositol metabolic process [GO:0046488];positive regulation of autophagosome assembly [GO:2000786];regulation of autophagy [GO:0010506]	autophagosome [GO:0005776];endoplasmic reticulum membrane [GO:0005789];nucleoplasm [GO:0005654];nucleus [GO:0005634];plasma membrane [GO:0005886]	1-phosphatidylinositol-4-phosphate 5-kinase activity [GO:0016308];1-phosphatidylinositol-5-phosphate 4-kinase activity [GO:0016309];ATP binding [GO:0005524];protein homodimerization activity [GO:0042803]	2	4	2	2	4	4	3	4	4386600	2	2	1	1	3	2	1	3	2665100	9769600	7549800	5694100	9191700	9559800
O70194	18	O70194	O70194	EIF3D_MOUSE	Eukaryotic translation initiation factor 3 subunit D	Eif3d	18	18	18	49.8	63.988	0	323.31	2300500000	142	28.6626	28.2113	28.2138	29.0349	28.5781	28.177	27.9625	28.8686	cap-dependent translational initiation [GO:0002191];formation of cytoplasmic translation initiation complex [GO:0001732];IRES-dependent viral translational initiation [GO:0075522];positive regulation of mRNA binding [GO:1902416];positive regulation of translation [GO:0045727];translational initiation [GO:0006413];viral translational termination-reinitiation [GO:0075525]	eukaryotic 43S preinitiation complex [GO:0016282];eukaryotic 48S preinitiation complex [GO:0033290];eukaryotic translation initiation factor 3 complex [GO:0005852];eukaryotic translation initiation factor 3 complex, eIF3m [GO:0071541]	mRNA cap binding [GO:0098808];RNA binding [GO:0003723];translation initiation factor activity [GO:0003743]	17	15	15	18	17	17	14	18	92022000	18	16	15	25	19	15	15	19	202270000	298320000	226020000	328430000	260570000	229150000
O70251	13	O70251	O70251	EF1B_MOUSE	Elongation factor 1-beta	Eef1b	13	11	11	79.1	24.693	0	323.31	11698000000	174	30.9678	30.4107	30.7606	31.4034	31.1927	30.5918	30.2503	31.1829	response to ethanol [GO:0045471];translational elongation [GO:0006414]	cytoplasm [GO:0005737];cytosol [GO:0005829];endoplasmic reticulum [GO:0005783];eukaryotic translation elongation factor 1 complex [GO:0005853]	guanyl-nucleotide exchange factor activity [GO:0005085];translation elongation factor activity [GO:0003746]	13	12	13	13	13	13	13	13	974810000	25	17	21	30	24	17	18	22	1073400000	1352100000	1418500000	1741500000	1676800000	1128000000
O70252	6	O70252	O70252	HMOX2_MOUSE	Heme oxygenase 2	Hmox2	6	6	6	27	35.738	0	23.884	156180000	23	24.829	25.2246	24.9386	22.5494	25.1603	25.085	25.6433	22.5495	heme catabolic process [GO:0042167];heme oxidation [GO:0006788];iron ion homeostasis [GO:0055072];response to hypoxia [GO:0001666];response to oxidative stress [GO:0006979]	endoplasmic reticulum [GO:0005783];plasma membrane [GO:0005886]	heme binding [GO:0020037];heme oxygenase (decyclizing) activity [GO:0004392];metal ion binding [GO:0046872]	6	5	5	0	5	6	5	0	8676600	2	5	3	0	3	5	5	0	14645000	37630000	23205000	0	19022000	31698000
O70305	7	O70305	O70305	ATX2_MOUSE	Ataxin-2	Atxn2	7	7	7	8.1	136.48	0	25.367	119070000	13	24.0418	23.7938	23.9356	25.1798	24.069	24.211	23.8493	24.3341	cerebellar Purkinje cell differentiation [GO:0021702];cytoplasmic mRNA processing body assembly [GO:0033962];homeostasis of number of cells [GO:0048872];negative regulation of multicellular organism growth [GO:0040015];negative regulation of receptor internalization [GO:0002091];neuromuscular process [GO:0050905];neuron projection morphogenesis [GO:0048812];regulation of cytoplasmic mRNA processi…	cytoplasm [GO:0005737];cytoplasmic stress granule [GO:0010494];cytosol [GO:0005829];Golgi apparatus [GO:0005794];perinuclear region of cytoplasm [GO:0048471];polysome [GO:0005844];ribonucleoprotein complex [GO:1990904];trans-Golgi network [GO:0005802]	epidermal growth factor receptor binding [GO:0005154];protein C-terminus binding [GO:0008022];RNA binding [GO:0003723]	4	6	4	7	4	4	4	4	2430000	1	1	1	6	1	2	0	1	8861600	16462000	10086000	23487000	10400000	11048000
O70310	21	O70310	O70310	NMT1_MOUSE	Glycylpeptide N-tetradecanoyltransferase 1	Nmt1	21	21	18	47.4	56.888	0	323.31	2520100000	175	28.7137	28.468	28.6343	28.9805	28.8701	28.7522	28.2747	28.6885	cellular ketone metabolic process [GO:0042180];in utero embryonic development [GO:0001701];N-terminal peptidyl-glycine N-myristoylation [GO:0018008];N-terminal protein myristoylation [GO:0006499]	cytoplasm [GO:0005737];cytosol [GO:0005829];extrinsic component of membrane [GO:0019898];plasma membrane [GO:0005886]	glycylpeptide N-tetradecanoyltransferase activity [GO:0004379];myristoyltransferase activity [GO:0019107]	19	20	18	18	19	18	16	17	120000000	23	18	19	26	25	22	19	23	236880000	362560000	257510000	340210000	361860000	293990000
O70311	8	O70311	O70311	NMT2_MOUSE	Glycylpeptide N-tetradecanoyltransferase 2	Nmt2	8	5	5	18.5	60.484	0	10.706	129350000	26	24.4093	24.2499	24.54	24.5968	24.4939	24.2719	24.0438	24.4549	N-terminal peptidyl-glycine N-myristoylation [GO:0018008];N-terminal protein myristoylation [GO:0006499]	cytoplasm [GO:0005737];cytosol [GO:0005829];extrinsic component of membrane [GO:0019898];Golgi apparatus [GO:0005794];plasma membrane [GO:0005886]	glycylpeptide N-tetradecanoyltransferase activity [GO:0004379]	6	8	6	7	6	7	5	6	5173900	4	3	3	4	3	3	4	2	10492000	24782000	15274000	18323000	10913000	16000000
O70318	13	O70318	O70318	E41L2_MOUSE	Band 4.1-like protein 2	Epb41l2	13	13	11	19.9	109.94	0	40.658	257240000	38	25.5673	25.6022	25.6917	25.0542	25.4591	25.4543	24.8891	25.1247	actin cytoskeleton organization [GO:0030036];actomyosin structure organization [GO:0031032];cell cycle [GO:0007049];cell division [GO:0051301];cortical actin cytoskeleton organization [GO:0030866];positive regulation of protein localization to cell cortex [GO:1904778];regulation of cell shape [GO:0008360]	actin cytoskeleton [GO:0015629];cell cortex region [GO:0099738];cell junction [GO:0030054];COP9 signalosome [GO:0008180];cytoskeleton [GO:0005856];nucleoplasm [GO:0005654];plasma membrane [GO:0005886]	actin binding [GO:0003779];PH domain binding [GO:0042731];spectrin binding [GO:0030507];structural molecule activity [GO:0005198]	12	10	10	7	9	9	4	8	4435200	8	7	8	2	6	4	3	0	30275000	42890000	42677000	16226000	27842000	36931000
O70370	4	O70370	O70370	CATS_MOUSE	Cathepsin S	Ctss	4	4	4	18.2	38.474	0	19.599	90344000	9	24.2214	24.2399	23.6564	23.5057	23.5459	24.0408	24.2776	23.2654	antigen processing and presentation of peptide antigen [GO:0048002];basement membrane disassembly [GO:0034769];bone resorption [GO:0045453];collagen catabolic process [GO:0030574];immune response [GO:0006955];positive regulation of cation channel activity [GO:2001259];positive regulation of inflammatory response [GO:0050729];protein processing [GO:0016485];proteolysis [GO:0006508];proteolysis inv…	cell surface [GO:0009986];early endosome lumen [GO:0031905];extracellular space [GO:0005615];intracellular membrane-bounded organelle [GO:0043231];late endosome [GO:0005770];lysosome [GO:0005764];membrane [GO:0016020]	collagen binding [GO:0005518];cysteine-type endopeptidase activity [GO:0004197];cysteine-type peptidase activity [GO:0008234];fibronectin binding [GO:0001968];laminin binding [GO:0043236];peptidase activity [GO:0008233];proteoglycan binding [GO:0043394]	3	4	3	4	4	4	4	3	6949500	1	1	0	1	2	1	2	1	6791100	20917000	7809800	7691400	9289200	13336000
O70404	3	O70404	O70404	VAMP8_MOUSE	Vesicle-associated membrane protein 8	Vamp8	3	3	3	23.8	11.451	0	6.508	180350000	12	24.9334	25.3502	25.0621	21.8035	24.8521	25.3193	25.7626	22.1707	autophagosome maturation [GO:0097352];autophagosome membrane docking [GO:0016240];cellular response to interferon-gamma [GO:0071346];membrane fusion [GO:0061025];mucus secretion [GO:0070254];negative regulation of secretion by cell [GO:1903531];positive regulation of histamine secretion by mast cell [GO:1903595];positive regulation of pancreatic amylase secretion [GO:1902278];protein transport [G…	azurophil granule membrane [GO:0035577];basolateral plasma membrane [GO:0016323];cell surface [GO:0009986];cytoplasm [GO:0005737];cytosol [GO:0005829];early endosome [GO:0005769];early endosome membrane [GO:0031901];integral component of membrane [GO:0016021];late endosome membrane [GO:0031902];lysosomal membrane [GO:0005765];lysosome [GO:0005764];membrane [GO:0016020];midbody [GO:0030496];mitoch…	chloride channel inhibitor activity [GO:0019869];SNAP receptor activity [GO:0005484];syntaxin binding [GO:0019905]	2	3	2	1	2	2	3	1	30059000	2	2	1	1	2	1	2	1	13687000	48065000	24590000	4297400	19928000	22568000
O70422	3	O70422	O70422	TF2H4_MOUSE	General transcription factor IIH subunit 4	Gtf2h4	3	3	3	11.9	52.224	0	5.0251	106820000	5	22.3801	24.3616	24.5067	24.3239	24.2716	22.4346	23.9762	21.4232	nucleotide-excision repair [GO:0006289];phosphorylation of RNA polymerase II C-terminal domain [GO:0070816];transcription by RNA polymerase II [GO:0006366]	core TFIIH complex portion of holo TFIIH complex [GO:0000438];nuclear speck [GO:0016607];nucleus [GO:0005634];transcription factor TFIID complex [GO:0005669];transcription factor TFIIH core complex [GO:0000439];transcription factor TFIIH holo complex [GO:0005675]	ATPase activator activity [GO:0001671];DNA-dependent ATPase activity [GO:0008094];double-stranded DNA binding [GO:0003690];RNA polymerase II CTD heptapeptide repeat kinase activity [GO:0008353];RNA polymerase II general transcription initiation factor activity [GO:0016251]	1	3	3	2	2	2	2	1	4855500	0	2	2	0	0	0	0	1	4495500	28782000	20576000	8443100	8542500	11638000
O70435	10	O70435	O70435	PSA3_MOUSE	Proteasome subunit alpha type-3	Psma3	10	10	10	37.6	28.405	0	44.991	1101000000	73	27.4501	27.4139	27.5251	27.8507	26.8445	26.4618	27.5965	27.8585	proteasomal protein catabolic process [GO:0010498];proteasomal ubiquitin-independent protein catabolic process [GO:0010499];proteasome-mediated ubiquitin-dependent protein catabolic process [GO:0043161];regulation of endopeptidase activity [GO:0052548]	cytoplasm [GO:0005737];cytosol [GO:0005829];nucleoplasm [GO:0005654];nucleus [GO:0005634];proteasome complex [GO:0000502];proteasome core complex [GO:0005839];proteasome core complex, alpha-subunit complex [GO:0019773];synapse [GO:0045202]	endopeptidase activity [GO:0004175];threonine-type endopeptidase activity [GO:0004298];ubiquitin protein ligase binding [GO:0031625]	9	8	10	10	9	5	10	10	84693000	8	10	12	10	7	5	12	9	91435000	171560000	151110000	130030000	85488000	50087000
O70439	5	O70439	O70439	STX7_MOUSE	Syntaxin-7	Stx7	5	5	5	29.9	29.82	0	31.171	184340000	20	24.9679	25.4661	24.8373	23.4594	24.7819	25.1221	25.6241	23.968	intracellular protein transport [GO:0006886];organelle assembly [GO:0070925];organelle localization [GO:0051640];positive regulation of receptor localization to synapse [GO:1902685];positive regulation of T cell mediated cytotoxicity [GO:0001916];regulation of protein localization to plasma membrane [GO:1903076];vesicle docking [GO:0048278];vesicle fusion [GO:0006906]	azurophil granule [GO:0042582];early endosome [GO:0005769];early endosome membrane [GO:0031901];endocytic vesicle [GO:0030139];endomembrane system [GO:0012505];endosome [GO:0005768];immunological synapse [GO:0001772];integral component of membrane [GO:0016021];integral component of synaptic vesicle membrane [GO:0030285];late endosome [GO:0005770];late endosome membrane [GO:0031902];lysosomal memb…	chloride channel inhibitor activity [GO:0019869];protein-containing complex binding [GO:0044877];SNAP receptor activity [GO:0005484];SNARE binding [GO:0000149];syntaxin binding [GO:0019905]	5	5	4	4	4	4	5	3	15362000	4	3	3	0	3	2	4	1	16684000	54035000	22164000	6622300	11484000	21248000
O70456	5	O70456	O70456	1433S_MOUSE	14-3-3 protein sigma	Sfn	5	2	2	16.1	27.706	0.00059827	3.0506	466300000	8	26.2753	25.6634	25.8052	26.7715	26.1222	25.7728	25.8204	26.7274	establishment of skin barrier [GO:0061436];intrinsic apoptotic signaling pathway in response to DNA damage [GO:0008630];keratinization [GO:0031424];keratinocyte development [GO:0003334];keratinocyte differentiation [GO:0030216];negative regulation of cysteine-type endopeptidase activity involved in apoptotic process [GO:0043154];negative regulation of keratinocyte proliferation [GO:0010839];posit…	cytoplasm [GO:0005737];cytosol [GO:0005829];extracellular region [GO:0005576];nucleus [GO:0005634]	identical protein binding [GO:0042802];phosphoprotein binding [GO:0051219];protein kinase binding [GO:0019901]	5	4	5	5	5	5	5	5	29144000	1	0	1	2	1	1	1	1	34792000	53735000	41943000	61068000	48919000	45018000
O70469	2	O70469	O70469	DOK2_MOUSE	Docking protein 2	Dok2	2	2	2	6.6	45.522	0.0022786	2.3252	18981000	2	21.7368	22.3691	22.1264	23.046	22.6823	23.1343	21.8842	22.1566	negative regulation of MAPK cascade [GO:0043409];Ras protein signal transduction [GO:0007265];transmembrane receptor protein tyrosine kinase signaling pathway [GO:0007169]		transmembrane receptor protein tyrosine kinase adaptor activity [GO:0005068]	0	1	0	0	2	2	0	2	903860	0	0	0	0	0	2	0	0	0	1837400	0	0	5093700	5852300
O70475	4	O70475	O70475	UGDH_MOUSE	UDP-glucose 6-dehydrogenase	Ugdh	4	4	4	10.5	54.831	0	7.1464	51004000	8	22.8721	22.9136	23.5031	22.2694	22.9242	22.7999	22.8908	23.178	carbohydrate metabolic process [GO:0005975];chondroitin sulfate biosynthetic process [GO:0030206];gastrulation with mouth forming second [GO:0001702];glycosaminoglycan biosynthetic process [GO:0006024];heparan sulfate proteoglycan biosynthetic process [GO:0015012];protein hexamerization [GO:0034214];UDP-glucuronate biosynthetic process [GO:0006065]	cytosol [GO:0005829];nucleoplasm [GO:0005654];nucleus [GO:0005634]	NAD binding [GO:0051287];UDP-glucose 6-dehydrogenase activity [GO:0003979]	3	3	4	2	3	3	3	4	1821600	0	1	3	1	0	0	1	2	2871900	6818000	9319600	2801500	5179600	4890300
O70480	4	O70480	O70480	VAMP4_MOUSE	Vesicle-associated membrane protein 4	Vamp4	4	4	4	43.3	16.353	0	64.071	143890000	17	24.0155	24.9017	24.3349	23.1198	24.4784	25.0519	25.425	23.6313	cellular response to interferon-gamma [GO:0071346];Golgi ribbon formation [GO:0090161];Golgi to plasma membrane protein transport [GO:0043001];microtubule cytoskeleton organization [GO:0000226];regulation of Golgi to plasma membrane protein transport [GO:0042996];regulation of synaptic vesicle endocytosis [GO:1900242];SNARE complex assembly [GO:0035493];synaptic vesicle to endosome fusion [GO:001…	cell surface [GO:0009986];Golgi apparatus [GO:0005794];integral component of presynaptic endosome membrane [GO:0099067];integral component of synaptic vesicle membrane [GO:0030285];phagocytic vesicle [GO:0045335];SNARE complex [GO:0031201];synaptic vesicle [GO:0008021];trans-Golgi network [GO:0005802]		3	4	3	2	4	4	4	3	23981000	2	2	2	1	2	3	4	1	6792100	33707000	17102000	4209600	16109000	24766000
O70492	10	O70492	O70492	SNX3_MOUSE	Sorting nexin-3	Snx3	10	10	8	66	18.757	0	48.803	352530000	46	26.0375	25.1038	24.6836	26.096	25.6788	25.3307	25.1795	26.742	endocytic recycling [GO:0032456];heme biosynthetic process [GO:0006783];hemoglobin biosynthetic process [GO:0042541];intralumenal vesicle formation [GO:0070676];late endosome to Golgi transport [GO:0034499];membrane invagination [GO:0010324];negative regulation of early endosome to late endosome transport [GO:2000642];negative regulation of phagocytosis [GO:0050765];negative regulation of protein…	clathrin-coated vesicle [GO:0030136];cytoplasm [GO:0005737];cytosol [GO:0005829];early endosome [GO:0005769];early endosome membrane [GO:0031901];early phagosome [GO:0032009];endosome membrane [GO:0010008];retromer complex [GO:0030904]	phosphatidylinositol-3,5-bisphosphate binding [GO:0080025];phosphatidylinositol-3-phosphate binding [GO:0032266];phosphatidylinositol-4-phosphate binding [GO:0070273];phosphatidylinositol-5-phosphate binding [GO:0010314];protein phosphatase binding [GO:0019903]	7	6	6	9	6	5	6	8	35253000	8	5	3	8	4	3	4	11	30811000	29946000	15224000	62670000	31566000	25272000
O70493	4	O70493	O70493	SNX12_MOUSE	Sorting nexin-12	Snx12	4	2	2	23.6	19.116	0	4.6361	56376000	7	23.0178	22.5642	22.0881	23.0272	22.5853	22.7953	22.7115	24.4516	endocytic recycling [GO:0032456];late endosome to Golgi transport [GO:0034499];negative regulation of early endosome to late endosome transport [GO:2000642];negative regulation of gene expression [GO:0010629];negative regulation of protein catabolic process [GO:0042177];negative regulation of protein processing [GO:0010955];negative regulation of protein transport [GO:0051224];protein transport […	early endosome [GO:0005769];early endosome membrane [GO:0031901];retromer complex [GO:0030904]	enzyme binding [GO:0019899];phosphatidylinositol binding [GO:0035091];phosphatidylinositol-3-phosphate binding [GO:0032266]	3	3	3	4	3	3	3	3	5637600	1	0	0	1	0	1	2	2	4896700	6092400	2268700	6937100	4171500	5998400
O70503	9	O70503	O70503	DHB12_MOUSE	Very-long-chain 3-oxoacyl-CoA reductase	Hsd17b12	9	9	9	40.4	34.741	0	66.457	426620000	54	25.4003	26.3226	25.692	22.924	26.1081	27.4572	27.0879	23.4475	estrogen biosynthetic process [GO:0006703];extracellular matrix organization [GO:0030198];fatty acid biosynthetic process [GO:0006633];positive regulation of cell-substrate adhesion [GO:0010811]	endoplasmic reticulum membrane [GO:0005789];extracellular matrix [GO:0031012];integral component of membrane [GO:0016021]	3-oxo-arachidoyl-CoA reductase activity [GO:0102339];3-oxo-behenoyl-CoA reductase activity [GO:0102340];3-oxo-cerotoyl-CoA reductase activity [GO:0102342];3-oxo-lignoceroyl-CoA reductase activity [GO:0102341];collagen binding [GO:0005518];estradiol 17-beta-dehydrogenase activity [GO:0004303];fibronectin binding [GO:0001968];heparin binding [GO:0008201]	7	8	7	1	8	9	8	2	26664000	4	11	3	1	8	13	12	2	17594000	82623000	34590000	3046200	44369000	159830000
O70551	13	O70551	O70551	SRPK1_MOUSE	SRSF protein kinase 1	Srpk1	13	13	10	23.8	73.088	0	122.12	752570000	89	26.9991	26.6887	26.894	27.2835	26.9533	26.7706	26.4812	27.0424	cell differentiation [GO:0030154];chromosome segregation [GO:0007059];intracellular signal transduction [GO:0035556];negative regulation of viral genome replication [GO:0045071];positive regulation of viral genome replication [GO:0045070];protein phosphorylation [GO:0006468];regulation of gene expression [GO:0010468];regulation of mRNA processing [GO:0050684];spliceosomal complex assembly [GO:000…	chromatin [GO:0000785];cytoplasm [GO:0005737];cytosol [GO:0005829];endoplasmic reticulum [GO:0005783];nuclear matrix [GO:0016363];nuclear speck [GO:0016607];nucleoplasm [GO:0005654];nucleus [GO:0005634];plasma membrane [GO:0005886]	ATP binding [GO:0005524];magnesium ion binding [GO:0000287];MAP kinase activity [GO:0004707];protein serine/threonine kinase activity [GO:0004674]	12	13	12	12	13	12	10	12	25086000	11	12	12	12	11	10	9	12	58184000	111600000	88337000	100040000	96052000	75394000
O70591	2	O70591	O70591	PFD2_MOUSE	Prefoldin subunit 2	Pfdn2	2	2	2	16.9	16.534	0	26.706	168880000	20	24.8511	22.8309	22.702	25.209	24.8326	24.2781	24.1245	25.6049	positive regulation of cytoskeleton organization [GO:0051495];protein folding [GO:0006457]	cytoplasm [GO:0005737];cytosol [GO:0005829];mitochondrion [GO:0005739];nucleus [GO:0005634];prefoldin complex [GO:0016272]	protein folding chaperone [GO:0044183];unfolded protein binding [GO:0051082]	2	1	1	2	2	2	1	2	16888000	3	1	1	4	2	3	2	4	13957000	15399000	1167800	21168000	19142000	15439000
O88271	6	O88271	O88271	CFDP1_MOUSE	Craniofacial development protein 1	Cfdp1	6	6	6	28.8	32.921	0	25.799	381260000	35	25.3556	25.5535	26.0305	26.3335	25.458	25.7049	25.8653	26.4842	cell adhesion [GO:0007155];multicellular organism development [GO:0007275];negative regulation of fibroblast apoptotic process [GO:2000270];regulation of cell population proliferation [GO:0042127];regulation of cell shape [GO:0008360]	basement membrane [GO:0005604];condensed chromosome kinetochore [GO:0000777]		6	5	6	6	6	6	6	5	29327000	4	3	3	7	4	4	5	5	22188000	39466000	51952000	52254000	34669000	42009000
O88342	28	O88342	O88342	WDR1_MOUSE	WD repeat-containing protein 1	Wdr1	28	28	28	64.9	66.406	0	288.61	2651200000	208	28.9385	28.0443	28.1986	29.0411	28.6678	28.1332	28.4751	29.341	actin cytoskeleton organization [GO:0030036];actin filament depolymerization [GO:0030042];actin filament fragmentation [GO:0030043];apical junction assembly [GO:0043297];cortical cytoskeleton organization [GO:0030865];establishment of planar polarity of follicular epithelium [GO:0042247];locomotion [GO:0040011];maintenance of epithelial cell apical/basal polarity [GO:0045199];neutrophil mediated …	actin cytoskeleton [GO:0015629];actomyosin, actin portion [GO:0042643];cell junction [GO:0030054];cell projection [GO:0042995];cell-cell junction [GO:0005911];cortical actin cytoskeleton [GO:0030864];myelin sheath [GO:0043209];plasma membrane [GO:0005886];podosome [GO:0002102]	actin binding [GO:0003779];actin filament binding [GO:0051015]	27	22	22	26	25	25	25	25	88375000	29	21	23	32	23	19	25	36	217960000	294900000	216120000	350350000	264500000	204890000
O88379	18	O88379	O88379	BAZ1A_MOUSE	Bromodomain adjacent to zinc finger domain protein 1A	Baz1a	18	18	18	16.8	178.46	0	88.025	306250000	27	26.1614	25.9852	26.0418	26.1105	25.4506	23.5217	25.4211	25.6118	chromatin remodeling [GO:0006338];DNA-dependent DNA replication [GO:0006261]	CHRAC [GO:0008623];nuclear chromosome [GO:0000228]	metal ion binding [GO:0046872]	12	15	13	14	8	1	9	10	4711500	3	6	5	10	1	0	1	1	33268000	68945000	53832000	53104000	27135000	3603200
O88384	5	O88384	O88384	VTI1B_MOUSE	Vesicle transport through interaction with t-SNAREs homolog 1B	Vti1b	5	5	5	22	26.713	0	20.64	232410000	23	24.7636	26.0001	25.3047	23.8376	24.8444	25.6102	25.7209	24.3092	endoplasmic reticulum to Golgi vesicle-mediated transport [GO:0006888];Golgi to vacuole transport [GO:0006896];intra-Golgi vesicle-mediated transport [GO:0006891];protein targeting to vacuole [GO:0006623];regulation of protein localization to plasma membrane [GO:1903076];retrograde transport, endosome to Golgi [GO:0042147];vesicle fusion with Golgi apparatus [GO:0048280]	anchored component of membrane [GO:0031225];cytosol [GO:0005829];early endosome membrane [GO:0031901];endoplasmic reticulum membrane [GO:0005789];ER to Golgi transport vesicle membrane [GO:0012507];Golgi apparatus [GO:0005794];integral component of membrane [GO:0016021];intracellular membrane-bounded organelle [GO:0043231];late endosome membrane [GO:0031902];lysosomal membrane [GO:0005765];neuron…	chloride channel inhibitor activity [GO:0019869];SNAP receptor activity [GO:0005484];SNARE binding [GO:0000149]	5	5	5	4	5	4	5	4	19367000	3	4	3	2	2	3	4	2	12764000	64492000	27823000	9754900	22099000	33623000
O88441	6	O88441	O88441	MTX2_MOUSE	Metaxin-2	Mtx2	6	6	6	51.3	29.758	0	25.302	204200000	17	24.4581	25.8516	25.0622	22.8491	22.0809	26.5433	25.3519	20.545	protein transport [GO:0015031]	mitochondrion [GO:0005739];nucleolus [GO:0005730];SAM complex [GO:0001401]		3	5	4	0	1	5	4	0	17017000	0	4	2	0	1	7	3	0	6455800	85515000	19566000	0	2262400	69105000
O88447;Q91W40	5;1	O88447	O88447	KLC1_MOUSE	Kinesin light chain 1	Klc1	5	5	2	11.8	61.449	0	15.717	78077000	11	23.278	23.3001	22.2246	23.8498	23.208	23.2085	23.5795	24.5398	axo-dendritic transport [GO:0008088];intracellular protein transport [GO:0006886];intraciliary transport [GO:0042073];microtubule-based movement [GO:0007018];protein localization to synapse [GO:0035418];stress granule disassembly [GO:0035617]	axon [GO:0030424];ciliary rootlet [GO:0035253];cytoplasm [GO:0005737];cytoplasmic vesicle [GO:0031410];cytosol [GO:0005829];growth cone [GO:0030426];kinesin complex [GO:0005871];membrane [GO:0016020];membrane-bounded organelle [GO:0043227];microtubule [GO:0005874];motile cilium [GO:0031514];neuron projection [GO:0043005];neuronal cell body [GO:0043025];vesicle [GO:0031982]	kinesin binding [GO:0019894];microtubule binding [GO:0008017];microtubule motor activity [GO:0003777];tubulin binding [GO:0015631]	4	3	1	4	4	3	2	5	2168800	2	1	0	2	1	0	0	5	4691600	9551400	2301800	9662300	8526200	7134800
O88456;Q9D7J7	6;2	O88456	O88456	CPNS1_MOUSE	Calpain small subunit 1	Capns1	6	6	6	34.6	28.463	0	11.177	455470000	24	25.9653	25.7498	25.548	26.2114	25.688	26.1791	25.9725	26.8627		cytoplasm [GO:0005737];cytosol [GO:0005829];membrane [GO:0016020];plasma membrane [GO:0005886]	calcium ion binding [GO:0005509];calcium-dependent cysteine-type endopeptidase activity [GO:0004198];protein-containing complex binding [GO:0044877]	5	6	4	4	5	6	5	6	41406000	3	4	1	2	3	4	2	5	29112000	61209000	28298000	40726000	36327000	58728000
O88477	9	O88477	O88477	IF2B1_MOUSE	Insulin-like growth factor 2 mRNA-binding protein 1	Igf2bp1	9	9	8	20.1	63.45	0	89.605	199640000	31	21.8253	22.6687	22.3495	22.9672	26.035	25.9068	25.5593	25.8481	CRD-mediated mRNA stabilization [GO:0070934];mRNA transport [GO:0051028];negative regulation of translation [GO:0017148];nervous system development [GO:0007399];neuronal stem cell population maintenance [GO:0097150];pallium cell proliferation in forebrain [GO:0022013];regulation of gene expression [GO:0010468];regulation of mRNA stability involved in response to stress [GO:0010610];RNA localizati…	CRD-mediated mRNA stability complex [GO:0070937];cytoplasm [GO:0005737];cytoplasmic stress granule [GO:0010494];cytosol [GO:0005829];dendrite [GO:0030425];dendritic spine [GO:0043197];filopodium [GO:0030175];growth cone [GO:0030426];lamellipodium [GO:0030027];nucleoplasm [GO:0005654];nucleus [GO:0005634];perinuclear region of cytoplasm [GO:0048471];ribonucleoprotein complex [GO:1990904]	mRNA 3'-UTR binding [GO:0003730];mRNA 5'-UTR binding [GO:0048027];mRNA binding [GO:0003729];translation regulator activity [GO:0045182]	0	0	0	0	9	9	7	9	6654700	0	0	0	0	10	8	6	7	0	0	0	0	49785000	45144000
O88487	12	O88487	O88487	DC1I2_MOUSE	Cytoplasmic dynein 1 intermediate chain 2	Dync1i2	12	12	12	35.9	68.393	0	241.76	1007200000	79	27.3176	27.0053	27.1574	27.7198	27.2255	27.1751	27.0359	27.8362	microtubule-based movement [GO:0007018];negative regulation of neuron projection development [GO:0010977];positive regulation of ATP-dependent microtubule motor activity, plus-end-directed [GO:2000582];transport along microtubule [GO:0010970]	cytoplasm [GO:0005737];cytoplasmic dynein complex [GO:0005868];microtubule [GO:0005874];outer dynein arm [GO:0036157];vesicle [GO:0031982]	dynein heavy chain binding [GO:0045504];dynein light chain binding [GO:0045503];motor activity [GO:0003774];protein-containing complex binding [GO:0044877]	11	10	10	12	10	10	11	11	50361000	10	6	7	15	11	8	7	15	71385000	114860000	106990000	168080000	102950000	106210000
O88508;P0DOY1;O88509	9;3;2	O88508	O88508	DNM3A_MOUSE	DNA (cytosine-5)-methyltransferase 3A	Dnmt3a	9	9	9	11.6	101.67	0	30.856	346700000	57	25.7521	26.2362	26.2113	26.065	25.309	24.4765	25.588	25.7914	aging [GO:0007568];C-5 methylation of cytosine [GO:0090116];cell differentiation [GO:0030154];cellular response to amino acid stimulus [GO:0071230];cellular response to ethanol [GO:0071361];cellular response to hypoxia [GO:0071456];DNA methylation [GO:0006306];DNA methylation involved in embryo development [GO:0043045];DNA methylation involved in gamete generation [GO:0043046];DNA methylation on …	chromosome, centromeric region [GO:0000775];cytoplasm [GO:0005737];euchromatin [GO:0000791];heterochromatin [GO:0000792];nuclear heterochromatin [GO:0005720];nuclear matrix [GO:0016363];nucleoplasm [GO:0005654];nucleus [GO:0005634];XY body [GO:0001741]	chromatin binding [GO:0003682];DNA (cytosine-5-)-methyltransferase activity [GO:0003886];DNA (cytosine-5-)-methyltransferase activity, acting on CpG substrates [GO:0051718];DNA (cytosine-5-)-methyltransferase activity, acting on CpN substrates [GO:0051719];DNA binding [GO:0003677];histone deacetylase binding [GO:0042826];identical protein binding [GO:0042802];metal ion binding [GO:0046872];methyl…	7	7	7	8	7	4	6	7	6541500	8	8	10	10	6	2	7	6	24631000	82242000	51791000	50503000	26118000	13815000
O88512	4	O88512	O88512	AP1G2_MOUSE	AP-1 complex subunit gamma-like 2	Ap1g2	4	3	3	8.1	87.862	0	14.925	81005000	8	23.7325	23.7664	22.16	23.8504	23.7285	24.2182	22.1913	23.9415	Golgi to vacuole transport [GO:0006896];intracellular protein transport [GO:0006886];receptor-mediated endocytosis [GO:0006898];vesicle-mediated transport [GO:0016192]	AP-1 adaptor complex [GO:0030121];endosome membrane [GO:0010008];Golgi membrane [GO:0000139];Golgi-associated vesicle [GO:0005798];membrane [GO:0016020];trans-Golgi network [GO:0005802];transport vesicle [GO:0030133]	cargo adaptor activity [GO:0140312];clathrin adaptor activity [GO:0035615]	4	4	2	2	2	3	2	3	2250100	1	1	0	1	1	1	1	2	7258400	15379000	6941200	8818300	6327300	14890000
O88520	6	O88520	O88520	SHOC2_MOUSE	Leucine-rich repeat protein SHOC-2	Shoc2	6	6	6	22.3	64.892	0	31.478	159240000	20	24.5012	24.2594	24.4373	25.0717	24.7739	24.6508	24.7207	24.7039	positive regulation of Ras protein signal transduction [GO:0046579]	cytoplasm [GO:0005737];cytosol [GO:0005829];nucleoplasm [GO:0005654];nucleus [GO:0005634];protein phosphatase type 1 complex [GO:0000164]	protein phosphatase 1 binding [GO:0008157];protein phosphatase binding [GO:0019903]	5	5	5	5	5	3	4	4	7583000	4	3	2	2	4	1	1	3	18243000	24370000	20011000	19762000	26012000	14702000
O88532	13	O88532	O88532	ZFR_MOUSE	Zinc finger RNA-binding protein	Zfr	13	13	13	16.6	116.86	0	37.182	263360000	26	24.5707	26.099	25.9957	24.5819	24.8347	24.9332	25.6542	24.9376	multicellular organism development [GO:0007275]	chromosome [GO:0005694];cytoplasm [GO:0005737];nucleus [GO:0005634]	DNA binding [GO:0003677];double-stranded RNA binding [GO:0003725];single-stranded RNA binding [GO:0003727];zinc ion binding [GO:0008270]	9	11	11	7	8	11	13	11	5725300	0	7	9	1	0	3	5	1	11051000	73737000	43174000	13551000	17709000	21465000
O88543	6	O88543	O88543	CSN3_MOUSE	COP9 signalosome complex subunit 3	Cops3	6	6	6	24.3	47.832	0	130.1	504670000	40	26.4127	26.505	26.7112	26.717	25.8766	25.5478	26.4315	26.5612	in utero embryonic development [GO:0001701];protein deneddylation [GO:0000338];ubiquitin-dependent protein catabolic process [GO:0006511]	COP9 signalosome [GO:0008180];cytosol [GO:0005829];nucleoplasm [GO:0005654]		6	6	6	6	4	4	6	5	20187000	6	4	9	5	3	2	5	6	46878000	103390000	86014000	72252000	38216000	35209000
O88544	15	O88544	O88544	CSN4_MOUSE	COP9 signalosome complex subunit 4	Cops4	15	15	15	52.5	46.284	0	118.86	861150000	111	26.9126	27.1511	27.2769	27.3592	26.7187	26.2494	27.1176	27.4292	protein deneddylation [GO:0000338]	cell junction [GO:0030054];COP9 signalosome [GO:0008180];cytosol [GO:0005829];nuclear speck [GO:0016607];synaptic vesicle [GO:0008021]		14	14	13	15	14	10	14	14	33121000	13	12	16	17	12	9	15	17	59830000	150910000	112030000	113810000	69058000	44343000
O88545	7	O88545	O88545	CSN6_MOUSE	COP9 signalosome complex subunit 6	Cops6	7	7	7	28.4	35.88	0	24.554	349420000	39	25.5391	25.9305	25.8958	25.9631	25.3157	24.8947	25.7982	26.1265	protein deneddylation [GO:0000338]	COP9 signalosome [GO:0008180];cytoplasm [GO:0005737];nucleoplasm [GO:0005654]		6	7	6	7	7	6	7	7	29118000	5	6	4	6	3	2	5	8	20175000	66191000	41691000	41178000	30386000	20064000
O88569	28	O88569	O88569	ROA2_MOUSE	Heterogeneous nuclear ribonucleoproteins A2/B1	Hnrnpa2b1	28	28	27	72.5	37.402	0	323.31	59734000000	735	32.6577	33.3367	33.2629	32.9611	33.2563	33.2127	32.9045	33.1176	G-quadruplex DNA unwinding [GO:0044806];miRNA transport [GO:1990428];mRNA export from nucleus [GO:0006406];mRNA processing [GO:0006397];mRNA splicing, via spliceosome [GO:0000398];negative regulation of mRNA splicing, via spliceosome [GO:0048025];negative regulation of transcription by RNA polymerase II [GO:0000122];positive regulation of telomerase RNA reverse transcriptase activity [GO:1905663]…	Cajal body [GO:0015030];catalytic step 2 spliceosome [GO:0071013];chromatin [GO:0000785];chromosome, telomeric region [GO:0000781];cytoplasm [GO:0005737];extracellular exosome [GO:0070062];glutamatergic synapse [GO:0098978];neuron projection [GO:0043005];neuronal cell body [GO:0043025];neuronal ribonucleoprotein granule [GO:0071598];nuclear matrix [GO:0016363];nucleoplasm [GO:0005654];nucleus [GO…	DNA polymerase binding [GO:0070182];G-rich strand telomeric DNA binding [GO:0098505];identical protein binding [GO:0042802];miRNA binding [GO:0035198];mRNA 3'-UTR binding [GO:0003730];mRNA binding [GO:0003729];mRNA CDS binding [GO:1990715];N6-methyladenosine-containing RNA binding [GO:1990247];pre-mRNA intronic binding [GO:0097157];regulatory region RNA binding [GO:0001069];RNA binding [GO:000372…	26	25	25	24	25	27	26	26	2986700000	80	107	98	94	96	94	83	83	3166400000	11128000000	7813800000	5797000000	6994900000	7599400000
O88587	2	O88587	O88587	COMT_MOUSE	Catechol O-methyltransferase	Comt	2	2	2	13.6	29.486	0	7.3748	69508000	8	23.9149	23.5918	23.1274	23.2947	23.6749	24.1568	23.2332	22.7484	catecholamine catabolic process [GO:0042424];catechol-containing compound metabolic process [GO:0009712];cellular response to phosphate starvation [GO:0016036];developmental process [GO:0032502];dopamine catabolic process [GO:0042420];dopamine metabolic process [GO:0042417];estrogen metabolic process [GO:0008210];female pregnancy [GO:0007565];learning [GO:0007612];methylation [GO:0032259];multice…	axon [GO:0030424];cell body [GO:0044297];cytosol [GO:0005829];dendrite [GO:0030425];dendritic spine [GO:0043197];integral component of membrane [GO:0016021];intracellular membrane-bounded organelle [GO:0043231];membrane [GO:0016020];mitochondrion [GO:0005739];postsynaptic membrane [GO:0045211]	catechol O-methyltransferase activity [GO:0016206];L-dopa O-methyltransferase activity [GO:0102084];magnesium ion binding [GO:0000287];O-methyltransferase activity [GO:0008171];orcinol O-methyltransferase activity [GO:0102938]	2	2	2	2	2	2	1	2	4344200	2	2	0	0	1	2	1	0	6344900	11949000	6798900	6551500	10732000	12687000
O88622	3	O88622	O88622	PARG_MOUSE	Poly(ADP-ribose) glycohydrolase	Parg	3	3	3	3.6	109.32	0	6.012	50847000	16	22.6795	23.0913	22.899	23.1464	21.6531	23.6896	23.656	23.089	ATP generation from poly-ADP-D-ribose [GO:1990966];carbohydrate metabolic process [GO:0005975];cellular response to DNA damage stimulus [GO:0006974];detection of bacterium [GO:0016045];nucleotide-sugar metabolic process [GO:0009225];positive regulation of DNA repair [GO:0045739];regulation of DNA repair [GO:0006282];regulation of histone modification [GO:0031056]	chromatin [GO:0000785];cytoplasm [GO:0005737];cytosol [GO:0005829];intracellular membrane-bounded organelle [GO:0043231];nucleoplasm [GO:0005654];nucleus [GO:0005634]	chromatin binding [GO:0003682];poly(ADP-ribose) glycohydrolase activity [GO:0004649]	3	3	3	3	1	3	3	3	924490	0	2	3	3	0	3	2	3	2654600	7244700	3704100	4196700	758880	13070000
O88643	8	O88643	O88643	PAK1_MOUSE	Serine/threonine-protein kinase PAK 1	Pak1	8	5	5	21.5	60.736	0	58.423	190670000	22	24.9401	23.9243	24.0415	25.0216	25.0323	25.1453	24.201	25.6111	actin cytoskeleton reorganization [GO:0031532];activation of protein kinase activity [GO:0032147];amygdala development [GO:0021764];apoptotic process [GO:0006915];branching morphogenesis of an epithelial tube [GO:0048754];cell migration [GO:0016477];cellular response to DNA damage stimulus [GO:0006974];cellular response to insulin stimulus [GO:0032869];cellular response to organic cyclic compound…	actin filament [GO:0005884];axon [GO:0030424];cell-cell junction [GO:0005911];chromosome [GO:0005694];cytoplasm [GO:0005737];cytosol [GO:0005829];dendrite [GO:0030425];focal adhesion [GO:0005925];GABA-ergic synapse [GO:0098982];glutamatergic synapse [GO:0098978];growth cone [GO:0030426];intercalated disc [GO:0014704];invadopodium [GO:0071437];lamellipodium [GO:0030027];membrane [GO:0016020];nucle…	ATP binding [GO:0005524];collagen binding [GO:0005518];identical protein binding [GO:0042802];protein kinase activity [GO:0004672];protein kinase binding [GO:0019901];protein serine/threonine kinase activity [GO:0004674]	7	7	5	8	8	8	7	8	7333600	3	0	1	4	3	4	2	5	12541000	17859000	10783000	21671000	22967000	27406000
O88653	5	O88653	O88653	LTOR3_MOUSE	Ragulator complex protein LAMTOR3	Lamtor3	5	5	5	62.9	13.553	0	32.8	174990000	17	24.724	25.1857	25.0385	23.1421	24.8031	25.166	25.2559	24.3343	activation of MAPKK activity [GO:0000186];cellular protein localization [GO:0034613];cellular response to amino acid stimulus [GO:0071230];positive regulation of TOR signaling [GO:0032008];protein localization to cell junction [GO:1902414]	late endosome [GO:0005770];Ragulator complex [GO:0071986]	guanyl-nucleotide exchange factor activity [GO:0005085];kinase activator activity [GO:0019209];molecular adaptor activity [GO:0060090]	2	5	5	0	4	5	4	2	24998000	1	4	2	0	2	4	4	0	8114900	51455000	37755000	0	16242000	25649000
O88668	2	O88668	O88668	CREG1_MOUSE	Protein CREG1	Creg1	2	2	2	13.2	24.452	0	5.7282	69265000	13	24.0526	21.7533	23.9498	22.6079	23.2661	21.5137	24.2749	23.4298	regulation of growth [GO:0040008];regulation of transcription, DNA-templated [GO:0006355]	extracellular space [GO:0005615];transcription regulator complex [GO:0005667]	transcription factor binding [GO:0008134]	2	1	2	1	2	1	2	2	7696100	2	1	2	1	2	1	2	2	7574000	9205900	11688000	2951800	6717400	5011900
O88685	10	O88685	O88685	PRS6A_MOUSE	26S proteasome regulatory subunit 6A	Psmc3	10	10	10	31	49.548	0	107.85	1230500000	53	27.7919	27.5447	27.8222	28.0427	27.2536	26.6388	27.78	27.7879	blastocyst development [GO:0001824];modulation by host of viral transcription [GO:0043921];positive regulation of RNA polymerase II transcription preinitiation complex assembly [GO:0045899];positive regulation of transcription by RNA polymerase II [GO:0045944];protein catabolic process [GO:0030163]	cytoplasm [GO:0005737];nucleus [GO:0005634];P-body [GO:0000932];perinuclear region of cytoplasm [GO:0048471];proteasome accessory complex [GO:0022624];proteasome complex [GO:0000502];proteasome regulatory particle, base subcomplex [GO:0008540]	ATP binding [GO:0005524];hydrolase activity [GO:0016787];identical protein binding [GO:0042802]	9	9	8	9	9	6	9	8	45573000	6	7	4	8	6	5	9	8	109050000	195150000	153030000	177380000	119670000	65881000
O88712	12	O88712	O88712	CTBP1_MOUSE	C-terminal-binding protein 1	Ctbp1	12	11	11	38.3	47.744	0	242.3	673820000	65	26.2997	26.9813	27.3975	26.5904	26.4946	26.2466	26.7685	26.6663	chromatin silencing [GO:0006342];negative regulation of histone acetylation [GO:0035067];negative regulation of histone H4 acetylation [GO:0090241];negative regulation of transcription by RNA polymerase II [GO:0000122];negative regulation of transcription, DNA-templated [GO:0045892];positive regulation of histone deacetylation [GO:0031065];presynapse to nucleus signaling pathway [GO:0099526];regu…	cytoplasm [GO:0005737];GABA-ergic synapse [GO:0098982];glutamatergic synapse [GO:0098978];nucleoplasm [GO:0005654];nucleus [GO:0005634];presynapse [GO:0098793];presynaptic active zone cytoplasmic component [GO:0098831];transcription repressor complex [GO:0017053]	chromatin binding [GO:0003682];identical protein binding [GO:0042802];NAD binding [GO:0051287];oxidoreductase activity, acting on the CH-OH group of donors, NAD or NADP as acceptor [GO:0016616];PDZ domain binding [GO:0030165];protein domain specific binding [GO:0019904];protein homodimerization activity [GO:0042803];repressing transcription factor binding [GO:0070491];transcription corepressor ac…	10	11	11	12	10	11	11	11	32087000	6	9	9	11	8	7	6	9	41401000	123700000	127370000	61708000	61325000	61783000
O88738;REV__Q5NCS9;REV__O88738	6;1;1	O88738	O88738	BIRC6_MOUSE	Baculoviral IAP repeat-containing protein 6	Birc6	6	6	6	1.5	532.16	0	10.052	44613000	7	22.527	22.3147	22.502	22.8244	22.4991	22.7458	22.5135	24.0045	apoptotic process [GO:0006915];cell cycle [GO:0007049];cell division [GO:0051301];labyrinthine layer development [GO:0060711];negative regulation of apoptotic process [GO:0043066];negative regulation of extrinsic apoptotic signaling pathway [GO:2001237];placenta development [GO:0001890];positive regulation of cell population proliferation [GO:0008284];protein ubiquitination [GO:0016567];regulatio…	endosome [GO:0005768];Flemming body [GO:0090543];membrane [GO:0016020];microtubule organizing center [GO:0005815];midbody [GO:0030496];nucleus [GO:0005634];spindle pole [GO:0000922];trans-Golgi network [GO:0005802]	cysteine-type endopeptidase inhibitor activity [GO:0004869];ubiquitin conjugating enzyme activity [GO:0061631];ubiquitin-protein transferase activity [GO:0004842]	2	2	0	1	2	1	2	6	232360	1	0	0	0	0	0	0	6	1550000	5384800	0	1019100	2404800	2355600
O88796	11	O88796	O88796	RPP30_MOUSE	Ribonuclease P protein subunit p30	Rpp30	11	11	11	62.7	29.473	0	48.551	692670000	83	26.5902	27.0627	27.2707	27.0341	26.2983	26.0093	26.9113	26.6925	RNA phosphodiester bond hydrolysis, endonucleolytic [GO:0090502];rRNA processing [GO:0006364];tRNA 5'-leader removal [GO:0001682];tRNA processing [GO:0008033]	multimeric ribonuclease P complex [GO:0030681];nucleolar ribonuclease P complex [GO:0005655];ribonuclease MRP complex [GO:0000172]	ribonuclease P activity [GO:0004526];ribonuclease P RNA binding [GO:0033204];RNA binding [GO:0003723]	9	10	11	10	7	8	10	11	46178000	7	14	15	13	7	6	11	10	39747000	113060000	134330000	91683000	43359000	37093000
O88842	4	O88842	O88842	FGD3_MOUSE	FYVE, RhoGEF and PH domain-containing protein 3	Fgd3	4	4	4	10.4	80.623	0	18.336	83659000	8	22.3402	23.1405	22.9627	23.8704	23.9837	23.7395	23.549	24.1592	cytoskeleton organization [GO:0007010];filopodium assembly [GO:0046847]	cytoplasm [GO:0005737];cytoskeleton [GO:0005856]	metal ion binding [GO:0046872];Rho guanyl-nucleotide exchange factor activity [GO:0005089]	2	2	2	3	3	2	3	4	2535100	1	0	0	2	1	0	1	3	4127500	5706900	6471100	10928000	10335000	6489600
O88844	16	O88844	O88844	IDHC_MOUSE	Isocitrate dehydrogenase [NADP] cytoplasmic	Idh1	16	15	15	37.9	46.674	0	57.964	728550000	65	26.6909	26.1664	26.4695	26.4229	26.9223	26.8437	26.7027	27.6944	2-oxoglutarate metabolic process [GO:0006103];female gonad development [GO:0008585];glutathione metabolic process [GO:0006749];glyoxylate cycle [GO:0006097];isocitrate metabolic process [GO:0006102];NADP metabolic process [GO:0006739];regulation of phospholipid biosynthetic process [GO:0071071];regulation of phospholipid catabolic process [GO:0060696];response to organic cyclic compound [GO:00140…	cytoplasm [GO:0005737];cytosol [GO:0005829];mitochondrion [GO:0005739];peroxisome [GO:0005777]	identical protein binding [GO:0042802];isocitrate dehydrogenase (NADP+) activity [GO:0004450];isocitrate dehydrogenase activity [GO:0004448];magnesium ion binding [GO:0000287];NAD binding [GO:0051287];NADP binding [GO:0050661];protein homodimerization activity [GO:0042803]	13	10	10	11	15	14	12	15	28021000	8	5	5	7	9	7	8	16	62448000	69145000	59628000	51595000	91463000	104840000
O88874	4	O88874	O88874	CCNK_MOUSE	Cyclin-K	Ccnk	4	4	4	12.6	61.363	0	12.819	78554000	7	22.064	24.1507	24.288	23.3248	22.6484	23.4331	24.2547	23.6525	cell cycle [GO:0007049];cell division [GO:0051301];cellular response to DNA damage stimulus [GO:0006974];in utero embryonic development [GO:0001701];negative regulation by host of viral genome replication [GO:0044828];negative regulation of stem cell differentiation [GO:2000737];positive regulation of DNA-templated transcription, elongation [GO:0032786];positive regulation of phosphorylation of R…	cyclin K-CDK12 complex [GO:0002944];cyclin K-CDK13 complex [GO:0002945];cyclin/CDK positive transcription elongation factor complex [GO:0008024];host cell nucleus [GO:0042025];nucleoplasm [GO:0005654];nucleus [GO:0005634]	cyclin-dependent protein serine/threonine kinase activator activity [GO:0061575];cyclin-dependent protein serine/threonine kinase activity [GO:0004693];cyclin-dependent protein serine/threonine kinase regulator activity [GO:0016538];protein kinase binding [GO:0019901];RNA polymerase II CTD heptapeptide repeat kinase activity [GO:0008353]	0	4	4	2	0	2	4	3	3927700	0	2	3	0	0	0	2	0	0	26098000	15143000	3459400	0	4071100
O88939	4	O88939	O88939	ZBT7A_MOUSE	Zinc finger and BTB domain-containing protein 7A	Zbtb7a	4	4	4	8.8	60.28	0	9.1354	89054000	13	24.0266	24.0252	23.8306	24.2486	23.7595	23.2733	23.8661	23.8822	B cell differentiation [GO:0030183];cartilage development [GO:0051216];cellular response to DNA damage stimulus [GO:0006974];chromatin organization [GO:0006325];chromatin remodeling [GO:0006338];double-strand break repair via classical nonhomologous end joining [GO:0097680];erythrocyte maturation [GO:0043249];fat cell differentiation [GO:0045444];negative regulation of androgen receptor signaling…	cytoplasm [GO:0005737];DNA-dependent protein kinase complex [GO:0070418];nucleus [GO:0005634];NuRD complex [GO:0016581]	activating transcription factor binding [GO:0033613];androgen receptor binding [GO:0050681];DNA binding [GO:0003677];DNA-binding transcription factor activity [GO:0003700];DNA-binding transcription repressor activity, RNA polymerase II-specific [GO:0001227];histone acetyltransferase binding [GO:0035035];metal ion binding [GO:0046872];RNA polymerase II cis-regulatory region sequence-specific DNA b…	2	2	3	4	2	2	3	2	4240700	0	0	2	6	0	0	2	3	5958300	15599000	11361000	19374000	7976100	3260200
O88942	11	O88942	O88942	NFAC1_MOUSE	Nuclear factor of activated T-cells, cytoplasmic 1	Nfatc1	11	11	11	22.6	77.832	0	217.98	855980000	83	26.9289	27.3729	27.2648	26.8327	26.9489	27.255	27.2565	26.9632	aortic valve morphogenesis [GO:0003180];B-1a B cell differentiation [GO:0002337];branching involved in lymph vessel morphogenesis [GO:0060854];calcineurin-NFAT signaling cascade [GO:0033173];calcium ion transport [GO:0006816];cytokine production [GO:0001816];epithelial to mesenchymal transition [GO:0001837];G1/S transition of mitotic cell cycle [GO:0000082];heart development [GO:0007507];heart tr…	cytoplasm [GO:0005737];cytosol [GO:0005829];nuclear body [GO:0016604];nuclear chromatin [GO:0000790];nucleoplasm [GO:0005654];nucleus [GO:0005634];transcription regulator complex [GO:0005667]	chromatin binding [GO:0003682];DNA binding [GO:0003677];DNA-binding transcription activator activity, RNA polymerase II-specific [GO:0001228];DNA-binding transcription factor activity [GO:0003700];DNA-binding transcription factor activity, RNA polymerase II-specific [GO:0000981];DNA-binding transcription repressor activity, RNA polymerase II-specific [GO:0001227];mitogen-activated protein kinase …	10	10	10	9	10	10	11	9	25939000	9	12	11	7	9	15	14	6	63696000	205270000	120320000	39796000	92532000	139400000
O88967	5	O88967	O88967	YMEL1_MOUSE	ATP-dependent zinc metalloprotease YME1L1	Yme1l1	5	5	5	10.2	80.027	0	8.3279	43492000	7	21.9453	23.3938	23.406	22.0964	23.3669	23.6576	23.4046	21.8771	cell population proliferation [GO:0008283];mitochondrial protein catabolic process [GO:0035694];mitochondrial protein processing [GO:0034982];mitochondrion organization [GO:0007005];negative regulation of apoptotic process [GO:0043066];protein hexamerization [GO:0034214];protein quality control for misfolded or incompletely synthesized proteins [GO:0006515];proteolysis [GO:0006508]	integral component of membrane [GO:0016021];mitochondrial inner membrane [GO:0005743];mitochondrion [GO:0005739];nuclear body [GO:0016604]	ATP binding [GO:0005524];ATP-dependent peptidase activity [GO:0004176];metal ion binding [GO:0046872];metalloendopeptidase activity [GO:0004222]	0	4	2	1	3	4	5	0	1087300	0	1	0	0	0	4	2	0	0	12231000	4725300	1111400	6459500	10508000
O88986	6	O88986	O88986	KBL_MOUSE	2-amino-3-ketobutyrate coenzyme A ligase, mitochondrial	Gcat	6	6	6	31	44.93	0	28.897	111230000	19	25.1539	23.2533	22.4278	21.6358	25.0359	25.1094	25.1698	22.4115	biosynthetic process [GO:0009058];L-threonine catabolic process to glycine [GO:0019518]	mitochondrial inner membrane [GO:0005743];mitochondrion [GO:0005739];nuclear speck [GO:0016607];nucleoplasm [GO:0005654]	glycine C-acetyltransferase activity [GO:0008890];pyridoxal phosphate binding [GO:0030170]	3	2	1	1	4	6	5	1	6543100	3	1	0	1	4	3	5	2	8323300	4373400	3906200	4358800	24298000	33779000
O89017	4	O89017	O89017	LGMN_MOUSE	Legumain	Lgmn	4	4	4	15.9	49.372	0	154.99	412630000	31	26.2642	25.979	25.9893	24.4564	26.7361	26.8085	26.2906	24.9638	activation of cysteine-type endopeptidase activity [GO:0097202];associative learning [GO:0008306];cellular response to amyloid-beta [GO:1904646];cellular response to calcium ion [GO:0071277];cellular response to hepatocyte growth factor stimulus [GO:0035729];dendritic spine organization [GO:0097061];memory [GO:0007613];negative regulation of ERBB signaling pathway [GO:1901185];negative regulation…	apical part of cell [GO:0045177];cytoplasm [GO:0005737];extracellular region [GO:0005576];late endosome [GO:0005770];lysosome [GO:0005764];perinuclear region of cytoplasm [GO:0048471]	cysteine-type endopeptidase activity [GO:0004197];peptidase activity [GO:0008233]	4	4	4	4	4	4	4	4	22924000	2	4	5	2	7	4	5	2	35345000	63125000	47398000	13281000	75317000	86115000
O89023	5	O89023	O89023	TPP1_MOUSE	Tripeptidyl-peptidase 1	Tpp1	5	5	5	19.4	61.341	0	219.81	543080000	48	26.392	26.7821	26.7192	25.5491	26.2433	26.9615	27.0795	25.3999	bone resorption [GO:0045453];central nervous system development [GO:0007417];epithelial cell differentiation [GO:0030855];lysosome organization [GO:0007040];nervous system development [GO:0007399];neuromuscular process controlling balance [GO:0050885];peptide catabolic process [GO:0043171];protein localization to chromosome, telomeric region [GO:0070198];proteolysis [GO:0006508]	Golgi apparatus [GO:0005794];lysosome [GO:0005764];melanosome [GO:0042470];membrane raft [GO:0045121];mitochondrion [GO:0005739];recycling endosome [GO:0055037]	endopeptidase activity [GO:0004175];lysophosphatidic acid binding [GO:0035727];metal ion binding [GO:0046872];peptidase activity [GO:0008233];peptide binding [GO:0042277];serine-type endopeptidase activity [GO:0004252];serine-type peptidase activity [GO:0008236];sulfatide binding [GO:0120146];tripeptidyl-peptidase activity [GO:0008240]	5	5	5	4	5	5	5	4	24686000	7	8	6	3	6	8	8	2	36748000	112660000	70973000	37141000	52348000	96093000
O89053	14	O89053	O89053	COR1A_MOUSE	Coronin-1A	Coro1a	14	14	14	43	50.989	0	170.85	1545900000	90	28.3813	27.3773	26.7434	28.0147	27.9022	27.8011	27.7003	28.6528	actin cytoskeleton organization [GO:0030036];actin filament organization [GO:0007015];calcium ion transport [GO:0006816];cell migration [GO:0016477];cell-substrate adhesion [GO:0031589];cellular response to interleukin-4 [GO:0071353];early endosome to recycling endosome transport [GO:0061502];homeostasis of number of cells within a tissue [GO:0048873];leukocyte chemotaxis [GO:0030595];natural kil…	actin filament [GO:0005884];axon [GO:0030424];cell leading edge [GO:0031252];cell-cell junction [GO:0005911];cortical actin cytoskeleton [GO:0030864];cytoplasm [GO:0005737];cytosol [GO:0005829];early endosome [GO:0005769];glutamatergic synapse [GO:0098978];immunological synapse [GO:0001772];lamellipodium [GO:0030027];phagocytic cup [GO:0001891];phagocytic vesicle [GO:0045335];phagocytic vesicle m…	actin binding [GO:0003779];actin filament binding [GO:0051015];actin monomer binding [GO:0003785];cytoskeletal protein binding [GO:0008092];identical protein binding [GO:0042802];myosin heavy chain binding [GO:0032036];phosphatidylinositol 3-kinase binding [GO:0043548];protein C-terminus binding [GO:0008022];protein homodimerization activity [GO:0042803]	13	10	10	11	12	12	10	14	81364000	14	9	7	11	10	13	8	18	187930000	135190000	48180000	187920000	154730000	165750000
O89079	12	O89079	O89079	COPE_MOUSE	Coatomer subunit epsilon	Cope	12	12	12	64.6	34.567	0	296.94	1762100000	115	28.2703	27.7831	28.0103	28.6572	28.3257	27.8408	27.6319	28.5449	endoplasmic reticulum to Golgi vesicle-mediated transport [GO:0006888];intra-Golgi vesicle-mediated transport [GO:0006891];protein localization to axon [GO:0099612];protein transport [GO:0015031];retrograde vesicle-mediated transport, Golgi to endoplasmic reticulum [GO:0006890]	COPI vesicle coat [GO:0030126];COPI-coated vesicle [GO:0030137];Golgi apparatus [GO:0005794];Golgi membrane [GO:0000139];nucleoplasm [GO:0005654]	structural molecule activity [GO:0005198]	12	10	9	10	10	10	9	11	117470000	15	13	13	16	16	11	14	17	176850000	188140000	181770000	272130000	242440000	158850000
O89086	7	O89086	O89086	RBM3_MOUSE	RNA-binding protein 3	Rbm3	7	7	7	60.1	16.604	0	219.44	4263200000	57	29.4694	29.4516	28.8997	29.7047	29.4265	29.7412	28.8157	29.7226	positive regulation of mRNA splicing, via spliceosome [GO:0048026];positive regulation of translation [GO:0045727];production of miRNAs involved in gene silencing by miRNA [GO:0035196];regulation of RNA metabolic process [GO:0051252];regulation of translation [GO:0006417];response to cold [GO:0009409];translation [GO:0006412]	cytoplasm [GO:0005737];dendrite [GO:0030425];nucleoplasm [GO:0005654];nucleus [GO:0005634];ribonucleoprotein complex [GO:1990904];spliceosomal complex [GO:0005681]	ribosomal large subunit binding [GO:0043023];RNA binding [GO:0003723]	6	6	6	7	6	7	5	6	532900000	6	7	6	9	6	8	5	10	470980000	801490000	397300000	517900000	318670000	759740000
O89110	3	O89110	O89110	CASP8_MOUSE	Caspase-8	Casp8	3	3	3	8.1	55.356	0	6.1338	62912000	5	23.7953	23.2681	20.8826	24.0487	22.4245	22.6134	22.1959	24.5869	activation of cysteine-type endopeptidase activity [GO:0097202];activation of cysteine-type endopeptidase activity involved in apoptotic process [GO:0006919];angiogenesis [GO:0001525];apoptotic process [GO:0006915];apoptotic signaling pathway [GO:0097190];cardiac muscle tissue development [GO:0048738];execution phase of apoptosis [GO:0097194];extrinsic apoptotic signaling pathway [GO:0097191];ext…	CD95 death-inducing signaling complex [GO:0031265];cell body [GO:0044297];cytoplasm [GO:0005737];cytosol [GO:0005829];death-inducing signaling complex [GO:0031264];membrane raft [GO:0045121];mitochondrion [GO:0005739];neuron projection [GO:0043005];Noc1p-Noc2p complex [GO:0030690];nucleoplasm [GO:0005654];nucleus [GO:0005634];plasma membrane [GO:0005886];protein-containing complex [GO:0032991];ri…	cysteine-type endopeptidase activity [GO:0004197];cysteine-type endopeptidase activity involved in apoptotic process [GO:0097153];cysteine-type endopeptidase activity involved in apoptotic signaling pathway [GO:0097199];death effector domain binding [GO:0035877];death receptor binding [GO:0005123];endopeptidase activity [GO:0004175];identical protein binding [GO:0042802];peptidase activity [GO:00…	3	3	1	3	1	1	1	3	2246900	0	0	0	3	0	0	0	2	7728000	9908200	673930	10166000	1192300	3700700
P00375	4	P00375	P00375	DYR_MOUSE	Dihydrofolate reductase	Dhfr	4	4	4	23.5	21.606	0	5.5767	102730000	11	23.8642	23.9174	23.5284	24.3404	23.8771	23.4706	23.5978	24.6997	axon regeneration [GO:0031103];dihydrofolate metabolic process [GO:0046452];folic acid metabolic process [GO:0046655];negative regulation of translation [GO:0017148];one-carbon metabolic process [GO:0006730];oxidation-reduction process [GO:0055114];positive regulation of nitric-oxide synthase activity [GO:0051000];regulation of removal of superoxide radicals [GO:2000121];response to methotrexate …	cytoplasm [GO:0005737];cytosol [GO:0005829];mitochondrion [GO:0005739]	dihydrofolate reductase activity [GO:0004146];dihydrofolic acid binding [GO:0051871];drug binding [GO:0008144];folic acid binding [GO:0005542];methotrexate binding [GO:0051870];mRNA binding [GO:0003729];NADP binding [GO:0050661];NADPH binding [GO:0070402];sequence-specific mRNA binding [GO:1990825];translation repressor activity, mRNA regulatory element binding [GO:0000900]	4	2	2	4	2	2	2	4	8561000	2	2	0	2	1	0	0	4	10208000	9220000	5287900	20122000	6589800	5120300
P00405	2	P00405	P00405	COX2_MOUSE	Cytochrome c oxidase subunit 2	Mtco2	2	2	2	13.2	25.976	0	10.096	301670000	11	24.7967	26.0744	25.3912	22.0507	25.0446	25.8617	25.1143	24.5498	ATP synthesis coupled electron transport [GO:0042773];lactation [GO:0007595];positive regulation of ATP biosynthetic process [GO:2001171];positive regulation of hydrogen peroxide biosynthetic process [GO:0010729];positive regulation of necrotic cell death [GO:0010940];response to cold [GO:0009409]	integral component of membrane [GO:0016021];mitochondrial inner membrane [GO:0005743];mitochondrion [GO:0005739];respiratory chain complex IV [GO:0045277]	copper ion binding [GO:0005507];cytochrome-c oxidase activity [GO:0004129]	2	2	2	1	2	2	2	2	37709000	1	4	1	0	1	3	1	0	17143000	48334000	44110000	21903000	16454000	90109000
P00493	10	P00493	P00493	HPRT_MOUSE	Hypoxanthine-guanine phosphoribosyltransferase	Hprt1	10	10	10	60.6	24.57	0	123.68	846450000	58	27.3316	26.7841	26.7633	27.0976	26.6665	26.6079	26.6558	27.8022	adenine metabolic process [GO:0046083];adenine salvage [GO:0006168];central nervous system neuron development [GO:0021954];cerebral cortex neuron differentiation [GO:0021895];dendrite morphogenesis [GO:0048813];dopamine metabolic process [GO:0042417];GMP catabolic process [GO:0046038];GMP salvage [GO:0032263];grooming behavior [GO:0007625];guanine salvage [GO:0006178];hypoxanthine metabolic proce…	cytoplasm [GO:0005737];cytosol [GO:0005829]	guanine phosphoribosyltransferase activity [GO:0052657];hypoxanthine phosphoribosyltransferase activity [GO:0004422];identical protein binding [GO:0042802];magnesium ion binding [GO:0000287];nucleotide binding [GO:0000166]	10	8	7	8	8	9	8	10	65111000	10	6	5	10	5	6	5	11	89193000	105400000	74192000	87551000	70377000	88694000
P00920	15	P00920	P00920	CAH2_MOUSE	Carbonic anhydrase 2	Ca2	15	15	15	65	29.032	0	101.72	3816700000	122	29.8628	28.2266	27.7496	28.4419	29.8113	29.6136	29.4958	29.6784	angiotensin-activated signaling pathway [GO:0038166];carbon dioxide transport [GO:0015670];cellular response to fluid shear stress [GO:0071498];kidney development [GO:0001822];morphogenesis of an epithelium [GO:0002009];odontogenesis of dentin-containing tooth [GO:0042475];one-carbon metabolic process [GO:0006730];positive regulation of bone resorption [GO:0045780];positive regulation of cellular…	apical part of cell [GO:0045177];axon [GO:0030424];basolateral plasma membrane [GO:0016323];cytoplasm [GO:0005737];cytosol [GO:0005829];extracellular space [GO:0005615];microvillus [GO:0005902];myelin sheath [GO:0043209];plasma membrane [GO:0005886]	arylesterase activity [GO:0004064];carbonate dehydratase activity [GO:0004089];hydro-lyase activity [GO:0016836];zinc ion binding [GO:0008270]	15	11	10	12	13	15	15	14	293590000	21	9	6	9	19	18	18	22	485130000	295190000	150970000	212650000	589530000	612290000
P01887	2	P01887	P01887	B2MG_MOUSE	Beta-2-microglobulin	B2m	2	2	2	26.9	13.779	0	88.285	293160000	15	26.1952	26.0787	25.96	24.4244	25.787	26.1914	25.5264	20.8964	amyloid fibril formation [GO:1990000];antibacterial humoral response [GO:0019731];antigen processing and presentation of endogenous peptide antigen via MHC class I [GO:0019885];antigen processing and presentation of exogenous protein antigen via MHC class Ib, TAP-dependent [GO:0002481];antimicrobial humoral immune response mediated by antimicrobial peptide [GO:0061844];cellular defense response […	cytosol [GO:0005829];external side of plasma membrane [GO:0009897];extracellular space [GO:0005615];Golgi apparatus [GO:0005794];HFE-transferrin receptor complex [GO:1990712];MHC class I peptide loading complex [GO:0042824];MHC class I protein complex [GO:0042612];phagocytic vesicle membrane [GO:0030670];plasma membrane [GO:0005886]	identical protein binding [GO:0042802];protein homodimerization activity [GO:0042803]	2	2	2	2	2	2	2	1	41881000	2	2	2	2	2	2	2	1	34493000	68746000	46113000	13870000	38615000	56248000
P01897;P79568;Q8HWB2;P14430;P14429;P01901;O19441;G3UXE9;P01896;P01898	3;2;2;2;2;2;1;1;1;1	P01897	P01897	HA1L_MOUSE	H-2 class I histocompatibility antigen, L-D alpha chain	H2-L	3	2	2	8.8	40.711	0.00064329	4.1967	78364000	4	23.5168	23.7344	23.741	21.3286	23.6413	24.594	24.1305	23.0318	antigen processing and presentation [GO:0019882];antigen processing and presentation of endogenous peptide antigen via MHC class I via ER pathway, TAP-dependent [GO:0002485];antigen processing and presentation of endogenous peptide antigen via MHC class Ib [GO:0002476];antigen processing and presentation of exogenous peptide antigen via MHC class I [GO:0042590];antigen processing and presentation…	cell surface [GO:0009986];endoplasmic reticulum [GO:0005783];endoplasmic reticulum exit site [GO:0070971];external side of plasma membrane [GO:0009897];extracellular space [GO:0005615];Golgi apparatus [GO:0005794];Golgi medial cisterna [GO:0005797];integral component of lumenal side of endoplasmic reticulum membrane [GO:0071556];integral component of membrane [GO:0016021];MHC class I peptide load…	beta-2-microglobulin binding [GO:0030881];CD8 receptor binding [GO:0042610];peptide antigen binding [GO:0042605];peptide binding [GO:0042277];protein-containing complex binding [GO:0044877];signaling receptor binding [GO:0005102];T cell receptor binding [GO:0042608];TAP binding [GO:0046977];TAP complex binding [GO:0062061]	2	2	2	1	2	3	2	2	3731600	0	1	0	0	0	2	1	0	4978500	16046000	11661000	1456600	9241200	14634000
P03921	3	P03921	P03921	NU5M_MOUSE	NADH-ubiquinone oxidoreductase chain 5	Mtnd5	3	3	3	6.6	68.474	0	14.25	137010000	14	24.5364	25.0071	24.9715	21.1637	24.567	25.3792	24.8453	23.0529	ATP synthesis coupled electron transport [GO:0042773];electron transport coupled proton transport [GO:0015990]	integral component of membrane [GO:0016021];mitochondrial respiratory chain complex I [GO:0005747];mitochondrion [GO:0005739];neuron projection [GO:0043005]	NADH dehydrogenase (ubiquinone) activity [GO:0008137];NADH dehydrogenase activity [GO:0003954]	2	3	2	1	2	3	2	0	10539000	2	4	2	0	2	2	2	0	9683200	37126000	21990000	1224400	15227000	35206000
P04202	5	P04202	P04202	TGFB1_MOUSE	Transforming growth factor beta-1 proprotein	Tgfb1	5	5	5	20.8	44.309	0	29.791	232830000	23	24.8668	25.6606	25.2844	24.8619	25.3088	25.6575	25.9755	23.7247	adaptive immune response based on somatic recombination of immune receptors built from immunoglobulin superfamily domains [GO:0002460];aging [GO:0007568];animal organ morphogenesis [GO:0009887];animal organ regeneration [GO:0031100];aortic valve morphogenesis [GO:0003180];ATP biosynthetic process [GO:0006754];BMP signaling pathway [GO:0030509];branch elongation involved in mammary gland duct bran…	axon [GO:0030424];blood microparticle [GO:0072562];cell surface [GO:0009986];collagen-containing extracellular matrix [GO:0062023];cytoplasm [GO:0005737];extracellular matrix [GO:0031012];extracellular space [GO:0005615];neuronal cell body [GO:0043025];nucleus [GO:0005634];secretory granule [GO:0030141]	antigen binding [GO:0003823];cytokine activity [GO:0005125];enzyme binding [GO:0019899];growth factor activity [GO:0008083];identical protein binding [GO:0042802];protein N-terminus binding [GO:0047485];protein serine/threonine kinase activator activity [GO:0043539];protein-containing complex binding [GO:0044877];transforming growth factor beta receptor binding [GO:0005160];type I transforming gr…	2	4	5	3	4	4	5	2	10583000	2	3	5	1	3	2	6	1	10216000	46748000	31313000	14097000	35531000	38781000
P05063;Q91Y97	25;1	P05063	P05063	ALDOC_MOUSE	Fructose-bisphosphate aldolase C	Aldoc	25	18	18	70.8	39.394	0	251	1561000000	135	28.0573	27.2957	27.1803	27.0633	28.1897	28.1924	27.8457	28.5708	aging [GO:0007568];apoptotic process [GO:0006915];epithelial cell differentiation [GO:0030855];fructose 1,6-bisphosphate metabolic process [GO:0030388];fructose catabolic process to hydroxyacetone phosphate and glyceraldehyde-3-phosphate [GO:0061624];fructose metabolic process [GO:0006000];glycolytic process [GO:0006096];glycolytic process through fructose-1-phosphate [GO:0061625];glycolytic proc…	axon [GO:0030424];centriolar satellite [GO:0034451];cytoplasm [GO:0005737];cytosol [GO:0005829];intracellular membrane-bounded organelle [GO:0043231];lysosome [GO:0005764];microtubule organizing center [GO:0005815];mitochondrion [GO:0005739];nucleus [GO:0005634];perinuclear region of cytoplasm [GO:0048471];plasma membrane [GO:0005886];postsynaptic cytosol [GO:0099524];rough endoplasmic reticulum …	ATPase binding [GO:0051117];cytoskeletal protein binding [GO:0008092];fructose binding [GO:0070061];fructose-1-phosphate aldolase activity [GO:0061609];fructose-bisphosphate aldolase activity [GO:0004332];identical protein binding [GO:0042802];phosphatidylcholine binding [GO:0031210];protein-containing complex binding [GO:0044877]	24	23	19	21	24	25	23	24	67870000	19	11	11	10	20	18	19	27	123280000	149160000	92667000	78460000	209140000	236510000
P05064;A6ZI46;A6ZI47	35;21;13	P05064	P05064	ALDOA_MOUSE	Fructose-bisphosphate aldolase A	Aldoa	35	35	28	91.5	39.355	0	323.31	42479000000	778	32.9933	32.3398	32.2033	32.3769	32.7998	32.5839	32.3413	33.2782	ATP biosynthetic process [GO:0006754];binding of sperm to zona pellucida [GO:0007339];fructose 1,6-bisphosphate metabolic process [GO:0030388];fructose metabolic process [GO:0006000];glycolytic process [GO:0006096];glycolytic process through fructose-6-phosphate [GO:0061615];methylglyoxal biosynthetic process [GO:0019242];muscle cell cellular homeostasis [GO:0046716];positive regulation of cell m…	actin cytoskeleton [GO:0015629];cytoplasm [GO:0005737];cytosol [GO:0005829];extracellular exosome [GO:0070062];extracellular space [GO:0005615];M band [GO:0031430];membrane [GO:0016020];mitochondrion [GO:0005739];myelin sheath [GO:0043209];nuclear heterochromatin [GO:0005720];plasma membrane [GO:0005886];protein-containing complex [GO:0032991];sperm fibrous sheath [GO:0035686];sperm head [GO:0061…	cytoskeletal protein binding [GO:0008092];fructose binding [GO:0070061];fructose-bisphosphate aldolase activity [GO:0004332];identical protein binding [GO:0042802];protease binding [GO:0002020]	35	34	33	33	34	33	32	34	1846900000	115	84	81	94	99	87	81	137	3806400000	5341500000	3417100000	3602900000	5058400000	4415800000
P05132	5	P05132	P05132	KAPCA_MOUSE	cAMP-dependent protein kinase catalytic subunit alpha	Prkaca	5	5	2	19.4	40.57	0	9.3693	278630000	28	25.4485	25.7117	25.2314	25.372	25.3362	25.6467	25.4535	25.7997	cellular response to glucose stimulus [GO:0071333];cellular response to heat [GO:0034605];cellular response to parathyroid hormone stimulus [GO:0071374];mesoderm formation [GO:0001707];modulation of chemical synaptic transmission [GO:0050804];mRNA processing [GO:0006397];negative regulation of meiotic cell cycle [GO:0051447];negative regulation of smoothened signaling pathway involved in dorsal/v…	acrosomal vesicle [GO:0001669];axoneme [GO:0005930];cAMP-dependent protein kinase complex [GO:0005952];centrosome [GO:0005813];ciliary base [GO:0097546];cytoplasm [GO:0005737];cytosol [GO:0005829];dendritic spine [GO:0043197];Golgi apparatus [GO:0005794];intercellular bridge [GO:0045171];membrane [GO:0016020];mitochondrion [GO:0005739];neuromuscular junction [GO:0031594];neuron projection [GO:004…	AMP-activated protein kinase activity [GO:0004679];ATP binding [GO:0005524];cAMP-dependent protein kinase activity [GO:0004691];magnesium ion binding [GO:0000287];manganese ion binding [GO:0030145];protein domain specific binding [GO:0019904];protein kinase A regulatory subunit binding [GO:0034237];protein kinase activity [GO:0004672];protein kinase binding [GO:0019901];protein serine/threonine k…	4	4	4	4	4	4	5	4	15480000	3	2	4	4	4	4	4	3	24531000	48395000	22299000	30443000	31712000	34311000
P05201	18	P05201	P05201	AATC_MOUSE	Aspartate aminotransferase, cytoplasmic	Got1	18	18	18	64.4	46.247	0	243.86	1791400000	123	27.8647	27.6095	27.949	28.1955	27.7436	27.6706	27.9869	28.8992	2-oxoglutarate metabolic process [GO:0006103];aspartate biosynthetic process [GO:0006532];aspartate catabolic process [GO:0006533];aspartate metabolic process [GO:0006531];cellular response to insulin stimulus [GO:0032869];cellular response to mechanical stimulus [GO:0071260];dicarboxylic acid metabolic process [GO:0043648];fatty acid homeostasis [GO:0055089];glutamate catabolic process to 2-oxog…	axon terminus [GO:0043679];cytoplasm [GO:0005737];cytosol [GO:0005829];lysosome [GO:0005764];nucleoplasm [GO:0005654]	carboxylic acid binding [GO:0031406];L-aspartate:2-oxoglutarate aminotransferase activity [GO:0004069];L-cysteine:2-oxoglutarate aminotransferase activity [GO:0047801];phosphatidylserine decarboxylase activity [GO:0004609];pyridoxal phosphate binding [GO:0030170]	17	14	16	17	16	15	16	18	74642000	14	14	13	17	15	12	15	23	109500000	169160000	182750000	196500000	149900000	142470000
P05202	23	P05202	P05202	AATM_MOUSE	Aspartate aminotransferase, mitochondrial	Got2	23	23	23	66.3	47.411	0	239.56	3247800000	213	29.4574	29.2097	29.0161	28.1244	29.4415	29.3973	29.6068	27.6998	2-oxoglutarate metabolic process [GO:0006103];aspartate biosynthetic process [GO:0006532];aspartate catabolic process [GO:0006533];aspartate metabolic process [GO:0006531];cellular amino acid metabolic process [GO:0006520];dicarboxylic acid metabolic process [GO:0043648];fatty acid transport [GO:0015908];female pregnancy [GO:0007565];glutamate catabolic process to 2-oxoglutarate [GO:0019551];glut…	cell surface [GO:0009986];mitochondrial inner membrane [GO:0005743];mitochondrial matrix [GO:0005759];mitochondrion [GO:0005739];myelin sheath [GO:0043209];perikaryon [GO:0043204];plasma membrane [GO:0005886];protein-containing complex [GO:0032991];sarcolemma [GO:0042383];T-tubule [GO:0030315]	amino acid binding [GO:0016597];carboxylic acid binding [GO:0031406];enzyme binding [GO:0019899];identical protein binding [GO:0042802];kynurenine-oxoglutarate transaminase activity [GO:0016212];L-aspartate:2-oxoglutarate aminotransferase activity [GO:0004069];phospholipid binding [GO:0005543];pyridoxal phosphate binding [GO:0030170]	21	20	17	17	22	21	22	17	124910000	32	29	22	16	33	34	35	12	326460000	622160000	360780000	161290000	511590000	509920000
P05480;Q04736;Q62270;P06240;Q922K9;P16056	21;4;1;1;1;1	P05480	P05480	SRC_MOUSE	Neuronal proto-oncogene tyrosine-protein kinase Src	Src	21	21	16	54	60.644	0	151.01	1294500000	137	27.4536	27.6771	27.6933	27.324	27.7074	28.2531	27.9836	27.3947	activation of cysteine-type endopeptidase activity involved in apoptotic process [GO:0006919];activation of MAPK activity [GO:0000187];activation of protein kinase B activity [GO:0032148];adherens junction organization [GO:0034332];adult behavior [GO:0030534];angiotensin-activated signaling pathway involved in heart process [GO:0086098];B cell receptor signaling pathway [GO:0050853];bone resorpti…	actin filament [GO:0005884];basal plasma membrane [GO:0009925];caveola [GO:0005901];cell junction [GO:0030054];cell-cell junction [GO:0005911];cytoplasm [GO:0005737];cytoskeleton [GO:0005856];cytosol [GO:0005829];dendrite [GO:0030425];endocytic vesicle [GO:0030139];excitatory synapse [GO:0060076];extracellular space [GO:0005615];extrinsic component of cytoplasmic side of plasma membrane [GO:00312…	antigen binding [GO:0003823];ATP binding [GO:0005524];ATPase binding [GO:0051117];beta-catenin binding [GO:0008013];BMP receptor binding [GO:0070700];CD4 receptor binding [GO:0042609];CD8 receptor binding [GO:0042610];cell adhesion molecule binding [GO:0050839];connexin binding [GO:0071253];enzyme binding [GO:0019899];ephrin receptor binding [GO:0046875];epidermal growth factor receptor binding […	19	20	19	17	21	18	19	16	44639000	14	16	19	13	20	22	20	13	81656000	226840000	155990000	97686000	159220000	240540000
P05555	8	P05555	P05555	ITAM_MOUSE	Integrin alpha-M	Itgam	8	8	8	11.1	127.48	0	12.614	61218000	8	23.0663	23.2992	23.5619	21.5123	23.5145	24.7991	24.3009	22.094	activated T cell proliferation [GO:0050798];amyloid-beta clearance [GO:0097242];apoptotic signaling pathway [GO:0097190];cell adhesion [GO:0007155];cell surface receptor signaling pathway involved in cell-cell signaling [GO:1905114];cell-cell adhesion [GO:0098609];cellular extravasation [GO:0045123];complement-mediated synapse pruning [GO:0150062];forebrain development [GO:0030900];integrin-media…	cell surface [GO:0009986];external side of plasma membrane [GO:0009897];extracellular space [GO:0005615];integral component of membrane [GO:0016021];integrin alphaM-beta2 complex [GO:0034688];nucleus [GO:0005634];plasma membrane [GO:0005886];plasma membrane raft [GO:0044853]	cargo receptor activity [GO:0038024];complement component C3b binding [GO:0001851];heat shock protein binding [GO:0031072];heparan sulfate proteoglycan binding [GO:0043395];heparin binding [GO:0008201];metal ion binding [GO:0046872];opsonin binding [GO:0001846];protein-containing complex binding [GO:0044877]	1	3	2	0	2	8	4	0	1275400	0	0	0	0	0	6	2	0	970080	7024100	4220100	0	3658100	33914000
P06151;P00342;P16125	25;2;1	P06151	P06151	LDHA_MOUSE	L-lactate dehydrogenase A chain	Ldha	25	25	25	81	36.498	0	323.31	49081000000	659	33.0984	32.6278	32.4933	32.477	32.9132	32.8183	32.5346	33.5643	ATP biosynthetic process [GO:0006754];carbohydrate metabolic process [GO:0005975];cellular response to extracellular stimulus [GO:0031668];flagellated sperm motility [GO:0030317];glucose catabolic process to lactate via pyruvate [GO:0019661];lactate biosynthetic process from pyruvate [GO:0019244];lactate metabolic process [GO:0006089];lactate oxidation [GO:0019516];NAD metabolic process [GO:00196…	cilium [GO:0005929];cytoplasm [GO:0005737];cytosol [GO:0005829];membrane raft [GO:0045121];mitochondrion [GO:0005739];motile cilium [GO:0031514];myelin sheath [GO:0043209];sperm fibrous sheath [GO:0035686]	identical protein binding [GO:0042802];kinase binding [GO:0019900];lactate dehydrogenase activity [GO:0004457];L-lactate dehydrogenase activity [GO:0004459];NAD binding [GO:0051287]	23	24	24	23	24	25	24	25	2726700000	91	75	63	73	84	86	77	110	4260400000	6504500000	4325900000	3652100000	5264600000	5437000000
P06339;A7VMS2;Q31615;F6T1I5;P14432	3;1;1;1;1	P06339	P06339	HA15_MOUSE	H-2 class I histocompatibility antigen, D-37 alpha chain	H2-T23	3	3	2	8.7	40.875	0	5.9511	26612000	7	22.3976	22.5787	22.5515	21.91	22.538	22.6745	22.8959	22.1054	adaptive immune response [GO:0002250];antibacterial humoral response [GO:0019731];antigen processing and presentation of endogenous peptide antigen via MHC class Ib [GO:0002476];antigen processing and presentation of endogenous peptide antigen via MHC class Ib via ER pathway, TAP-dependent [GO:0002489];antigen processing and presentation of exogenous peptide antigen via MHC class Ib [GO:0002477];…	cell surface [GO:0009986];external side of plasma membrane [GO:0009897];extracellular space [GO:0005615];integral component of lumenal side of endoplasmic reticulum membrane [GO:0071556];integral component of membrane [GO:0016021];MHC class I protein complex [GO:0042612];MHC class Ib protein complex [GO:0032398];phagocytic vesicle membrane [GO:0030670];plasma membrane [GO:0005886]	beta-2-microglobulin binding [GO:0030881];MHC class I protein binding [GO:0042288];natural killer cell lectin-like receptor binding [GO:0046703];peptide antigen binding [GO:0042605];signaling receptor binding [GO:0005102];T cell receptor binding [GO:0042608]	2	2	2	0	2	3	2	0	1400600	1	1	0	0	1	3	1	0	2186400	5565100	4087800	0	3534500	6699400
P06745;MQCON_Q3ZBD7;FPPCON_Q3ZBD7	21;8;8	P06745	P06745	G6PI_MOUSE	Glucose-6-phosphate isomerase	Gpi	21	21	21	52.2	62.766	0	323.31	5196900000	237	30.0205	29.2689	29.2762	29.352	29.6823	29.539	29.2647	30.3511	aldehyde catabolic process [GO:0046185];canonical glycolysis [GO:0061621];carbohydrate metabolic process [GO:0005975];erythrocyte homeostasis [GO:0034101];gluconeogenesis [GO:0006094];glucose 6-phosphate metabolic process [GO:0051156];glucose homeostasis [GO:0042593];glycolytic process [GO:0006096];glycolytic process through glucose-6-phosphate [GO:0061620];in utero embryonic development [GO:0001…	ciliary membrane [GO:0060170];cytoplasm [GO:0005737];cytosol [GO:0005829];extracellular space [GO:0005615];myelin sheath [GO:0043209];neuron projection [GO:0043005];nucleoplasm [GO:0005654];plasma membrane [GO:0005886]	cytokine activity [GO:0005125];glucose-6-phosphate isomerase activity [GO:0004347];growth factor activity [GO:0008083];intramolecular transferase activity [GO:0016866];monosaccharide binding [GO:0048029];ubiquitin protein ligase binding [GO:0031625]	20	18	18	18	18	21	18	19	199880000	32	28	26	26	29	30	27	39	486950000	636560000	461520000	405930000	589140000	593380000
P06800	14	P06800	P06800	PTPRC_MOUSE	Receptor-type tyrosine-protein phosphatase C	Ptprc	14	14	14	16.5	144.84	0	59.858	274920000	42	25.4508	25.645	25.3471	22.2168	25.2666	26.2763	26.7073	24.275	activation of MAPK activity [GO:0000187];B cell differentiation [GO:0030183];B cell proliferation [GO:0042100];B cell receptor signaling pathway [GO:0050853];bone marrow development [GO:0048539];calcium-mediated signaling using intracellular calcium source [GO:0035584];cell cycle phase transition [GO:0044770];cellular response to extracellular stimulus [GO:0031668];defense response to virus [GO:0…	bleb [GO:0032059];cell periphery [GO:0071944];cell surface [GO:0009986];cytoplasmic side of plasma membrane [GO:0009898];external side of plasma membrane [GO:0009897];focal adhesion [GO:0005925];integral component of membrane [GO:0016021];integral component of plasma membrane [GO:0005887];membrane microdomain [GO:0098857];membrane raft [GO:0045121];plasma membrane [GO:0005886]	ankyrin binding [GO:0030506];heparan sulfate proteoglycan binding [GO:0043395];heparin binding [GO:0008201];protein kinase binding [GO:0019901];protein tyrosine phosphatase activity [GO:0004725];signaling receptor binding [GO:0005102];spectrin binding [GO:0030507]	9	13	7	0	6	12	14	3	4659700	4	7	3	0	3	10	12	3	20520000	61019000	23897000	0	19708000	64598000
P06801	4	P06801	P06801	MAOX_MOUSE	NADP-dependent malic enzyme	Me1	4	4	4	12.8	63.953	0	13.038	91754000	7	24.3985	21.7552	24.0269	24.1835	23.8306	22.7561	21.7156	24.8597	malate metabolic process [GO:0006108];pyruvate metabolic process [GO:0006090];regulation of NADP metabolic process [GO:1902031];response to hormone [GO:0009725]	cytosol [GO:0005829];mitochondrion [GO:0005739]	malate dehydrogenase (decarboxylating) (NAD+) activity [GO:0004471];malate dehydrogenase (decarboxylating) (NADP+) activity [GO:0004473];malic enzyme activity [GO:0004470];manganese ion binding [GO:0030145];NAD binding [GO:0051287];NADP binding [GO:0050661];oxaloacetate decarboxylase activity [GO:0008948]	3	1	3	3	3	1	1	4	3058500	2	0	0	0	1	0	0	4	10443000	1655300	11795000	10615000	8956000	4555000
P06869	14	P06869	P06869	UROK_MOUSE	Urokinase-type plasminogen activator	Plau	14	14	14	44.1	48.267	0	193.9	1253300000	123	28.4458	27.736	27.7409	27.3879	28.246	27.0027	27.433	27.2654	angiogenesis [GO:0001525];fibrinolysis [GO:0042730];neuron death [GO:0070997];plasminogen activation [GO:0031639];positive regulation of cell migration [GO:0030335];positive regulation of cell population proliferation [GO:0008284];positive regulation of ovulation [GO:0060279];positive regulation of reactive oxygen species metabolic process [GO:2000379];positive regulation of smooth muscle cell mi…	cell surface [GO:0009986];extracellular space [GO:0005615];membrane [GO:0016020]	peptidase activity [GO:0008233];serine-type endopeptidase activity [GO:0004252]	14	13	14	13	13	14	14	14	50131000	20	18	18	14	18	10	14	11	178050000	223150000	149720000	97829000	213420000	93999000
P07091	7	P07091	P07091	S10A4_MOUSE	Protein S100-A4	S100a4	7	7	7	49.5	11.721	0	128.5	38901000000	226	32.4217	32.439	31.7721	32.1358	32.2474	32.8477	32.7134	33.1167	positive regulation of I-kappaB kinase/NF-kappaB signaling [GO:0043123]	neuron projection [GO:0043005];nucleus [GO:0005634];perinuclear region of cytoplasm [GO:0048471]	actin binding [GO:0003779];calcium ion binding [GO:0005509];calcium-dependent protein binding [GO:0048306];identical protein binding [GO:0042802];RAGE receptor binding [GO:0050786];transition metal ion binding [GO:0046914]	7	7	7	7	7	7	7	7	7780100000	22	30	19	26	25	30	30	44	2884300000	6094600000	2602900000	3079400000	3150100000	6052200000
P07356;REV__Q8BND4	37;1	P07356	P07356	ANXA2_MOUSE	Annexin A2	Anxa2	37	37	37	78.5	38.676	0	323.31	108360000000	854	33.8401	34.0955	33.5624	33.7968	34.2548	34.5891	34.1499	34.0497	angiogenesis [GO:0001525];body fluid secretion [GO:0007589];catabolism by host of symbiont protein [GO:0052362];collagen fibril organization [GO:0030199];fibrinolysis [GO:0042730];membrane raft assembly [GO:0001765];negative regulation by host of symbiont molecular function [GO:0052405];negative regulation of development of symbiont involved in interaction with host [GO:0044147];negative regulati…	AnxA2-p11 complex [GO:1990665];basement membrane [GO:0005604];basolateral plasma membrane [GO:0016323];cell cortex [GO:0005938];cell surface [GO:0009986];collagen-containing extracellular matrix [GO:0062023];cytoplasm [GO:0005737];cytosol [GO:0005829];early endosome [GO:0005769];endosome [GO:0005768];extracellular exosome [GO:0070062];extracellular space [GO:0005615];extrinsic component of plasma…	bone sialoprotein binding [GO:0044730];calcium channel activity [GO:0005262];calcium ion binding [GO:0005509];calcium-dependent phospholipid binding [GO:0005544];calcium-dependent protein binding [GO:0048306];cytoskeletal protein binding [GO:0008092];identical protein binding [GO:0042802];phosphatidylinositol-4,5-bisphosphate binding [GO:0005546];phosphatidylserine binding [GO:0001786];phospholip…	37	37	36	37	37	37	37	36	4711100000	103	112	87	95	121	123	112	101	7363000000	18107000000	9249700000	8644100000	13057000000	20293000000
P07742	11	P07742	P07742	RIR1_MOUSE	Ribonucleoside-diphosphate reductase large subunit	Rrm1	11	11	11	21.8	90.209	0	26.448	282680000	27	25.812	25.4507	25.1061	26.4843	24.6388	23.948	24.0032	26.1181	cell proliferation in forebrain [GO:0021846];deoxyribonucleotide biosynthetic process [GO:0009263];DNA replication [GO:0006260];male gonad development [GO:0008584];mitotic cell cycle [GO:0000278];protein heterotetramerization [GO:0051290];pyrimidine nucleobase metabolic process [GO:0006206];response to ionizing radiation [GO:0010212];retina development in camera-type eye [GO:0060041]	cell projection [GO:0042995];cytoplasm [GO:0005737];cytosol [GO:0005829];neuronal cell body [GO:0043025];nuclear envelope [GO:0005635];ribonucleoside-diphosphate reductase complex [GO:0005971]	ATP binding [GO:0005524];disordered domain specific binding [GO:0097718];identical protein binding [GO:0042802];purine nucleotide binding [GO:0017076];ribonucleoside-diphosphate reductase activity [GO:0061731];ribonucleoside-diphosphate reductase activity, thioredoxin disulfide as acceptor [GO:0004748]	7	7	8	9	7	2	3	10	6573800	5	5	2	6	1	0	0	8	29549000	44806000	29258000	56364000	20619000	5799300
P07901	41	P07901	P07901	HS90A_MOUSE	Heat shock protein HSP 90-alpha	Hsp90aa1	41	27	27	57.7	84.787	0	323.31	9966800000	490	30.5441	30.269	30.3459	30.817	30.4176	30.1192	30.366	31.2568	axon extension [GO:0048675];cardiac muscle cell apoptotic process [GO:0010659];cellular response to heat [GO:0034605];central nervous system neuron axonogenesis [GO:0021955];chaperone-mediated protein complex assembly [GO:0051131];establishment of cell polarity [GO:0030010];neuron migration [GO:0001764];nitric oxide biosynthetic process [GO:0006809];positive regulation of cardiac muscle contracti…	apical plasma membrane [GO:0016324];axonal growth cone [GO:0044295];basolateral plasma membrane [GO:0016323];brush border membrane [GO:0031526];cell surface [GO:0009986];collagen-containing extracellular matrix [GO:0062023];cytoplasm [GO:0005737];cytosol [GO:0005829];dendritic growth cone [GO:0044294];melanosome [GO:0042470];mitochondrion [GO:0005739];myelin sheath [GO:0043209];neuron projection …	ATP binding [GO:0005524];ATPase activity [GO:0016887];CTP binding [GO:0002135];dATP binding [GO:0032564];disordered domain specific binding [GO:0097718];DNA polymerase binding [GO:0070182];GTP binding [GO:0005525];GTPase binding [GO:0051020];histone deacetylase binding [GO:0042826];identical protein binding [GO:0042802];ion channel binding [GO:0044325];mRNA binding [GO:0003729];nitric-oxide synth…	40	39	39	39	39	40	39	41	302020000	59	59	57	69	61	53	56	76	692470000	1349300000	1069900000	1161800000	1071600000	750610000
P08003	23	P08003	P08003	PDIA4_MOUSE	Protein disulfide-isomerase A4	Pdia4	23	23	23	35.4	71.982	0	154.94	1336500000	132	28.4312	28.0253	27.5584	26.7676	28.1977	27.8339	28.0588	26.6125	cell redox homeostasis [GO:0045454];chaperone-mediated protein folding [GO:0061077];positive regulation of protein folding [GO:1903334];protein folding [GO:0006457];response to endoplasmic reticulum stress [GO:0034976]	cell surface [GO:0009986];endoplasmic reticulum [GO:0005783];endoplasmic reticulum chaperone complex [GO:0034663];endoplasmic reticulum lumen [GO:0005788];extracellular space [GO:0005615];melanosome [GO:0042470];smooth endoplasmic reticulum [GO:0005790]	peptide disulfide oxidoreductase activity [GO:0015037];protein disulfide isomerase activity [GO:0003756]	21	19	20	19	22	21	22	17	38185000	20	21	15	8	25	19	19	5	170230000	256230000	143430000	68163000	224260000	190240000
P08030	10	P08030	P08030	APT_MOUSE	Adenine phosphoribosyltransferase	Aprt	10	10	10	75	19.724	0	289.37	1970000000	113	28.7775	27.7948	27.2536	28.4882	27.9387	27.6665	28.0376	29.0618	adenine metabolic process [GO:0046083];adenine salvage [GO:0006168];AMP salvage [GO:0044209];cellular response to insulin stimulus [GO:0032869];grooming behavior [GO:0007625];lactation [GO:0007595];purine ribonucleoside salvage [GO:0006166]	cytoplasm [GO:0005737];cytosol [GO:0005829];nucleoplasm [GO:0005654]	adenine binding [GO:0002055];adenine phosphoribosyltransferase activity [GO:0003999];AMP binding [GO:0016208]	9	9	9	10	9	9	9	10	164160000	16	14	10	14	12	14	14	19	211740000	248500000	123100000	222820000	170080000	147630000
P08103	4	P08103	P08103	HCK_MOUSE	Tyrosine-protein kinase HCK	Hck	4	2	2	8	59.129	0.0006092	3.3553	27425000	4	21.5959	21.8726	22.2232	22.1049	22.5432	22.7014	22.5736	22.7473	cell differentiation [GO:0030154];defense response to Gram-positive bacterium [GO:0050830];exocytosis [GO:0006887];inflammatory response [GO:0006954];innate immune response [GO:0045087];negative regulation of apoptotic process [GO:0043066];peptidyl-tyrosine autophosphorylation [GO:0038083];peptidyl-tyrosine phosphorylation [GO:0018108];phagocytosis [GO:0006909];positive regulation of actin cytosk…	caveola [GO:0005901];cell projection [GO:0042995];cytoskeleton [GO:0005856];cytosol [GO:0005829];extrinsic component of cytoplasmic side of plasma membrane [GO:0031234];focal adhesion [GO:0005925];Golgi apparatus [GO:0005794];lysosome [GO:0005764];nucleoplasm [GO:0005654];plasma membrane [GO:0005886];transport vesicle [GO:0030133]	ATP binding [GO:0005524];non-membrane spanning protein tyrosine kinase activity [GO:0004715];phosphotyrosine residue binding [GO:0001784];protein tyrosine kinase activity [GO:0004713];signaling receptor binding [GO:0005102]	3	3	3	3	4	4	4	4	945700	0	0	0	0	1	0	2	1	1288400	1917200	1371600	1287400	3799800	5105400
P08113	40	P08113	P08113	ENPL_MOUSE	Endoplasmin	Hsp90b1	40	38	38	48.9	92.475	0	323.31	9704100000	405	31.6191	30.7295	30.4237	29.8178	30.9938	30.6359	31.1751	29.411	actin rod assembly [GO:0031247];cellular response to ATP [GO:0071318];negative regulation of apoptotic process [GO:0043066];protein folding [GO:0006457];regulation of phosphoprotein phosphatase activity [GO:0043666];response to hypoxia [GO:0001666];retrograde protein transport, ER to cytosol [GO:0030970];ubiquitin-dependent ERAD pathway [GO:0030433]	cytosol [GO:0005829];endoplasmic reticulum [GO:0005783];endoplasmic reticulum chaperone complex [GO:0034663];endoplasmic reticulum lumen [GO:0005788];endoplasmic reticulum membrane [GO:0005789];extracellular region [GO:0005576];melanosome [GO:0042470];midbody [GO:0030496];perinuclear region of cytoplasm [GO:0048471];plasma membrane [GO:0005886];protein-containing complex [GO:0032991];sarcoplasmic…	ATP binding [GO:0005524];low-density lipoprotein particle receptor binding [GO:0050750];protein phosphatase binding [GO:0019903];RNA binding [GO:0003723];unfolded protein binding [GO:0051082]	39	38	35	35	40	36	37	34	248820000	67	55	50	34	60	50	58	31	1525400000	1746200000	991510000	548120000	1489300000	1195400000
P08207	3	P08207	P08207	S10AA_MOUSE	Protein S100-A10	S100a10	3	3	3	27.8	11.186	0	80.272	4117400000	148	29.0736	29.3609	28.9328	29.0659	29.5168	29.8192	29.5027	29.3332	membrane raft assembly [GO:0001765];positive regulation of binding [GO:0051099];positive regulation of focal adhesion assembly [GO:0051894];positive regulation of GTPase activity [GO:0043547];positive regulation of stress fiber assembly [GO:0051496];positive regulation of substrate adhesion-dependent cell spreading [GO:1900026];protein localization to plasma membrane [GO:0072659];response to drug…	AnxA2-p11 complex [GO:1990665];collagen-containing extracellular matrix [GO:0062023];endoplasmic reticulum [GO:0005783];extrinsic component of plasma membrane [GO:0019897];membrane raft [GO:0045121]	calcium ion binding [GO:0005509];ion channel binding [GO:0044325];protein homodimerization activity [GO:0042803]	3	3	3	3	3	3	3	3	1029300000	18	19	19	16	20	22	18	16	253700000	673440000	356980000	349750000	519110000	698260000
P08228	5	P08228	P08228	SODC_MOUSE	Superoxide dismutase [Cu-Zn]	Sod1	5	5	5	39	15.942	0	50.872	2825000000	73	29.0182	28.4871	27.5665	29.2173	28.112	27.8915	28.2392	29.7111	activation of MAPK activity [GO:0000187];aging [GO:0007568];anterograde axonal transport [GO:0008089];auditory receptor cell stereocilium organization [GO:0060088];cell aging [GO:0007569];cellular iron ion homeostasis [GO:0006879];cellular response to ATP [GO:0071318];cellular response to cadmium ion [GO:0071276];cellular response to potassium ion [GO:0035865];embryo implantation [GO:0007566];glu…	axon cytoplasm [GO:1904115];cytoplasm [GO:0005737];cytoplasmic vesicle [GO:0031410];cytosol [GO:0005829];dendrite cytoplasm [GO:0032839];dense core granule [GO:0031045];extracellular region [GO:0005576];extracellular space [GO:0005615];lysosome [GO:0005764];mitochondrial intermembrane space [GO:0005758];mitochondrion [GO:0005739];myelin sheath [GO:0043209];neuron projection [GO:0043005];neuronal …	chaperone binding [GO:0051087];copper ion binding [GO:0005507];enzyme binding [GO:0019899];identical protein binding [GO:0042802];protein phosphatase 2B binding [GO:0030346];Rac GTPase binding [GO:0048365];superoxide dismutase activity [GO:0004784];zinc ion binding [GO:0008270]	5	5	5	5	4	4	4	5	313890000	12	9	6	11	8	7	7	13	244450000	392790000	125580000	403880000	169560000	156690000
P08249	19	P08249	P08249	MDHM_MOUSE	Malate dehydrogenase, mitochondrial	Mdh2	19	19	19	67.8	35.611	0	323.31	21883000000	458	32.0853	32.2128	31.8066	30.7677	32.1586	32.209	32.1321	30.3379	aerobic respiration [GO:0009060];carbohydrate metabolic process [GO:0005975];internal protein amino acid acetylation [GO:0006475];malate metabolic process [GO:0006108];NADH metabolic process [GO:0006734];oxaloacetate metabolic process [GO:0006107];tricarboxylic acid cycle [GO:0006099]	cytoplasm [GO:0005737];membrane [GO:0016020];mitochondrial inner membrane [GO:0005743];mitochondrial matrix [GO:0005759];mitochondrion [GO:0005739];myelin sheath [GO:0043209]	L-malate dehydrogenase activity [GO:0030060];malate dehydrogenase (NADP+) activity [GO:0046554];malate dehydrogenase activity [GO:0016615];protein homodimerization activity [GO:0042803];protein self-association [GO:0043621]	18	19	19	16	19	18	18	16	1042100000	61	70	56	43	64	62	63	39	2149300000	4867800000	2717500000	1051800000	3223500000	3685700000
P08752;B2RSH2	17;7	P08752	P08752	GNAI2_MOUSE	Guanine nucleotide-binding protein G(i) subunit alpha-2	Gnai2	17	17	11	54.1	40.489	0	165.76	1556400000	119	27.7551	28.1156	28.0282	26.3757	28.0756	28.8013	28.6202	26.9345	adenylate cyclase-activating G protein-coupled receptor signaling pathway [GO:0007189];adenylate cyclase-inhibiting G protein-coupled receptor signaling pathway [GO:0007193];adenylate cyclase-modulating G protein-coupled receptor signaling pathway [GO:0007188];cell cycle [GO:0007049];cell division [GO:0051301];cell population proliferation [GO:0008283];cellular response to forskolin [GO:1904322];…	cell body [GO:0044297];cell cortex region [GO:0099738];centrosome [GO:0005813];cytoplasm [GO:0005737];cytosol [GO:0005829];dendrite [GO:0030425];heterotrimeric G-protein complex [GO:0005834];membrane [GO:0016020];membrane raft [GO:0045121];midbody [GO:0030496];nucleoplasm [GO:0005654];nucleus [GO:0005634];plasma membrane [GO:0005886];protein-containing complex [GO:0032991];synapse [GO:0045202]	G protein-coupled receptor binding [GO:0001664];G protein-coupled serotonin receptor binding [GO:0031821];GDP binding [GO:0019003];G-protein beta/gamma-subunit complex binding [GO:0031683];GTP binding [GO:0005525];GTPase activating protein binding [GO:0032794];GTPase activity [GO:0003924];magnesium ion binding [GO:0000287];metal ion binding [GO:0046872]	15	17	14	11	17	16	17	12	91551000	13	18	16	6	16	22	20	8	110310000	286020000	190170000	44678000	189880000	351730000
P08775	22	P08775	P08775	RPB1_MOUSE	DNA-directed RNA polymerase II subunit RPB1	Polr2a	22	22	22	16.6	217.17	0	110.42	732060000	107	26.4984	27.2267	27.2203	26.9759	26.2731	25.9976	27.1661	26.7858	cellular response to oxygen levels [GO:0071453];DNA-templated transcription, termination [GO:0006353];positive regulation of RNA splicing [GO:0033120];response to organic cyclic compound [GO:0014070];transcription by RNA polymerase II [GO:0006366]	cytoplasm [GO:0005737];nuclear euchromatin [GO:0005719];nucleoplasm [GO:0005654];nucleus [GO:0005634];RNA polymerase II, core complex [GO:0005665]	core promoter sequence-specific DNA binding [GO:0001046];DNA binding [GO:0003677];DNA-directed 5'-3' RNA polymerase activity [GO:0003899];kinase binding [GO:0019900];metal ion binding [GO:0046872];promoter-specific chromatin binding [GO:1990841];protein C-terminus binding [GO:0008022];ubiquitin protein ligase binding [GO:0031625]	18	22	20	19	18	14	21	19	7625700	11	22	17	18	9	3	16	11	39455000	171220000	120790000	82658000	45526000	39660000
P09055	6	P09055	P09055	ITB1_MOUSE	Integrin beta-1	Itgb1	6	6	6	11	88.231	0	15.901	123260000	20	24.9063	24.4207	24.2935	22.3211	24.2204	24.875	25.2152	23.5416	axon extension [GO:0048675];basement membrane organization [GO:0071711];bicellular tight junction assembly [GO:0070830];calcium-independent cell-matrix adhesion [GO:0007161];cardiac muscle cell differentiation [GO:0055007];cardiac muscle tissue development [GO:0048738];CD40 signaling pathway [GO:0023035];cell adhesion [GO:0007155];cell adhesion mediated by integrin [GO:0033627];cell fate specific…	acrosomal vesicle [GO:0001669];adherens junction [GO:0005912];basement membrane [GO:0005604];cell surface [GO:0009986];cell-cell junction [GO:0005911];cytoplasm [GO:0005737];dendritic spine [GO:0043197];external side of plasma membrane [GO:0009897];filopodium [GO:0030175];focal adhesion [GO:0005925];glial cell projection [GO:0097386];glutamatergic synapse [GO:0098978];hemidesmosome [GO:0030056];i…	actin binding [GO:0003779];alpha-actinin binding [GO:0051393];cell adhesion molecule binding [GO:0050839];collagen binding [GO:0005518];collagen binding involved in cell-matrix adhesion [GO:0098639];C-X3-C chemokine binding [GO:0019960];fibronectin binding [GO:0001968];integrin binding [GO:0005178];kinase binding [GO:0019900];laminin binding [GO:0043236];metal ion binding [GO:0046872];protease bi…	4	4	4	1	5	5	5	3	3625200	5	2	2	0	3	4	4	0	14224000	24469000	15148000	976670	14895000	18012000
P09103	35	P09103	P09103	PDIA1_MOUSE	Protein disulfide-isomerase	P4hb	35	35	35	71.9	57.058	0	323.31	9683100000	511	31.7342	30.8315	29.8614	29.3714	31.1336	30.8166	31.002	29.4034	cell redox homeostasis [GO:0045454];cellular response to hypoxia [GO:0071456];cellular response to interleukin-7 [GO:0098761];peptidyl-proline hydroxylation to 4-hydroxy-L-proline [GO:0018401];positive regulation of cell adhesion [GO:0045785];positive regulation of substrate adhesion-dependent cell spreading [GO:1900026];positive regulation of viral entry into host cell [GO:0046598];protein foldi…	cytoskeleton [GO:0005856];cytosol [GO:0005829];endoplasmic reticulum [GO:0005783];endoplasmic reticulum chaperone complex [GO:0034663];endoplasmic reticulum lumen [GO:0005788];endoplasmic reticulum-Golgi intermediate compartment [GO:0005793];external side of plasma membrane [GO:0009897];lamellipodium [GO:0030027];melanosome [GO:0042470];procollagen-proline 4-dioxygenase complex [GO:0016222];prote…	actin binding [GO:0003779];enzyme binding [GO:0019899];integrin binding [GO:0005178];peptide disulfide oxidoreductase activity [GO:0015037];procollagen-proline 4-dioxygenase activity [GO:0004656];protein disulfide isomerase activity [GO:0003756];protein heterodimerization activity [GO:0046982];protein-containing complex binding [GO:0044877]	33	32	30	24	33	31	32	26	293430000	93	71	44	36	80	69	79	39	1617900000	1949700000	676550000	368910000	1593100000	1390400000
P09405	38	P09405	P09405	NUCL_MOUSE	Nucleolin	Ncl	38	38	38	45.8	76.722	0	323.31	72745000000	853	33.1389	33.6281	33.7617	33.7445	33.3085	32.9955	33.1791	33.6212	angiogenesis [GO:0001525];cellular response to epidermal growth factor stimulus [GO:0071364];cellular response to leukemia inhibitory factor [GO:1990830];cellular response to lipopolysaccharide [GO:0071222];endocytosis [GO:0006897];negative regulation of apoptotic process [GO:0043066];negative regulation of translation [GO:0017148];positive regulation of interleukin-6 secretion [GO:2000778];posit…	cell cortex [GO:0005938];cell surface [GO:0009986];cytoplasm [GO:0005737];cytoplasmic ribonucleoprotein granule [GO:0036464];dense fibrillar component [GO:0001651];fibrillar center [GO:0001650];nucleolus [GO:0005730];nucleoplasm [GO:0005654];nucleus [GO:0005634];ribonucleoprotein complex [GO:1990904];spliceosomal complex [GO:0005681]	calcium ion binding [GO:0005509];DNA topoisomerase binding [GO:0044547];ErbB-4 class receptor binding [GO:1990631];histone binding [GO:0042393];identical protein binding [GO:0042802];laminin binding [GO:0043236];mRNA 5'-UTR binding [GO:0048027];protein C-terminus binding [GO:0008022];RNA binding [GO:0003723];rRNA primary transcript binding [GO:0042134];selenocysteine insertion sequence binding [G…	37	37	38	37	38	36	38	36	2020700000	88	131	116	120	107	80	93	118	3909500000	13563000000	10723000000	8970000000	7101600000	6098700000
P09411	29	P09411	P09411	PGK1_MOUSE	Phosphoglycerate kinase 1	Pgk1	29	29	23	72.4	44.55	0	323.31	24190000000	392	32.1972	31.4784	31.1871	31.5818	31.9182	31.639	31.796	32.6433	carbohydrate metabolic process [GO:0005975];cellular response to hypoxia [GO:0071456];epithelial cell differentiation [GO:0030855];gluconeogenesis [GO:0006094];glycolytic process [GO:0006096];negative regulation of angiogenesis [GO:0016525];phosphorylation [GO:0016310];plasminogen activation [GO:0031639];positive regulation of oxidative phosphorylation [GO:1903862]	cytosol [GO:0005829];extracellular space [GO:0005615];membrane raft [GO:0045121]	ADP binding [GO:0043531];ATP binding [GO:0005524];phosphoglycerate kinase activity [GO:0004618];protein-disulfide reductase activity [GO:0047134]	26	24	25	26	27	26	26	29	930400000	58	48	36	46	50	45	44	65	2353400000	2867900000	1747600000	2051200000	2613900000	2473700000
P09450	3	P09450	P09450	JUNB_MOUSE	Transcription factor jun-B	Junb	3	3	3	15.7	35.765	0	7.1038	119460000	11	23.4616	24.532	23.9311	24.7678	23.1036	23.6194	23.9521	24.8588	cellular process [GO:0009987];cellular response to calcium ion [GO:0071277];cellular response to hormone stimulus [GO:0032870];decidualization [GO:0046697];embryonic process involved in female pregnancy [GO:0060136];in utero embryonic development [GO:0001701];labyrinthine layer blood vessel development [GO:0060716];negative regulation of transcription by RNA polymerase II [GO:0000122];osteoblast …	nuclear chromatin [GO:0000790];nucleoplasm [GO:0005654];nucleus [GO:0005634];transcription factor AP-1 complex [GO:0035976];transcription regulator complex [GO:0005667]	DNA binding [GO:0003677];DNA-binding transcription activator activity, RNA polymerase II-specific [GO:0001228];DNA-binding transcription factor activity [GO:0003700];DNA-binding transcription factor activity, RNA polymerase II-specific [GO:0000981];double-stranded DNA binding [GO:0003690];RNA polymerase II cis-regulatory region sequence-specific DNA binding [GO:0000978];RNA polymerase II transcri…	2	2	2	2	2	2	3	3	9188900	1	2	1	2	0	1	2	2	5119400	20735000	13422000	13877000	5819400	10126000
P09602	2	P09602	P09602	HMGN2_MOUSE	Non-histone chromosomal protein HMG-17	Hmgn2	2	2	2	14.4	9.4226	0.00063012	3.8352	218050000	19	25.0069	23.9711	24.8127	25.5349	25.2819	25.3732	24.662	25.3967	negative regulation of transcription by RNA polymerase II [GO:0000122];regulation of development, heterochronic [GO:0040034];regulation of transcription by RNA polymerase II [GO:0006357]	chromatin [GO:0000785];cytoplasm [GO:0005737];nucleus [GO:0005634]	nucleosomal DNA binding [GO:0031492]	2	2	2	2	2	1	2	2	109020000	3	2	2	3	2	2	2	3	16026000	23120000	20007000	28432000	24001000	22771000
P09671	8	P09671	P09671	SODM_MOUSE	Superoxide dismutase [Mn], mitochondrial	Sod2	8	8	8	60.4	24.603	0	196.73	885690000	56	27.5659	27.3645	27.3669	25.6864	27.276	27.7086	27.9377	25.4523	acetylcholine-mediated vasodilation involved in regulation of systemic arterial blood pressure [GO:0003069];age-dependent response to oxidative stress [GO:0001306];age-dependent response to reactive oxygen species [GO:0001315];apoptotic mitochondrial changes [GO:0008637];cellular response to ethanol [GO:0071361];detection of oxygen [GO:0003032];erythrophore differentiation [GO:0048773];glutathion…	cytoplasm [GO:0005737];mitochondrial inner membrane [GO:0005743];mitochondrial matrix [GO:0005759];mitochondrial nucleoid [GO:0042645];mitochondrion [GO:0005739];myelin sheath [GO:0043209]	DNA binding [GO:0003677];enzyme binding [GO:0019899];identical protein binding [GO:0042802];manganese ion binding [GO:0030145];metal ion binding [GO:0046872];oxidoreductase activity [GO:0016491];oxygen binding [GO:0019825];superoxide dismutase activity [GO:0004784]	6	7	8	4	7	8	8	4	80517000	5	8	11	4	8	8	9	3	81187000	182350000	124080000	33109000	107860000	176030000
P09926	2	P09926	P09926	SURF2_MOUSE	Surfeit locus protein 2	Surf2	2	2	2	13.6	30.355	0	4.6644	45661000	9	22.1812	23.1991	23.939	23.3244	21.7344	22.0321	23.5881	21.347		nuclear speck [GO:0016607];nucleolus [GO:0005730];nucleoplasm [GO:0005654];plasma membrane [GO:0005886]		1	2	2	2	1	0	2	1	4151000	0	2	3	1	1	0	2	0	2623900	9814900	11313000	6307800	2868700	0
Q3THW5;P0C0S6	7;7	Q3THW5;P0C0S6	P0C0S6	H2AZ_MOUSE	Histone H2A.Z	H2az1	7	7	5	58.6	13.509	0	323.31	39161000000	215	31.5732	32.5281	32.7612	32.0224	32.1528	33.4801	33.0216	32.3685	cellular response to estradiol stimulus [GO:0071392];cellular response to insulin stimulus [GO:0032869];chromatin organization [GO:0006325];chromatin silencing [GO:0006342];multicellular organism development [GO:0007275];positive regulation of transcription by RNA polymerase II [GO:0045944]	nuclear chromatin [GO:0000790];nuclear euchromatin [GO:0005719];nuclear heterochromatin [GO:0005720];nucleosome [GO:0000786];nucleus [GO:0005634]	chromatin DNA binding [GO:0031490];DNA binding [GO:0003677];nucleosomal DNA binding [GO:0031492];protein heterodimerization activity [GO:0046982];RNA polymerase II cis-regulatory region sequence-specific DNA binding [GO:0000978];RNA polymerase II core promoter sequence-specific DNA binding [GO:0000979]	6	5	5	5	5	6	6	6	7832200000	14	28	25	21	20	46	42	19	1302900000	5489000000	5244200000	2344100000	3111100000	9508500000
P0C7N9	2	P0C7N9	P0C7N9	PSMG4_MOUSE	Proteasome assembly chaperone 4	Psmg4	2	2	2	25.2	13.974	0	6.0528	84475000	11	23.4496	23.5581	23.7052	23.9568	23.513	23.0052	23.5179	24.3367	proteasome assembly [GO:0043248]	protein-containing complex [GO:0032991]	protein-containing complex binding [GO:0044877]	2	2	2	2	2	2	2	2	12068000	2	1	2	1	1	1	1	2	4954400	12915000	9522600	9725300	7561100	6234100
P0DN34	4	P0DN34	P0DN34	NDUB1_MOUSE	NADH dehydrogenase [ubiquinone] 1 beta subcomplex subunit 1	Ndufb1	4	4	4	68.4	6.954	0	13.759	224820000	28	24.4408	25.7434	25.3861	23.3171	24.7463	26.8094	25.2104	23.0268	mitochondrial respiratory chain complex I assembly [GO:0032981]	integral component of membrane [GO:0016021];mitochondrial respiratory chain complex I [GO:0005747];mitochondrion [GO:0005739];nuclear speck [GO:0016607]	NADH dehydrogenase activity [GO:0003954]	3	3	3	1	2	4	3	1	74940000	1	7	5	0	4	7	4	0	11453000	45202000	24423000	1254100	12745000	102030000
P0DP28;P0DP27;P0DP26;Q9D6P8;P20801	11;11;11;5;1	P0DP28;P0DP27;P0DP26	P0DP26	CALM1_MOUSE	Calmodulin-1	Calm1	11	11	11	60.4	16.837	0	323.31	7745400000	138	30.3149	30.0437	29.7762	30.1314	30.2675	30.2263	30.2096	30.6927	activation of adenylate cyclase activity [GO:0007190];calcium-mediated signaling [GO:0019722];detection of calcium ion [GO:0005513];establishment of protein localization to mitochondrial membrane [GO:0090151];G2/M transition of mitotic cell cycle [GO:0000086];microtubule cytoskeleton organization [GO:0000226];negative regulation of ryanodine-sensitive calcium-release channel activity [GO:0060315]…	calcium channel complex [GO:0034704];catalytic complex [GO:1902494];centrosome [GO:0005813];cytoplasm [GO:0005737];cytosol [GO:0005829];growth cone [GO:0030426];mitochondrial membrane [GO:0031966];myelin sheath [GO:0043209];neuron projection [GO:0043005];nucleoplasm [GO:0005654];nucleus [GO:0005634];plasma membrane [GO:0005886];sarcomere [GO:0030017];spindle microtubule [GO:0005876];spindle pole …	actin filament binding [GO:0051015];adenylate cyclase activator activity [GO:0010856];adenylate cyclase binding [GO:0008179];calcium channel inhibitor activity [GO:0019855];calcium ion binding [GO:0005509];calcium-dependent protein binding [GO:0048306];disordered domain specific binding [GO:0097718];enzyme regulator activity [GO:0030234];ion channel binding [GO:0044325];nitric-oxide synthase bind…	10	11	11	10	11	10	10	9	860590000	20	17	12	19	16	19	15	20	565000000	1121300000	638200000	816060000	791670000	873460000
P10107	31	P10107	P10107	ANXA1_MOUSE	Annexin A1	Anxa1	31	31	30	75.7	38.734	0	323.31	16821000000	415	31.0202	31.7034	31.2403	31.2538	30.7966	31.3029	31.5705	31.6274	actin cytoskeleton reorganization [GO:0031532];adaptive immune response [GO:0002250];alpha-beta T cell differentiation [GO:0046632];arachidonic acid secretion [GO:0050482];cell surface receptor signaling pathway [GO:0007166];cellular response to glucocorticoid stimulus [GO:0071385];cellular response to hydrogen peroxide [GO:0070301];cellular response to vascular endothelial growth factor stimulus…	actin filament [GO:0005884];apical plasma membrane [GO:0016324];basolateral plasma membrane [GO:0016323];cell surface [GO:0009986];collagen-containing extracellular matrix [GO:0062023];cornified envelope [GO:0001533];cytoplasm [GO:0005737];cytoplasmic vesicle membrane [GO:0030659];cytosol [GO:0005829];early endosome membrane [GO:0031901];endosome [GO:0005768];extracellular exosome [GO:0070062];ex…	calcium ion binding [GO:0005509];calcium-dependent phospholipid binding [GO:0005544];calcium-dependent protein binding [GO:0048306];DNA/DNA annealing activity [GO:1990814];double-stranded DNA helicase activity [GO:0036121];identical protein binding [GO:0042802];phospholipase A2 inhibitor activity [GO:0019834];phospholipid binding [GO:0005543];single-stranded DNA binding [GO:0003697];single-strand…	29	31	29	30	30	31	30	29	764570000	45	61	53	49	43	52	52	60	950540000	3447200000	1943900000	1470300000	1339000000	2190000000
P10126	25	P10126	P10126	EF1A1_MOUSE	Elongation factor 1-alpha 1	Eef1a1	25	25	14	67.1	50.113	0	323.31	126010000000	1178	34.3578	33.9527	34.1284	34.7955	34.4897	33.979	33.6602	34.4624	cellular response to epidermal growth factor stimulus [GO:0071364];negative regulation of reactive oxygen species biosynthetic process [GO:1903427];positive regulation of cell death [GO:0010942];positive regulation of neuron projection development [GO:0010976];regulation of D-erythro-sphingosine kinase activity [GO:1900022];translation [GO:0006412];translational elongation [GO:0006414]	cortical actin cytoskeleton [GO:0030864];cytoplasm [GO:0005737];cytosol [GO:0005829];myelin sheath [GO:0043209];nucleolus [GO:0005730];nucleus [GO:0005634];plasma membrane [GO:0005886];ruffle membrane [GO:0032587]	calmodulin binding [GO:0005516];drug binding [GO:0008144];GTP binding [GO:0005525];GTPase activity [GO:0003924];identical protein binding [GO:0042802];kinase binding [GO:0019900];mRNA binding [GO:0003729];protein kinase binding [GO:0019901];translation elongation factor activity [GO:0003746];tRNA binding [GO:0000049]	23	22	22	24	25	22	21	24	6000700000	155	111	140	200	163	110	109	190	9798100000	13780000000	14984000000	18555000000	16740000000	13136000000
P10404	11	P10404	P10404	ENV1_MOUSE	MLV-related proviral Env polyprotein	na	11	11	8	26.5	69.612	0	217.66	991890000	90	28.092	27.9681	27.5377	25.874	27.2809	27.2954	27.5193	25.6085		integral component of membrane [GO:0016021];plasma membrane [GO:0005886]	metal ion binding [GO:0046872]	11	10	10	8	10	10	10	8	33063000	15	15	11	6	14	12	11	6	123770000	295430000	133010000	36055000	104470000	121010000
P10605	11	P10605	P10605	CATB_MOUSE	Cathepsin B	Ctsb	11	11	11	57.8	37.279	0	323.31	1470600000	103	28.4266	28.211	27.6762	27.0903	28.0425	27.9231	28.639	26.9143	cellular response to thyroid hormone stimulus [GO:0097067];collagen catabolic process [GO:0030574];decidualization [GO:0046697];epithelial cell differentiation [GO:0030855];negative regulation of cell death [GO:0060548];proteolysis [GO:0006508];proteolysis involved in cellular protein catabolic process [GO:0051603];regulation of catalytic activity [GO:0050790];thyroid hormone generation [GO:00065…	apical plasma membrane [GO:0016324];cell surface [GO:0009986];collagen-containing extracellular matrix [GO:0062023];cytoplasm [GO:0005737];external side of plasma membrane [GO:0009897];extracellular region [GO:0005576];extracellular space [GO:0005615];intracellular membrane-bounded organelle [GO:0043231];lysosome [GO:0005764];melanosome [GO:0042470];mitochondrion [GO:0005739];nucleolus [GO:000573…	collagen binding [GO:0005518];cysteine-type endopeptidase activity [GO:0004197];cysteine-type peptidase activity [GO:0008234];endopeptidase activity [GO:0004175];kininogen binding [GO:0030984];peptidase activity [GO:0008233];peptide binding [GO:0042277];protein self-association [GO:0043621];protein-containing complex binding [GO:0044877];proteoglycan binding [GO:0043394]	10	10	11	8	11	11	10	8	77400000	17	16	11	8	12	9	22	8	152840000	302190000	149460000	80058000	179430000	178010000
P10630	19	P10630	P10630	IF4A2_MOUSE	Eukaryotic initiation factor 4A-II	Eif4a2	19	6	6	45	46.402	0	175.91	298760000	37	25.5758	25.5343	25.3031	25.9048	25.6519	25.9028	25.2875	25.9386	cellular response to leukemia inhibitory factor [GO:1990830];cytoplasmic translational initiation [GO:0002183];negative regulation of RNA-directed 5'-3' RNA polymerase activity [GO:1900260]	perinuclear region of cytoplasm [GO:0048471]	ATP binding [GO:0005524];ATPase activity [GO:0016887];RNA binding [GO:0003723];RNA helicase activity [GO:0003724];translation initiation factor activity [GO:0003743]	19	17	16	17	18	18	17	18	12990000	5	3	4	6	4	6	3	6	33863000	33483000	22345000	58033000	36565000	37164000
P10639	9	P10639	P10639	THIO_MOUSE	Thioredoxin	Txn	9	9	9	88.6	11.675	0	105.92	3636700000	135	29.0485	29.179	28.3451	29.4802	28.5129	28.9143	28.6728	29.856	cell redox homeostasis [GO:0045454];glycerol ether metabolic process [GO:0006662];negative regulation of hydrogen peroxide-induced cell death [GO:1903206];negative regulation of protein export from nucleus [GO:0046826];negative regulation of transcription by RNA polymerase II [GO:0000122];oxidation-reduction process [GO:0055114];positive regulation of DNA binding [GO:0043388];positive regulation …	axon [GO:0030424];cytoplasm [GO:0005737];cytosol [GO:0005829];dendrite [GO:0030425];extracellular region [GO:0005576];mitochondrion [GO:0005739];neuronal cell body [GO:0043025];nucleoplasm [GO:0005654];nucleus [GO:0005634]	enzyme binding [GO:0019899];peptide disulfide oxidoreductase activity [GO:0015037];protein disulfide oxidoreductase activity [GO:0015035];protein homodimerization activity [GO:0042803];protein-disulfide reductase activity [GO:0047134]	9	9	9	9	8	8	9	9	519520000	19	20	9	20	12	15	13	27	258480000	618520000	248890000	447860000	276950000	392610000
P10711;Q9QVN7	9;1	P10711	P10711	TCEA1_MOUSE	Transcription elongation factor A protein 1	Tcea1	9	9	9	38.2	33.88	0	129.76	828390000	48	26.9243	27.0421	27.1768	27.3184	26.896	26.8033	26.5996	27.3177	erythrocyte differentiation [GO:0030218];positive regulation of transcription by RNA polymerase II [GO:0045944];positive regulation of transcription, DNA-templated [GO:0045893];transcription, DNA-templated [GO:0006351]	nucleolus [GO:0005730];nucleoplasm [GO:0005654];nucleus [GO:0005634];transcription factor TFIID complex [GO:0005669]	DNA binding [GO:0003677];zinc ion binding [GO:0008270]	8	7	6	8	7	7	9	9	48729000	4	5	7	6	4	5	6	11	58147000	124770000	105940000	112230000	76361000	92672000
P10852	8	P10852	P10852	4F2_MOUSE	4F2 cell-surface antigen heavy chain	Slc3a2	8	8	8	23.2	58.336	0	65.786	254010000	37	25.0107	25.5723	25.9218	22.1988	25.3677	26.2946	25.9688	23.9362	carbohydrate metabolic process [GO:0005975];L-leucine import across plasma membrane [GO:1903801];neutral amino acid transport [GO:0015804];response to exogenous dsRNA [GO:0043330];tryptophan transport [GO:0015827]	amino acid transport complex [GO:1990184];apical plasma membrane [GO:0016324];apical pole of neuron [GO:0044225];cell surface [GO:0009986];cytosol [GO:0005829];integral component of membrane [GO:0016021];lysosomal membrane [GO:0005765];melanosome [GO:0042470];neuronal cell body [GO:0043025];nucleoplasm [GO:0005654];plasma membrane [GO:0005886];synapse [GO:0045202]	catalytic activity [GO:0003824];double-stranded RNA binding [GO:0003725];neutral amino acid transmembrane transporter activity [GO:0015175]	7	7	7	2	4	7	8	3	9071700	2	6	5	1	5	10	8	0	22420000	57394000	45908000	1722100	16748000	63089000
Q8CGP2;Q8CGP1;Q6ZWY9;Q64525;Q64478;Q64475;P10854;P10853;P70696	7;7;7;7;7;7;7;7;4	Q8CGP2;Q8CGP1;Q6ZWY9;Q64525;Q64478;Q64475;P10854;P10853	Q8CGP1	H2B1K_MOUSE	Histone H2B type 1-K	H2bc12	7	7	3	46.8	13.992	0	117.46	41804000000	277	31.4554	32.5222	32.682	31.8832	32.1882	33.7812	33.3047	32.1808	antibacterial humoral response [GO:0019731];antimicrobial humoral immune response mediated by antimicrobial peptide [GO:0061844];chromatin organization [GO:0006325];defense response to Gram-negative bacterium [GO:0050829];defense response to Gram-positive bacterium [GO:0050830];DNA packaging [GO:0006323];inflammatory response [GO:0006954];innate immune response in mucosa [GO:0002227];killing of c…	cytosol [GO:0005829];DNA packaging complex [GO:0044815];extracellular space [GO:0005615];extrinsic component of plasma membrane [GO:0019897];nuclear nucleosome [GO:0000788];nucleoplasm [GO:0005654];nucleosome [GO:0000786];nucleus [GO:0005634]	DNA binding [GO:0003677];histone binding [GO:0042393];identical protein binding [GO:0042802];protein heterodimerization activity [GO:0046982]	7	6	7	7	7	7	7	7	5972000000	16	30	31	22	30	73	49	26	1220900000	5938200000	5174500000	2357200000	3515700000	10915000000
P10922	5	P10922	P10922	H10_MOUSE	Histone H1.0	H1-0	5	5	5	27.3	20.861	0	14.257	745760000	34	27.1067	27.2236	27.1358	24.2055	27.4893	27.5283	27.2119	24.9188	chromatin silencing [GO:0006342];chromosome condensation [GO:0030261];negative regulation of chromatin silencing [GO:0031936];negative regulation of DNA recombination [GO:0045910];negative regulation of transcription by RNA polymerase II [GO:0000122];nucleosome assembly [GO:0006334];nucleosome positioning [GO:0016584];positive regulation of transcription regulatory region DNA binding [GO:2000679]…	actin cytoskeleton [GO:0015629];Golgi apparatus [GO:0005794];host cell nucleus [GO:0042025];nuclear body [GO:0016604];nuclear chromatin [GO:0000790];nuclear euchromatin [GO:0005719];nucleoplasm [GO:0005654];nucleosome [GO:0000786];nucleus [GO:0005634];transcription repressor complex [GO:0017053]	AT DNA binding [GO:0003680];chromatin DNA binding [GO:0031490];double-stranded DNA binding [GO:0003690];nucleosomal DNA binding [GO:0031492]	5	5	5	2	5	5	5	4	149150000	5	5	5	1	5	5	6	2	58083000	186950000	101100000	7832500	115470000	130260000
P11031	7	P11031	P11031	TCP4_MOUSE	Activated RNA polymerase II transcriptional coactivator p15	Sub1	7	7	7	41.7	14.427	0	100.01	826890000	31	26.505	26.6653	26.944	27.0475	26.9578	27.7058	26.7722	27.2223	negative regulation of DNA metabolic process [GO:0051053];positive regulation of transcription initiation from RNA polymerase II promoter [GO:0060261];protein homooligomerization [GO:0051260];regulation of transcription by RNA polymerase II [GO:0006357];SMAD protein signal transduction [GO:0060395]	nucleolus [GO:0005730];nucleoplasm [GO:0005654];nucleus [GO:0005634];transcription regulator complex [GO:0005667]	activating transcription factor binding [GO:0033613];DNA helicase activity [GO:0003678];identical protein binding [GO:0042802];RNA polymerase II cis-regulatory region sequence-specific DNA binding [GO:0000978];single-stranded DNA binding [GO:0003697];transcription coactivator activity [GO:0003713]	4	5	4	3	7	6	4	4	165380000	3	5	3	3	4	7	2	4	36604000	95967000	108810000	68435000	111560000	174520000
P11103	25	P11103	P11103	PARP1_MOUSE	Poly [ADP-ribose] polymerase 1	Parp1	25	25	25	28.3	113.1	0	247.7	3368800000	254	28.7717	29.1546	29.2239	29.3233	28.863	28.5406	28.7675	29.322	apoptotic process [GO:0006915];ATP generation from poly-ADP-D-ribose [GO:1990966];base-excision repair [GO:0006284];behavioral response to cocaine [GO:0048148];cellular response to amyloid-beta [GO:1904646];cellular response to DNA damage stimulus [GO:0006974];cellular response to insulin stimulus [GO:0032869];cellular response to oxidative stress [GO:0034599];cellular response to superoxide [GO:…	cytoplasm [GO:0005737];mitochondrion [GO:0005739];nuclear body [GO:0016604];nuclear envelope [GO:0005635];nucleolus [GO:0005730];nucleoplasm [GO:0005654];nucleus [GO:0005634];protein-containing complex [GO:0032991];protein-DNA complex [GO:0032993];site of DNA damage [GO:0090734];site of double-strand break [GO:0035861];transcription regulator complex [GO:0005667]	chromatin binding [GO:0003682];DNA-binding transcription activator activity, RNA polymerase II-specific [GO:0001228];enzyme binding [GO:0019899];estrogen receptor binding [GO:0030331];histone deacetylase binding [GO:0042826];identical protein binding [GO:0042802];NAD binding [GO:0051287];NAD DNA ADP-ribosyltransferase activity [GO:0140294];NAD+ ADP-ribosyltransferase activity [GO:0003950];protein…	24	24	25	25	25	23	23	24	70183000	30	35	34	41	32	23	29	30	209180000	568670000	430780000	406500000	336830000	287850000
P11152	11	P11152	P11152	LIPL_MOUSE	Lipoprotein lipase	Lpl	11	11	11	28.1	53.109	0	83.966	549810000	60	26.7205	25.9064	25.9972	25.0919	27.2868	26.7975	27.2827	25.8814	cellular response to fatty acid [GO:0071398];cellular response to nutrient [GO:0031670];cholesterol homeostasis [GO:0042632];chylomicron remodeling [GO:0034371];fatty acid biosynthetic process [GO:0006633];fatty acid metabolic process [GO:0006631];lipid catabolic process [GO:0016042];low-density lipoprotein particle mediated signaling [GO:0055096];negative regulation of cellular response to insul…	cell surface [GO:0009986];chylomicron [GO:0042627];extracellular space [GO:0005615];plasma membrane [GO:0005886];very-low-density lipoprotein particle [GO:0034361]	1-acyl-2-lysophosphatidylserine acylhydrolase activity [GO:0052740];apolipoprotein binding [GO:0034185];calcium ion binding [GO:0005509];heparan sulfate proteoglycan binding [GO:0043395];heparin binding [GO:0008201];lipase activity [GO:0016298];lipoprotein lipase activity [GO:0004465];lipoprotein particle binding [GO:0071813];phosphatidylserine 1-acylhydrolase activity [GO:0052739];phospholipase …	10	9	9	5	11	9	11	10	26181000	9	6	5	2	12	7	13	6	47265000	64171000	49809000	17393000	114460000	81400000
P11440	13	P11440	P11440	CDK1_MOUSE	Cyclin-dependent kinase 1	Cdk1	13	13	12	51.9	34.106	0	26.645	429730000	50	26.0869	26.0141	25.885	26.9532	25.6169	24.3735	24.5113	26.671	animal organ regeneration [GO:0031100];apoptotic process [GO:0006915];cell aging [GO:0007569];cell division [GO:0051301];cell population proliferation [GO:0008283];cellular response to hydrogen peroxide [GO:0070301];chromosome condensation [GO:0030261];epithelial cell differentiation [GO:0030855];G2/M transition of mitotic cell cycle [GO:0000086];Golgi disassembly [GO:0090166];mitotic cell cycle …	centrosome [GO:0005813];cyclin B1-CDK1 complex [GO:0097125];cyclin-dependent protein kinase holoenzyme complex [GO:0000307];cytoplasm [GO:0005737];cytosol [GO:0005829];midbody [GO:0030496];mitochondrial matrix [GO:0005759];mitotic spindle [GO:0072686];nucleoplasm [GO:0005654];nucleus [GO:0005634];spindle microtubule [GO:0005876]	ATP binding [GO:0005524];chromatin binding [GO:0003682];cyclin binding [GO:0030332];cyclin-dependent protein kinase activity [GO:0097472];cyclin-dependent protein serine/threonine kinase activity [GO:0004693];histone kinase activity [GO:0035173];Hsp70 protein binding [GO:0030544];kinase activity [GO:0016301];protein kinase activity [GO:0004672];protein serine/threonine kinase activity [GO:0004674…	8	12	10	12	8	5	6	11	22617000	6	9	5	16	4	1	1	8	26272000	78459000	41663000	91388000	24820000	10196000
P11499	51	P11499	P11499	HS90B_MOUSE	Heat shock protein HSP 90-beta	Hsp90ab1	51	51	35	65.5	83.28	0	323.31	35710000000	1077	32.4568	32.1409	32.109	32.8372	32.0632	31.8054	32.0496	33.1688	axon extension [GO:0048675];cellular response to drug [GO:0035690];cellular response to heat [GO:0034605];cellular response to interleukin-4 [GO:0071353];cellular response to organic cyclic compound [GO:0071407];central nervous system neuron axonogenesis [GO:0021955];chaperone-mediated protein complex assembly [GO:0051131];establishment of cell polarity [GO:0030010];negative regulation of apoptot…	apical plasma membrane [GO:0016324];aryl hydrocarbon receptor complex [GO:0034751];axonal growth cone [GO:0044295];basolateral plasma membrane [GO:0016323];brush border membrane [GO:0031526];cell surface [GO:0009986];COP9 signalosome [GO:0008180];cytoplasm [GO:0005737];cytosol [GO:0005829];dendritic growth cone [GO:0044294];extracellular region [GO:0005576];HSP90-CDC37 chaperone complex [GO:19905…	ATP binding [GO:0005524];ATP-dependent protein binding [GO:0043008];CTP binding [GO:0002135];dATP binding [GO:0032564];disordered domain specific binding [GO:0097718];DNA polymerase binding [GO:0070182];double-stranded RNA binding [GO:0003725];drug binding [GO:0008144];GTP binding [GO:0005525];heat shock protein binding [GO:0031072];histone deacetylase binding [GO:0042826];histone methyltransfera…	49	49	48	49	50	48	48	51	1082100000	144	136	124	159	104	118	114	178	2619300000	4701700000	3255700000	4737600000	2941200000	2623500000
P11680	2	P11680	P11680	PROP_MOUSE	Properdin	Cfp	2	2	2	6.9	50.327	0	23.26	62516000	6	23.6005	23.2421	21.9977	21.41	24.766	23.3568	23.4702	22.8736	complement activation, alternative pathway [GO:0006957]	extracellular space [GO:0005615];secretory granule [GO:0030141]		2	2	1	1	2	2	2	2	3473100	1	1	0	0	2	1	1	0	7398700	10278000	3542300	2094100	15205000	8208900
P11835	18	P11835	P11835	ITB2_MOUSE	Integrin beta-2	Itgb2	18	18	18	29.1	85.025	0	257.44	770970000	76	26.5647	27.165	26.5688	23.4511	27.1231	28.1953	27.9835	24.1112	activated T cell proliferation [GO:0050798];amyloid-beta clearance [GO:0097242];cell adhesion [GO:0007155];cell adhesion mediated by integrin [GO:0033627];cell migration [GO:0016477];cell-cell adhesion [GO:0098609];cell-matrix adhesion [GO:0007160];cellular extravasation [GO:0045123];cellular response to low-density lipoprotein particle stimulus [GO:0071404];endothelial cell migration [GO:0043542…	cell surface [GO:0009986];external side of plasma membrane [GO:0009897];focal adhesion [GO:0005925];integrin alphaL-beta2 complex [GO:0034687];integrin alphaM-beta2 complex [GO:0034688];membrane [GO:0016020];membrane raft [GO:0045121];plasma membrane [GO:0005886];plasma membrane raft [GO:0044853];receptor complex [GO:0043235]	amyloid-beta binding [GO:0001540];cell adhesion molecule binding [GO:0050839];complement component C3b binding [GO:0001851];heat shock protein binding [GO:0031072];ICAM-3 receptor activity [GO:0030369];integrin binding [GO:0005178];metal ion binding [GO:0046872];protein kinase binding [GO:0019901];protein-containing complex binding [GO:0044877]	12	14	15	3	16	17	17	5	16062000	10	14	7	0	10	17	18	0	35401000	136810000	91335000	4967400	105010000	233980000
P11983	32	P11983	P11983	TCPA_MOUSE	T-complex protein 1 subunit alpha	Tcp1	32	32	32	66.9	60.448	0	323.31	8761900000	343	30.6625	30.0724	30.0178	30.7373	30.6426	30.1162	29.8835	30.9427	binding of sperm to zona pellucida [GO:0007339];positive regulation of establishment of protein localization to telomere [GO:1904851];positive regulation of telomerase activity [GO:0051973];positive regulation of telomerase RNA localization to Cajal body [GO:1904874];positive regulation of telomere maintenance via telomerase [GO:0032212];protein folding [GO:0006457];protein stabilization [GO:0050…	acrosomal vesicle [GO:0001669];cell body [GO:0044297];centrosome [GO:0005813];chaperonin-containing T-complex [GO:0005832];Golgi apparatus [GO:0005794];heterochromatin [GO:0000792];microtubule [GO:0005874];microtubule organizing center [GO:0005815];myelin sheath [GO:0043209];nuclear heterochromatin [GO:0005720];pericentriolar material [GO:0000242];zona pellucida receptor complex [GO:0002199]	ATP binding [GO:0005524];ubiquitin protein ligase binding [GO:0031625];unfolded protein binding [GO:0051082]	26	29	26	27	27	26	26	29	282640000	49	38	36	47	49	40	34	50	817230000	989340000	735740000	1127200000	1159300000	797270000
P12265	10	P12265	P12265	BGLR_MOUSE	Beta-glucuronidase	Gusb	10	10	10	18.5	74.194	0	26.577	321720000	44	26.2129	26.1029	25.7241	25.3338	25.3904	25.5968	26.2572	25.0227	carbohydrate metabolic process [GO:0005975];glucuronoside catabolic process [GO:0019391]	endoplasmic reticulum [GO:0005783];extracellular space [GO:0005615];intracellular membrane-bounded organelle [GO:0043231];lysosome [GO:0005764]	beta-glucuronidase activity [GO:0004566];carbohydrate binding [GO:0030246];hydrolase activity [GO:0016787];protein domain specific binding [GO:0019904];signaling receptor binding [GO:0005102]	8	9	8	6	6	8	10	6	10378000	7	9	5	4	3	4	9	3	38652000	65718000	34906000	17615000	25772000	38481000
P12367;P31324	2;1	P12367	P12367	KAP2_MOUSE	cAMP-dependent protein kinase type II-alpha regulatory subunit	Prkar2a	2	2	2	8.7	45.389	0	10.345	108440000	10	23.6032	24.1182	24.0493	24.1367	23.9333	23.9375	24.4761	24.1462	fatty acid metabolic process [GO:0006631];learning [GO:0007612];modulation of chemical synaptic transmission [GO:0050804];negative regulation of cAMP-dependent protein kinase activity [GO:2000480];regulation of cAMP-mediated signaling [GO:0043949];regulation of protein kinase A signaling [GO:0010738];regulation of protein kinase activity [GO:0045859];response to clozapine [GO:0097338]	cAMP-dependent protein kinase complex [GO:0005952];centrosome [GO:0005813];ciliary base [GO:0097546];cytoplasm [GO:0005737];cytosol [GO:0005829];dendrite [GO:0030425];dendritic shaft [GO:0043198];dendritic spine [GO:0043197];glutamatergic synapse [GO:0098978];membrane raft [GO:0045121];neuronal cell body [GO:0043025];nucleotide-activated protein kinase complex [GO:0031588];perinuclear region of c…	beta-2 adrenergic receptor binding [GO:0031698];cAMP binding [GO:0030552];cAMP-dependent protein kinase inhibitor activity [GO:0004862];cAMP-dependent protein kinase regulator activity [GO:0008603];identical protein binding [GO:0042802];protein domain specific binding [GO:0019904];protein kinase A catalytic subunit binding [GO:0034236];protein kinase binding [GO:0019901];protein-containing comple…	2	2	2	2	2	2	2	2	5707400	1	1	1	2	1	1	2	1	5006900	19407000	12826000	10383000	10741000	11532000
P12382	26	P12382	P12382	PFKAL_MOUSE	ATP-dependent 6-phosphofructokinase, liver type	Pfkl	26	24	23	47.6	85.359	0	323.31	7079600000	279	30.1891	30.3212	29.7396	29.6635	30.2785	30.792	29.8738	30.109	canonical glycolysis [GO:0061621];carbohydrate metabolic process [GO:0005975];fructose 1,6-bisphosphate metabolic process [GO:0030388];fructose 6-phosphate metabolic process [GO:0006002];glucose catabolic process [GO:0006007];glycolytic process [GO:0006096];glycolytic process through fructose-6-phosphate [GO:0061615];negative regulation of insulin secretion [GO:0046676];protein homotetramerizatio…	6-phosphofructokinase complex [GO:0005945];cytosol [GO:0005829];membrane [GO:0016020]	6-phosphofructokinase activity [GO:0003872];AMP binding [GO:0016208];ATP binding [GO:0005524];fructose binding [GO:0070061];fructose-6-phosphate binding [GO:0070095];identical protein binding [GO:0042802];kinase binding [GO:0019900];metal ion binding [GO:0046872];monosaccharide binding [GO:0048029]	25	24	21	21	25	24	24	24	221240000	37	39	25	29	38	45	31	35	645470000	1314200000	610560000	514400000	846690000	1453100000
P12787	8	P12787	P12787	COX5A_MOUSE	Cytochrome c oxidase subunit 5A, mitochondrial	Cox5a	8	8	8	54.1	16.101	0	137.73	2880200000	77	28.1065	29.6219	29.0475	25.8882	28.3357	30.2644	28.785	25.6303	mitochondrial electron transport, cytochrome c to oxygen [GO:0006123]	mitochondrial inner membrane [GO:0005743];mitochondrial respiratory chain complex IV [GO:0005751];mitochondrion [GO:0005739];myelin sheath [GO:0043209]	cytochrome-c oxidase activity [GO:0004129];metal ion binding [GO:0046872]	7	8	8	3	7	8	8	5	261840000	9	13	12	2	9	17	12	3	146730000	879080000	390280000	22548000	223820000	883050000
P12815	6	P12815	P12815	PDCD6_MOUSE	Programmed cell death protein 6	Pdcd6	6	6	6	53.9	21.867	0	49.199	324490000	37	25.566	25.6471	25.4002	25.2337	25.2458	26.1033	26.1561	25.7708	activation of cysteine-type endopeptidase activity involved in apoptotic process [GO:0006919];angiogenesis [GO:0001525];apoptotic process [GO:0006915];cellular response to heat [GO:0034605];COPII vesicle coating [GO:0048208];endoplasmic reticulum to Golgi vesicle-mediated transport [GO:0006888];intracellular protein transport [GO:0006886];negative regulation of protein kinase B signaling [GO:0051…	COPII vesicle coat [GO:0030127];Cul3-RING ubiquitin ligase complex [GO:0031463];cytoplasm [GO:0005737];cytoplasmic vesicle [GO:0031410];endoplasmic reticulum [GO:0005783];endoplasmic reticulum exit site [GO:0070971];endoplasmic reticulum membrane [GO:0005789];endosome [GO:0005768];Golgi membrane [GO:0000139];nucleus [GO:0005634]	calcium ion binding [GO:0005509];calcium-dependent protein binding [GO:0048306];identical protein binding [GO:0042802];magnesium ion binding [GO:0000287];protein dimerization activity [GO:0046983];protein homodimerization activity [GO:0042803];protein-macromolecule adaptor activity [GO:0030674];protein-membrane adaptor activity [GO:0043495];ubiquitin ligase-substrate adaptor activity [GO:1990756]	5	5	4	4	4	5	6	5	29499000	3	4	3	4	4	6	7	6	18556000	51853000	33277000	26056000	29231000	45833000
P12970;V9GX35	23;4	P12970	P12970	RL7A_MOUSE	60S ribosomal protein L7a	Rpl7a	23	23	23	56.8	29.976	0	323.31	22192000000	416	31.6831	31.8825	32.0216	31.4639	31.9345	32.08	31.9549	31.4299	maturation of LSU-rRNA [GO:0000470]	cytosolic large ribosomal subunit [GO:0022625];membrane [GO:0016020];nucleolus [GO:0005730];polysomal ribosome [GO:0042788];ribosome [GO:0005840];synapse [GO:0045202]	RNA binding [GO:0003723]	23	23	23	22	23	23	23	22	2017500000	52	53	55	49	53	57	52	45	1691900000	4285800000	3076100000	1674700000	2673400000	3553700000
P13020	39	P13020	P13020	GELS_MOUSE	Gelsolin	Gsn	39	39	20	64.5	85.941	0	323.31	23466000000	576	31.7463	31.4177	31.6603	31.2388	32.0537	32.2179	32.1137	32.1096	actin filament capping [GO:0051693];actin filament polymerization [GO:0030041];actin filament reorganization [GO:0090527];actin filament severing [GO:0051014];actin nucleation [GO:0045010];actin polymerization or depolymerization [GO:0008154];aging [GO:0007568];amyloid fibril formation [GO:1990000];apoptotic process [GO:0006915];barbed-end actin filament capping [GO:0051016];cell projection assem…	actin cap [GO:0030478];actin cytoskeleton [GO:0015629];cortical actin cytoskeleton [GO:0030864];cytoplasm [GO:0005737];cytosol [GO:0005829];extracellular region [GO:0005576];extracellular space [GO:0005615];lamellipodium [GO:0030027];myelin sheath [GO:0043209];nucleus [GO:0005634];perinuclear region of cytoplasm [GO:0048471];phagocytic vesicle [GO:0045335];plasma membrane [GO:0005886];podosome [G…	actin binding [GO:0003779];actin filament binding [GO:0051015];calcium ion binding [GO:0005509];myosin II binding [GO:0045159];phosphatidylinositol-4,5-bisphosphate binding [GO:0005546]	36	37	36	36	36	39	37	35	711090000	71	73	66	55	81	79	75	76	1627300000	2829000000	2387400000	1528700000	2965000000	3833700000
P13439	19	P13439	P13439	UMPS_MOUSE	Uridine 5'-monophosphate synthase	Umps	19	19	19	43.2	52.292	0	96.993	1406600000	111	27.2733	27.5128	28.4026	28.0184	27.3567	26.9844	27.3167	28.2972	cellular response to drug [GO:0035690];'de novo' pyrimidine nucleobase biosynthetic process [GO:0006207];'de novo' UMP biosynthetic process [GO:0044205];female pregnancy [GO:0007565];lactation [GO:0007595];nucleoside metabolic process [GO:0009116];pyrimidine nucleobase biosynthetic process [GO:0019856];UMP biosynthetic process [GO:0006222]	cytoplasm [GO:0005737];nucleus [GO:0005634]	identical protein binding [GO:0042802];orotate phosphoribosyltransferase activity [GO:0004588];orotidine-5'-phosphate decarboxylase activity [GO:0004590]	15	15	19	17	17	13	17	17	56265000	12	15	20	16	10	9	12	17	73042000	182160000	302040000	164640000	93061000	96060000
P13597	9	P13597	P13597	ICAM1_MOUSE	Intercellular adhesion molecule 1	Icam1	9	9	9	22.3	58.844	0	50.519	300660000	36	25.4448	25.6126	25.676	24.1791	25.1865	26.3352	26.4851	24.7934	acute inflammatory response to antigenic stimulus [GO:0002438];adhesion of symbiont to host [GO:0044406];cell adhesion [GO:0007155];cell adhesion mediated by integrin [GO:0033627];cell-cell adhesion [GO:0098609];cellular response to amyloid-beta [GO:1904646];cellular response to glucose stimulus [GO:0071333];cellular response to leukemia inhibitory factor [GO:1990830];establishment of endothelial…	cell surface [GO:0009986];external side of plasma membrane [GO:0009897];extracellular exosome [GO:0070062];extracellular space [GO:0005615];immunological synapse [GO:0001772];integral component of plasma membrane [GO:0005887];plasma membrane [GO:0005886]	integrin binding [GO:0005178];protein-containing complex binding [GO:0044877]	7	9	8	4	8	9	9	6	11136000	5	7	5	0	3	9	6	1	14941000	59662000	38145000	8718400	28265000	68020000
P13808;P16283	12;2	P13808	P13808	B3A2_MOUSE	Anion exchange protein 2	Slc4a2	12	12	12	12.9	136.81	0	86.167	350160000	41	24.8451	26.0434	25.6748	23.9613	25.4531	27.0479	26.4655	24.6272	bicarbonate transport [GO:0015701];cardiac conduction [GO:0061337];chloride transport [GO:0006821];regulation of intracellular pH [GO:0051453]	apical plasma membrane [GO:0016324];basolateral plasma membrane [GO:0016323];external side of plasma membrane [GO:0009897];integral component of membrane [GO:0016021];membrane [GO:0016020];plasma membrane [GO:0005886]	anion:anion antiporter activity [GO:0015301];bicarbonate transmembrane transporter activity [GO:0015106];chloride transmembrane transporter activity [GO:0015108];enzyme binding [GO:0019899];inorganic anion exchanger activity [GO:0005452]	6	12	9	3	8	12	10	6	7612200	2	8	4	0	6	13	8	0	11232000	80798000	35781000	2729100	35130000	101300000
P13864	49	P13864	P13864	DNMT1_MOUSE	DNA (cytosine-5)-methyltransferase 1	Dnmt1	49	49	49	36.2	183.19	0	323.31	2724900000	265	28.5995	28.9173	29.1136	29.5176	28.3089	27.5858	27.9995	28.9728	cellular response to amino acid stimulus [GO:0071230];cellular response to transforming growth factor beta stimulus [GO:0071560];chromatin organization [GO:0006325];DNA hypermethylation [GO:0044026];DNA methylation [GO:0006306];DNA methylation involved in embryo development [GO:0043045];DNA methylation on cytosine [GO:0032776];DNA methylation on cytosine within a CG sequence [GO:0010424];gene sil…	cytoplasm [GO:0005737];heterochromatin [GO:0000792];neuronal cell body [GO:0043025];nucleoplasm [GO:0005654];nucleus [GO:0005634];pericentric heterochromatin [GO:0005721];protein-containing complex [GO:0032991];replication fork [GO:0005657]	chromatin binding [GO:0003682];DNA (cytosine-5-)-methyltransferase activity [GO:0003886];DNA (cytosine-5-)-methyltransferase activity, acting on CpG substrates [GO:0051718];DNA binding [GO:0003677];DNA-methyltransferase activity [GO:0009008];estrogen receptor binding [GO:0030331];histone deacetylase binding [GO:0042826];methyl-CpG binding [GO:0008327];methyltransferase activity [GO:0008168];promo…	44	45	42	47	40	32	39	45	32058000	34	38	39	54	22	18	22	38	197200000	467240000	389690000	522260000	225070000	107860000
P14069	5	P14069	P14069	S10A6_MOUSE	Protein S100-A6	S100a6	5	5	5	66.3	10.051	0	70.601	3092400000	50	29.9292	29.9225	25.6388	28.5001	27.6198	26.259	30.2899	27.4023		collagen-containing extracellular matrix [GO:0062023];cytoplasm [GO:0005737];cytosol [GO:0005829];extrinsic component of cytoplasmic side of plasma membrane [GO:0031234];nuclear envelope [GO:0005635];nucleus [GO:0005634];perinuclear region of cytoplasm [GO:0048471];plasma membrane [GO:0005886];ruffle [GO:0001726]	calcium ion binding [GO:0005509];calcium-dependent protein binding [GO:0048306];ion transmembrane transporter activity [GO:0015075];protein homodimerization activity [GO:0042803];S100 protein binding [GO:0044548];tropomyosin binding [GO:0005523];zinc ion binding [GO:0008270]	4	4	3	5	4	5	3	5	618470000	7	6	3	7	5	7	5	10	394440000	1110400000	50905000	282980000	136970000	120670000
P14115	8	P14115	P14115	RL27A_MOUSE	60S ribosomal protein L27a	Rpl27a	8	8	8	38.5	16.605	0	116.85	7573800000	103	30.0565	30.2588	30.5198	30.02	30.365	30.4012	30.2073	30.0182	translation [GO:0006412]	cytosol [GO:0005829];cytosolic large ribosomal subunit [GO:0022625];endoplasmic reticulum [GO:0005783]	structural constituent of ribosome [GO:0003735]	8	8	8	8	8	7	8	7	1082000000	13	13	14	14	12	12	11	14	465120000	1279300000	1111100000	682530000	935070000	1008200000
P14131	11	P14131	P14131	RS16_MOUSE	40S ribosomal protein S16	Rps16	11	11	11	61	16.445	0	80.914	9695000000	227	30.3301	30.6969	30.8452	30.266	30.7284	30.8489	30.5262	30.3242	cellular response to leukemia inhibitory factor [GO:1990830];maturation of SSU-rRNA from tricistronic rRNA transcript (SSU-rRNA, 5.8S rRNA, LSU-rRNA) [GO:0000462];ribosomal small subunit biogenesis [GO:0042274];rRNA processing [GO:0006364];translation [GO:0006412]	cytosolic small ribosomal subunit [GO:0022627];small ribosomal subunit [GO:0015935]	RNA binding [GO:0003723];structural constituent of ribosome [GO:0003735]	11	11	11	10	11	11	11	11	881360000	26	29	30	25	30	30	32	25	580210000	1722300000	1380300000	782990000	1176600000	1413000000
P14148	25	P14148	P14148	RL7_MOUSE	60S ribosomal protein L7	Rpl7	25	25	25	60.7	31.419	0	232.69	15845000000	365	31.1181	31.3838	31.5118	31.0548	31.4649	31.5873	31.4034	30.9803	maturation of LSU-rRNA from tricistronic rRNA transcript (SSU-rRNA, 5.8S rRNA, LSU-rRNA) [GO:0000463];ribosomal large subunit biogenesis [GO:0042273];rRNA processing [GO:0006364];translation [GO:0006412]	A band [GO:0031672];cytosolic large ribosomal subunit [GO:0022625];polysome [GO:0005844];postsynaptic density [GO:0014069];ribonucleoprotein complex [GO:1990904];ribosome [GO:0005840];synapse [GO:0045202]	5S rRNA binding [GO:0008097];DNA binding [GO:0003677];identical protein binding [GO:0042802];mRNA binding [GO:0003729];RNA binding [GO:0003723];structural constituent of ribosome [GO:0003735]	25	24	23	24	25	23	23	23	1218900000	46	48	47	39	53	51	45	36	1078600000	2748100000	2233800000	1286600000	2031100000	2409500000
P14152	14	P14152	P14152	MDHC_MOUSE	Malate dehydrogenase, cytoplasmic	Mdh1	14	14	14	50.9	36.511	0	210.62	5152700000	147	29.4147	29.0894	29.4632	29.6754	29.2124	29.1996	29.673	30.4294	carbohydrate metabolic process [GO:0005975];malate metabolic process [GO:0006108];NAD metabolic process [GO:0019674];NADH metabolic process [GO:0006734];oxaloacetate metabolic process [GO:0006107];tricarboxylic acid cycle [GO:0006099]	cytosol [GO:0005829];mitochondrion [GO:0005739];myelin sheath [GO:0043209]	L-malate dehydrogenase activity [GO:0030060];malate dehydrogenase activity [GO:0016615];NAD binding [GO:0051287]	14	14	14	14	13	13	14	14	368050000	17	18	21	23	14	15	20	19	262630000	515730000	560570000	522920000	416160000	469340000
P14206	15	P14206	P14206	RSSA_MOUSE	40S ribosomal protein SA	Rpsa	15	15	15	58.6	32.838	0	323.31	15561000000	340	31.121	31.3191	31.4346	31.0343	31.3832	31.4674	31.3301	31.0618	cell-cell adhesion [GO:0098609];cytoplasmic translation [GO:0002181];epithelial cell differentiation [GO:0030855];ribosomal small subunit assembly [GO:0000028];translation [GO:0006412]	basement membrane [GO:0005604];collagen-containing extracellular matrix [GO:0062023];cytoplasm [GO:0005737];cytosol [GO:0005829];cytosolic small ribosomal subunit [GO:0022627];glutamatergic synapse [GO:0098978];membrane [GO:0016020];neuronal cell body [GO:0043025];nucleus [GO:0005634];plasma membrane [GO:0005886];small ribosomal subunit [GO:0015935];synapse [GO:0045202]	laminin binding [GO:0043236];laminin receptor activity [GO:0005055];ribosome binding [GO:0043022];structural constituent of ribosome [GO:0003735]	14	15	15	14	14	15	14	14	1197000000	43	46	45	36	43	45	43	39	1000400000	2665800000	2062500000	1362000000	1848000000	2176400000
P14211	21	P14211	P14211	CALR_MOUSE	Calreticulin	Calr	21	21	21	65.9	47.994	0	323.31	9094300000	343	31.5977	30.9178	30.1613	29.6706	30.7726	30.4901	31.0042	29.1661	cardiac muscle cell differentiation [GO:0055007];cellular response to lithium ion [GO:0071285];cellular senescence [GO:0090398];cortical actin cytoskeleton organization [GO:0030866];endoplasmic reticulum unfolded protein response [GO:0030968];negative regulation of cell cycle arrest [GO:0071157];negative regulation of intracellular steroid hormone receptor signaling pathway [GO:0033144];negative …	acrosomal vesicle [GO:0001669];cell surface [GO:0009986];collagen-containing extracellular matrix [GO:0062023];cytoplasm [GO:0005737];cytosol [GO:0005829];endoplasmic reticulum [GO:0005783];endoplasmic reticulum lumen [GO:0005788];endoplasmic reticulum membrane [GO:0005789];endoplasmic reticulum quality control compartment [GO:0044322];external side of plasma membrane [GO:0009897];extracellular r…	androgen receptor binding [GO:0050681];calcium ion binding [GO:0005509];carbohydrate binding [GO:0030246];hormone binding [GO:0042562];integrin binding [GO:0005178];iron ion binding [GO:0005506];mRNA binding [GO:0003729];peptide binding [GO:0042277];ubiquitin protein ligase binding [GO:0031625];unfolded protein binding [GO:0051082]	21	20	18	19	18	17	21	19	378930000	57	46	39	40	44	41	49	27	1515600000	1975700000	861480000	540730000	1111200000	1027200000
P14576;E9PXC0	12;10	P14576	P14576	SRP54_MOUSE	Signal recognition particle 54 kDa protein	Srp54	12	12	12	28.6	55.72	0	59.571	884430000	67	27.1092	27.0062	27.1464	27.3551	27.0822	27.1779	26.746	27.3031	exocrine pancreas development [GO:0031017];granulocyte differentiation [GO:0030851];neutrophil chemotaxis [GO:0030593];SRP-dependent cotranslational protein targeting to membrane [GO:0006614];SRP-dependent cotranslational protein targeting to membrane, translocation [GO:0006616]	cytoplasm [GO:0005737];cytosol [GO:0005829];nuclear speck [GO:0016607];nucleus [GO:0005634];signal recognition particle, endoplasmic reticulum targeting [GO:0005786]	7S RNA binding [GO:0008312];drug binding [GO:0008144];endoplasmic reticulum signal peptide binding [GO:0030942];GDP binding [GO:0019003];GTP binding [GO:0005525];GTPase activity [GO:0003924];ribonucleoprotein complex binding [GO:0043021]	8	10	8	11	9	9	10	9	29481000	7	7	7	11	11	9	5	10	52748000	153190000	89795000	119150000	85551000	144620000
P14685	19	P14685	P14685	PSMD3_MOUSE	26S proteasome non-ATPase regulatory subunit 3	Psmd3	19	19	19	39.6	60.718	0	103.94	1503800000	156	27.805	27.8778	28.0918	28.2341	27.4634	26.9897	28.0814	28.2071	regulation of protein catabolic process [GO:0042176];ubiquitin-dependent protein catabolic process [GO:0006511]	proteasome accessory complex [GO:0022624];proteasome complex [GO:0000502];proteasome regulatory particle [GO:0005838];proteasome regulatory particle, lid subcomplex [GO:0008541]	enzyme regulator activity [GO:0030234]	19	16	18	18	17	16	18	17	44228000	22	18	23	23	16	10	24	20	111300000	238260000	212240000	193080000	114500000	86338000
P14733	13	P14733	P14733	LMNB1_MOUSE	Lamin-B1	Lmnb1	13	11	11	27.4	66.785	0	58.461	315610000	32	26.0852	25.7181	25.1939	25.6565	26.1764	26.2068	25.5196	25.2557	cellular response to monosodium L-glutamate [GO:1904609];positive regulation of G2/M transition of mitotic cell cycle [GO:0010971];positive regulation of JNK cascade [GO:0046330]	cytoplasm [GO:0005737];lamin filament [GO:0005638];nuclear envelope [GO:0005635];nuclear inner membrane [GO:0005637];nuclear lamina [GO:0005652];nuclear matrix [GO:0016363];nuclear membrane [GO:0031965];nucleoplasm [GO:0005654];nucleus [GO:0005634]	double-stranded DNA binding [GO:0003690];JUN kinase binding [GO:0008432];phospholipase binding [GO:0043274];sequence-specific double-stranded DNA binding [GO:1990837]	11	7	8	7	10	11	9	8	8766800	8	4	1	2	5	8	2	2	42993000	46361000	11584000	38310000	23838000	72590000
P14824	12	P14824	P14824	ANXA6_MOUSE	Annexin A6	Anxa6	12	11	11	21.1	75.884	0	15.242	178810000	28	24.9251	24.7833	24.6986	24.7405	24.0683	24.3641	24.547	25.3938	apoptotic signaling pathway [GO:0097190];calcium ion transport [GO:0006816];growth plate cartilage chondrocyte differentiation [GO:0003418];ion transmembrane transport [GO:0034220];mitochondrial calcium ion homeostasis [GO:0051560];negative regulation of sequestering of calcium ion [GO:0051283];neural crest cell migration [GO:0001755];plasma membrane repair [GO:0001778];regulation of muscle contr…	apical plasma membrane [GO:0016324];collagen-containing extracellular matrix [GO:0062023];cytoplasm [GO:0005737];cytosol [GO:0005829];focal adhesion [GO:0005925];intercalated disc [GO:0014704];late endosome membrane [GO:0031902];lysosomal membrane [GO:0005765];melanosome [GO:0042470];membrane [GO:0016020];mitochondrion [GO:0005739];nucleus [GO:0005634];perinuclear region of cytoplasm [GO:0048471]…	actin filament binding [GO:0051015];calcium channel activity [GO:0005262];calcium ion binding [GO:0005509];calcium-dependent phospholipid binding [GO:0005544];calcium-dependent protein binding [GO:0048306];cholesterol binding [GO:0015485];chondroitin sulfate binding [GO:0035374];GTP binding [GO:0005525];identical protein binding [GO:0042802];ligand-gated ion channel activity [GO:0015276];lipid bi…	11	10	9	9	6	8	9	11	4064000	4	6	2	5	0	2	1	8	14351000	25494000	18828000	18775000	8556400	12785000
P14869	10	P14869	P14869	RLA0_MOUSE	60S acidic ribosomal protein P0	Rplp0	10	10	10	48.3	34.216	0	267.58	13306000000	261	30.8919	31.1036	31.2119	30.8597	31.1003	31.273	31.1721	30.795	cellular response to cAMP [GO:0071320];cellular response to interleukin-4 [GO:0071353];cellular response to phorbol 13-acetate 12-myristate [GO:1904628];cellular response to Thyroid stimulating hormone [GO:1904401];cytoplasmic translation [GO:0002181];lactation [GO:0007595];response to selenium ion [GO:0010269];ribosomal large subunit assembly [GO:0000027]	cytoplasm [GO:0005737];cytoplasmic ribonucleoprotein granule [GO:0036464];cytosol [GO:0005829];cytosolic large ribosomal subunit [GO:0022625];dendrite [GO:0030425];endoplasmic reticulum [GO:0005783];membrane [GO:0016020];nucleus [GO:0005634];postsynapse [GO:0098794];postsynaptic density [GO:0014069];ribonucleoprotein complex [GO:1990904];synapse [GO:0045202]	large ribosomal subunit rRNA binding [GO:0070180];peptide binding [GO:0042277];structural constituent of ribosome [GO:0003735]	10	10	10	10	10	10	10	10	1023500000	29	34	33	28	34	37	35	31	875200000	2252700000	1751700000	1178100000	1549200000	1940800000
P14901	4	P14901	P14901	HMOX1_MOUSE	Heme oxygenase 1	Hmox1	4	4	4	20.1	32.928	0	11.675	203770000	23	24.237	25.2094	25.1579	23.6268	25.3526	25.5812	25.9549	24.0669	angiogenesis [GO:0001525];cell death [GO:0008219];cellular iron ion homeostasis [GO:0006879];cellular response to arsenic-containing substance [GO:0071243];cellular response to cadmium ion [GO:0071276];cellular response to cisplatin [GO:0072719];cellular response to heat [GO:0034605];cellular response to hypoxia [GO:0071456];cellular response to nutrient [GO:0031670];erythrocyte homeostasis [GO:0…	caveola [GO:0005901];cytosol [GO:0005829];endoplasmic reticulum [GO:0005783];endoplasmic reticulum membrane [GO:0005789];nucleolus [GO:0005730];nucleus [GO:0005634];perinuclear region of cytoplasm [GO:0048471]	enzyme binding [GO:0019899];heme binding [GO:0020037];heme oxygenase (decyclizing) activity [GO:0004392];identical protein binding [GO:0042802];metal ion binding [GO:0046872];phospholipase D activity [GO:0004630];protein homodimerization activity [GO:0042803];structural molecule activity [GO:0005198]	3	3	4	2	4	4	4	2	16981000	2	2	3	1	4	4	5	2	8133500	31354000	28901000	5615200	33244000	40181000
P15066	3	P15066	P15066	JUND_MOUSE	Transcription factor jun-D	Jund	3	3	3	14.4	34.904	0	43.73	128700000	21	23.7454	24.6286	24.4409	23.9779	23.6638	24.3397	24.7032	24.4612	aging [GO:0007568];cellular response to calcium ion [GO:0071277];cellular response to hormone stimulus [GO:0032870];circadian rhythm [GO:0007623];negative regulation of transcription by RNA polymerase II [GO:0000122];osteoblast development [GO:0002076];positive regulation of cell differentiation [GO:0045597];positive regulation of osteoblast differentiation [GO:0045669];positive regulation of tra…	nuclear chromatin [GO:0000790];nucleoplasm [GO:0005654];nucleus [GO:0005634];protein-containing complex [GO:0032991];protein-DNA complex [GO:0032993];transcription factor AP-1 complex [GO:0035976];transcription regulator complex [GO:0005667]	DNA binding [GO:0003677];DNA-binding transcription activator activity, RNA polymerase II-specific [GO:0001228];DNA-binding transcription factor activity [GO:0003700];DNA-binding transcription factor activity, RNA polymerase II-specific [GO:0000981];double-stranded DNA binding [GO:0003690];enzyme binding [GO:0019899];nuclear receptor binding [GO:0016922];RNA polymerase II cis-regulatory region seq…	3	3	3	3	3	3	3	3	10725000	2	3	2	3	2	3	3	3	6315600	25757000	16157000	10681000	8772000	15039000
P15379	3	P15379	P15379	CD44_MOUSE	CD44 antigen	Cd44	3	3	3	4.4	85.616	0	13.569	661480000	30	26.7218	26.9388	26.9035	25.4185	26.4132	27.3593	27.4901	25.8292	branching involved in prostate gland morphogenesis [GO:0060442];branching involved in ureteric bud morphogenesis [GO:0001658];cell adhesion [GO:0007155];cell migration [GO:0016477];cellular response to fibroblast growth factor stimulus [GO:0044344];cytokine-mediated signaling pathway [GO:0019221];hyaluronan catabolic process [GO:0030214];inflammatory response [GO:0006954];macrophage fusion [GO:00…	apical plasma membrane [GO:0016324];basolateral plasma membrane [GO:0016323];cell projection [GO:0042995];cell surface [GO:0009986];cytosol [GO:0005829];external side of plasma membrane [GO:0009897];Golgi apparatus [GO:0005794];integral component of membrane [GO:0016021];lamellipodium membrane [GO:0031258];macrophage migration inhibitory factor receptor complex [GO:0035692];microvillus [GO:000590…	epidermal growth factor receptor binding [GO:0005154];hyaluronic acid binding [GO:0005540];phosphoprotein binding [GO:0051219];protein kinase binding [GO:0019901];transmembrane signaling receptor activity [GO:0004888];type II transforming growth factor beta receptor binding [GO:0005114]	3	3	2	2	2	2	3	2	30067000	4	4	3	2	3	6	6	2	49280000	128990000	80957000	25037000	65250000	129210000
P15532	12	P15532	P15532	NDKA_MOUSE	Nucleoside diphosphate kinase A	Nme1	12	12	7	73.7	17.208	0	86.619	4207000000	154	29.5174	28.9358	28.7083	29.6532	29.0231	28.7613	28.7265	30.131	cellular response to drug [GO:0035690];cellular response to fatty acid [GO:0071398];cellular response to glucose stimulus [GO:0071333];CTP biosynthetic process [GO:0006241];endocytosis [GO:0006897];GTP biosynthetic process [GO:0006183];hippocampus development [GO:0021766];lactation [GO:0007595];mammary gland development [GO:0030879];negative regulation of gene expression [GO:0010629];negative reg…	centrosome [GO:0005813];cytosol [GO:0005829];intermediate filament [GO:0005882];membrane [GO:0016020];mitochondrial outer membrane [GO:0005741];mitochondrion [GO:0005739];myelin sheath [GO:0043209];nucleus [GO:0005634];perinuclear region of cytoplasm [GO:0048471];ruffle membrane [GO:0032587]	ATP binding [GO:0005524];deoxyribonuclease activity [GO:0004536];enzyme binding [GO:0019899];gamma-tubulin binding [GO:0043015];GTP binding [GO:0005525];identical protein binding [GO:0042802];intermediate filament binding [GO:0019215];magnesium ion binding [GO:0000287];nucleoside diphosphate kinase activity [GO:0004550];protein kinase binding [GO:0019901];ribosomal small subunit binding [GO:00430…	11	12	12	12	12	11	11	11	420700000	21	18	13	21	18	18	18	27	329600000	563290000	273260000	515350000	385150000	350760000
P15535	4	P15535	P15535	B4GT1_MOUSE	Beta-1,4-galactosyltransferase 1	B4galt1	4	4	4	14.3	44.411	0	11.712	51606000	11	22.1133	23.9646	23.9144	22.8095	23.2504	23.3415	23.7888	21.7044	acute inflammatory response [GO:0002526];angiogenesis involved in wound healing [GO:0060055];binding of sperm to zona pellucida [GO:0007339];branching morphogenesis of an epithelial tube [GO:0048754];cell adhesion [GO:0007155];development of secondary sexual characteristics [GO:0045136];epithelial cell development [GO:0002064];extracellular matrix organization [GO:0030198];galactose metabolic pro…	basolateral plasma membrane [GO:0016323];brush border membrane [GO:0031526];cell surface [GO:0009986];desmosome [GO:0030057];external side of plasma membrane [GO:0009897];extracellular region [GO:0005576];filopodium [GO:0030175];Golgi apparatus [GO:0005794];Golgi cisterna membrane [GO:0032580];Golgi trans cisterna [GO:0000138];integral component of membrane [GO:0016021];plasma membrane [GO:000588…	alpha-tubulin binding [GO:0043014];beta-N-acetylglucosaminylglycopeptide beta-1,4-galactosyltransferase activity [GO:0003831];beta-tubulin binding [GO:0048487];cytoskeletal protein binding [GO:0008092];galactosyltransferase activity [GO:0008378];identical protein binding [GO:0042802];lactose synthase activity [GO:0004461];manganese ion binding [GO:0030145];N-acetyllactosamine synthase activity [G…	1	3	4	0	2	4	3	0	2716100	0	3	4	0	0	1	3	0	1820100	11949000	12986000	0	4281400	13104000
P15864;Q07133	10;4	P15864	P15864	H12_MOUSE	Histone H1.2	H1-2	10	2	2	33	21.266	0	5.3474	1177100000	24	28.1887	26.9441	27.0148	26.6022	28.2924	28.0407	27.6724	27.1906	binding of sperm to zona pellucida [GO:0007339];cell differentiation [GO:0030154];chromosome condensation [GO:0030261];flagellated sperm motility [GO:0030317];histone H3-K27 trimethylation [GO:0098532];histone H3-K4 trimethylation [GO:0080182];multicellular organism development [GO:0007275];negative regulation of chromatin silencing [GO:0031936];negative regulation of DNA recombination [GO:004591…	condensed nuclear chromosome [GO:0000794];host cell nucleus [GO:0042025];nuclear chromatin [GO:0000790];nuclear euchromatin [GO:0005719];nucleosome [GO:0000786];nucleus [GO:0005634];transcriptionally active chromatin [GO:0035327]	chromatin DNA binding [GO:0031490];DNA binding [GO:0003677];double-stranded DNA binding [GO:0003690];nucleosomal DNA binding [GO:0031492]	10	9	10	9	9	10	9	9	130780000	3	3	3	3	4	3	3	2	124530000	182190000	110400000	57885000	206350000	187300000
P16045	6	P16045	P16045	LEG1_MOUSE	Galectin-1	Lgals1	6	6	6	60	14.866	0	323.31	2920200000	79	29.1047	28.2174	27.5251	28.6998	28.7101	28.9359	28.697	29.7334	apoptotic process [GO:0006915];cellular response to glucose stimulus [GO:0071333];cellular response to organic cyclic compound [GO:0071407];heterophilic cell-cell adhesion via plasma membrane cell adhesion molecules [GO:0007157];myoblast differentiation [GO:0045445];negative regulation of cell-substrate adhesion [GO:0010812];negative regulation of neuron projection development [GO:0010977];plasma…	cell surface [GO:0009986];collagen-containing extracellular matrix [GO:0062023];cytoplasm [GO:0005737];cytosol [GO:0005829];extracellular region [GO:0005576];extracellular space [GO:0005615];nucleus [GO:0005634]	carbohydrate binding [GO:0030246];galactose binding [GO:0005534];identical protein binding [GO:0042802];lactose binding [GO:0030395];laminin binding [GO:0043236]	6	5	5	5	5	5	6	6	324460000	12	8	5	8	10	11	11	14	328210000	255700000	121840000	230540000	251090000	312750000
P16110	11	P16110	P16110	LEG3_MOUSE	Galectin-3	Lgals3	11	11	11	39.4	27.515	0	116.68	8598000000	188	30.3496	30.0475	29.5015	30.0073	29.9643	30.7973	30.4792	31.0106	antimicrobial humoral immune response mediated by antimicrobial peptide [GO:0061844];cell differentiation [GO:0030154];eosinophil chemotaxis [GO:0048245];extracellular matrix organization [GO:0030198];innate immune response [GO:0045087];killing of cells of other organism [GO:0031640];macrophage chemotaxis [GO:0048246];monocyte chemotaxis [GO:0002548];mononuclear cell migration [GO:0071674];mRNA p…	cell surface [GO:0009986];collagen-containing extracellular matrix [GO:0062023];cytoplasm [GO:0005737];external side of plasma membrane [GO:0009897];extracellular matrix [GO:0031012];extracellular region [GO:0005576];extracellular space [GO:0005615];glial cell projection [GO:0097386];immunological synapse [GO:0001772];mitochondrial inner membrane [GO:0005743];nucleus [GO:0005634];other organism c…	advanced glycation end-product receptor activity [GO:0050785];chemoattractant activity [GO:0042056];disaccharide binding [GO:0048030];Fc-gamma receptor I complex binding [GO:0034988];IgE binding [GO:0019863];laminin binding [GO:0043236];monosaccharide binding [GO:0048029];oligosaccharide binding [GO:0070492];protein phosphatase binding [GO:0019903]	11	9	8	9	10	10	9	10	1074800000	26	22	19	24	23	25	24	25	584370000	1042700000	533500000	683310000	704250000	1422400000
P16254	4	P16254	P16254	SRP14_MOUSE	Signal recognition particle 14 kDa protein	Srp14	4	4	4	41.8	12.51	0	84.069	443290000	39	25.914	26.0021	26.3324	26.3838	26.1716	25.9397	25.8281	26.2354	protein targeting to ER [GO:0045047];response to drug [GO:0042493];SRP-dependent cotranslational protein targeting to membrane [GO:0006614]	nucleus [GO:0005634];signal recognition particle, endoplasmic reticulum targeting [GO:0005786]	7S RNA binding [GO:0008312];endoplasmic reticulum signal peptide binding [GO:0030942]	4	4	4	4	4	4	4	4	73882000	5	5	4	6	5	5	4	5	29630000	66405000	65983000	45318000	53238000	42229000
P16332	16	P16332	P16332	MUTA_MOUSE	Methylmalonyl-CoA mutase, mitochondrial	Mmut	16	16	16	35.6	82.843	0	202.33	856350000	92	27.4741	27.2493	27.2731	26.6203	27.9599	27.3402	26.9434	25.7032	homocysteine metabolic process [GO:0050667];positive regulation of GTPase activity [GO:0043547];post-embryonic development [GO:0009791]	mitochondrial matrix [GO:0005759];mitochondrion [GO:0005739]	cobalamin binding [GO:0031419];GTPase activity [GO:0003924];identical protein binding [GO:0042802];metal ion binding [GO:0046872];methylmalonyl-CoA mutase activity [GO:0004494];modified amino acid binding [GO:0072341];protein homodimerization activity [GO:0042803]	16	16	14	13	16	15	14	10	23787000	15	15	12	9	18	10	9	4	84721000	172380000	113280000	60709000	181140000	116150000
P16675	9	P16675	P16675	PPGB_MOUSE	Lysosomal protective protein	Ctsa	9	9	9	27.6	53.844	0	71.603	458650000	49	26.9035	26.5107	26.1323	25.3732	26.3136	26.1607	26.9033	25.2661	negative regulation of chaperone-mediated autophagy [GO:1904715];proteolysis [GO:0006508];proteolysis involved in cellular protein catabolic process [GO:0051603];regulation of protein stability [GO:0031647]	intracellular membrane-bounded organelle [GO:0043231];lysosomal membrane [GO:0005765];mitochondrion [GO:0005739]	serine-type carboxypeptidase activity [GO:0004185]	9	7	7	4	9	7	9	5	22932000	8	8	5	3	6	6	10	3	56075000	94443000	50728000	20854000	58615000	51974000
P16879	4	P16879	P16879	FES_MOUSE	Tyrosine-protein kinase Fes/Fps	Fes	4	4	4	7.8	93.778	0	10.298	92355000	14	23.7192	23.5527	23.4107	24.2484	23.871	23.9523	23.1648	24.1874	cell adhesion [GO:0007155];cell differentiation [GO:0030154];cell migration [GO:0016477];cellular response to vitamin D [GO:0071305];centrosome cycle [GO:0007098];chemotaxis [GO:0006935];microtubule bundle formation [GO:0001578];peptidyl-tyrosine autophosphorylation [GO:0038083];peptidyl-tyrosine phosphorylation [GO:0018108];positive regulation of actin cytoskeleton reorganization [GO:2000251];po…	cytoplasm [GO:0005737];cytoplasmic vesicle [GO:0031410];cytosol [GO:0005829];extrinsic component of cytoplasmic side of plasma membrane [GO:0031234];focal adhesion [GO:0005925];Golgi apparatus [GO:0005794];microtubule cytoskeleton [GO:0015630]	ATP binding [GO:0005524];immunoglobulin receptor binding [GO:0034987];microtubule binding [GO:0008017];non-membrane spanning protein tyrosine kinase activity [GO:0004715];phosphatidylinositol binding [GO:0035091];protein kinase activity [GO:0004672];protein tyrosine kinase activity [GO:0004713];signaling receptor binding [GO:0005102]	3	4	2	4	4	2	3	4	2308900	1	1	1	2	1	2	2	4	4937200	15533000	3623000	14572000	12781000	6466300
P17095	7	P17095	P17095	HMGA1_MOUSE	High mobility group protein HMG-I/HMG-Y	Hmga1	7	7	7	48.6	11.614	0	323.31	6034300000	163	29.7034	28.6806	29.0428	29.2986	30.5833	30.5619	29.838	30.1306	base-excision repair [GO:0006284];negative regulation of cell population proliferation [GO:0008285];negative regulation of transcription, DNA-templated [GO:0045892];oncogene-induced cell senescence [GO:0090402];positive regulation of cellular senescence [GO:2000774];positive regulation of transcription by RNA polymerase II [GO:0045944];positive regulation of transcription, DNA-templated [GO:00458…	nucleus [GO:0005634];RNA polymerase II transcription regulator complex [GO:0090575];senescence-associated heterochromatin focus [GO:0035985]	5'-deoxyribose-5-phosphate lyase activity [GO:0051575];AT DNA binding [GO:0003680];chromatin binding [GO:0003682];cis-regulatory region sequence-specific DNA binding [GO:0000987];DNA binding [GO:0003677];DNA-(apurinic or apyrimidinic site) endonuclease activity [GO:0003906];enzyme binding [GO:0019899];nuclear receptor transcription coactivator activity [GO:0030374];peroxisome proliferator activat…	7	6	7	7	7	7	6	7	1005700000	19	15	19	19	27	23	22	19	344160000	629700000	385930000	421180000	916020000	1118500000
P17182	29	P17182	P17182	ENOA_MOUSE	Alpha-enolase	Eno1	29	29	23	80	47.14	0	323.31	67283000000	1041	33.5702	32.8903	32.9528	33.1595	33.2303	33.1203	33.1281	34.0569	canonical glycolysis [GO:0061621];cellular response to interleukin-7 [GO:0098761];glycolytic process [GO:0006096];in utero embryonic development [GO:0001701];positive regulation of binding [GO:0051099];regulation of vacuole fusion, non-autophagic [GO:0032889]	cell cortex region [GO:0099738];cell surface [GO:0009986];cytoplasm [GO:0005737];cytosol [GO:0005829];extrinsic component of plasma membrane [GO:0019897];growth cone [GO:0030426];membrane [GO:0016020];membrane raft [GO:0045121];myelin sheath [GO:0043209];neuron projection [GO:0043005];phosphopyruvate hydratase complex [GO:0000015];plasma membrane [GO:0005886];synaptic membrane [GO:0097060]	DNA-binding transcription repressor activity, RNA polymerase II-specific [GO:0001227];enzyme binding [GO:0019899];GTPase binding [GO:0051020];heat shock protein binding [GO:0031072];identical protein binding [GO:0042802];magnesium ion binding [GO:0000287];phosphopyruvate hydratase activity [GO:0004634];protein homodimerization activity [GO:0042803];protein-containing complex binding [GO:0044877];…	26	22	22	23	23	25	22	25	3058300000	147	126	101	123	115	119	117	193	5762600000	7703100000	5904700000	6332000000	6785900000	6926700000
P17225	18	P17225	P17225	PTBP1_MOUSE	Polypyrimidine tract-binding protein 1	Ptbp1	18	18	15	58.1	56.477	0	323.31	14980000000	365	30.9489	31.3769	31.4687	31.2069	31.0723	31.1556	31.0829	31.2405	3'-UTR-mediated mRNA stabilization [GO:0070935];gene expression [GO:0010467];IRES-dependent viral translational initiation [GO:0075522];mRNA processing [GO:0006397];negative regulation of mRNA splicing, via spliceosome [GO:0048025];negative regulation of muscle cell differentiation [GO:0051148];negative regulation of neuron differentiation [GO:0045665];negative regulation of RNA splicing [GO:0033…	cytoplasm [GO:0005737];neuron projection terminus [GO:0044306];nucleus [GO:0005634]	mRNA binding [GO:0003729];pre-mRNA binding [GO:0036002];regulatory region RNA binding [GO:0001069];sequence-specific DNA binding [GO:0043565];single-stranded DNA binding [GO:0003697];single-stranded DNA endodeoxyribonuclease activity [GO:0000014]	15	18	17	15	16	18	17	17	749000000	36	48	54	43	42	49	46	47	999480000	2806900000	2245800000	1498900000	1454400000	1753300000
P17426	28	P17426	P17426	AP2A1_MOUSE	AP-2 complex subunit alpha-1	Ap2a1	28	28	20	41	107.66	0	185.57	1819400000	166	28.3576	27.6523	27.9084	28.4104	28.3564	28.2062	27.9555	28.5538	clathrin-dependent endocytosis [GO:0072583];intracellular protein transport [GO:0006886];negative regulation of hyaluronan biosynthetic process [GO:1900126];positive regulation of neuron projection development [GO:0010976];positive regulation of receptor-mediated endocytosis [GO:0048260];receptor-mediated endocytosis [GO:0006898];vesicle-mediated transport [GO:0016192]	AP-2 adaptor complex [GO:0030122];apical plasma membrane [GO:0016324];basolateral plasma membrane [GO:0016323];clathrin-coated vesicle [GO:0030136];filopodium tip [GO:0032433];membrane coat [GO:0030117];protein-containing complex [GO:0032991];secretory granule [GO:0030141]	cargo adaptor activity [GO:0140312];clathrin adaptor activity [GO:0035615];low-density lipoprotein particle receptor binding [GO:0050750];protein C-terminus binding [GO:0008022];protein kinase binding [GO:0019901];protein-containing complex binding [GO:0044877]	25	24	21	25	27	23	23	24	34328000	22	15	18	27	25	18	15	26	166350000	190030000	168350000	235730000	256750000	214860000
P17427	24	P17427	P17427	AP2A2_MOUSE	AP-2 complex subunit alpha-2	Ap2a2	24	16	16	37.8	104.02	0	89.485	926280000	94	27.4028	26.7745	27.1155	27.5148	27.3729	27.2261	26.8972	27.5094	clathrin-dependent endocytosis [GO:0072583];intracellular protein transport [GO:0006886];receptor-mediated endocytosis [GO:0006898];regulation of hematopoietic stem cell differentiation [GO:1902036];vesicle-mediated transport [GO:0016192]	AP-2 adaptor complex [GO:0030122];cytoplasmic vesicle [GO:0031410];membrane coat [GO:0030117];secretory granule [GO:0030141];synaptic vesicle [GO:0008021]	cargo adaptor activity [GO:0140312];clathrin adaptor activity [GO:0035615];disordered domain specific binding [GO:0097718];phosphatidylinositol binding [GO:0035091];protein domain specific binding [GO:0019904];protein kinase binding [GO:0019901];protein-containing complex binding [GO:0044877]	22	21	19	22	21	20	21	21	18526000	15	11	12	13	12	12	7	12	88551000	121480000	103160000	116240000	120440000	123240000
P17433	3	P17433	P17433	SPI1_MOUSE	Transcription factor PU.1	Spi1	3	3	3	8.5	31.349	0	13.627	150950000	15	25.0378	23.6656	24.8057	24.6109	24.7734	25.3376	24.947	23.6807	anatomical structure regression [GO:0060033];apoptotic process involved in blood vessel morphogenesis [GO:1902262];cell differentiation [GO:0030154];cellular response to ethanol [GO:0071361];erythrocyte differentiation [GO:0030218];granulocyte differentiation [GO:0030851];histone H3 acetylation [GO:0043966];hypermethylation of CpG island [GO:0044027];interleukin-6-mediated signaling pathway [GO:0…	nuclear chromatin [GO:0000790];nucleoplasm [GO:0005654];nucleus [GO:0005634];transcription regulator complex [GO:0005667]	DNA binding [GO:0003677];DNA-binding transcription activator activity, RNA polymerase II-specific [GO:0001228];DNA-binding transcription factor activity [GO:0003700];DNA-binding transcription factor activity, RNA polymerase II-specific [GO:0000981];DNA-binding transcription repressor activity, RNA polymerase II-specific [GO:0001227];NFAT protein binding [GO:0051525];RNA binding [GO:0003723];RNA p…	2	3	2	2	2	2	2	2	18869000	2	3	3	2	1	1	1	2	15445000	13456000	21029000	16327000	16108000	34702000
P17439	8	P17439	P17439	GLCM_MOUSE	Lysosomal acid glucosylceramidase	Gba	8	8	8	23.1	57.621	0	51.15	155810000	20	24.8403	24.6187	24.4923	23.781	25.1154	25.2786	25.3454	23.1511	antigen processing and presentation [GO:0019882];autophagosome organization [GO:1905037];autophagy [GO:0006914];beta-glucoside catabolic process [GO:1901805];brain morphogenesis [GO:0048854];cell maturation [GO:0048469];cellular response to starvation [GO:0009267];cellular response to tumor necrosis factor [GO:0071356];central nervous system development [GO:0007417];ceramide biosynthetic process …	endoplasmic reticulum [GO:0005783];extracellular space [GO:0005615];Golgi apparatus [GO:0005794];lysosomal lumen [GO:0043202];lysosomal membrane [GO:0005765];lysosome [GO:0005764];trans-Golgi network [GO:0005802]	beta-glucosidase activity [GO:0008422];glucosylceramidase activity [GO:0004348];glucosyltransferase activity [GO:0046527];hydrolase activity [GO:0016787];scavenger receptor binding [GO:0005124];signaling receptor binding [GO:0005102];steryl-beta-glucosidase activity [GO:0050295]	3	5	4	2	6	8	8	3	6774400	2	2	1	0	4	5	4	2	8498800	26212000	17702000	2791400	22744000	37041000
P17710	36	P17710	P17710	HXK1_MOUSE	Hexokinase-1	Hk1	36	36	32	41	108.3	0	323.31	6276000000	393	30.1278	29.8054	29.7881	29.4437	30.0317	29.9859	30.6451	29.9643	canonical glycolysis [GO:0061621];carbohydrate phosphorylation [GO:0046835];cellular glucose homeostasis [GO:0001678];establishment of protein localization to mitochondrion [GO:0072655];fructose 6-phosphate metabolic process [GO:0006002];glucose 6-phosphate metabolic process [GO:0051156];glycolytic process [GO:0006096];inflammatory response [GO:0006954];innate immune response [GO:0045087];mainten…	caveola [GO:0005901];cilium [GO:0005929];cytosol [GO:0005829];membrane raft [GO:0045121];mitochondrial outer membrane [GO:0005741];mitochondrion [GO:0005739];protein-containing complex [GO:0032991];sperm principal piece [GO:0097228]	ATP binding [GO:0005524];fructokinase activity [GO:0008865];glucokinase activity [GO:0004340];glucose binding [GO:0005536];hexokinase activity [GO:0004396];identical protein binding [GO:0042802];mannokinase activity [GO:0019158];peptidoglycan binding [GO:0042834];protein kinase activity [GO:0004672];protein-containing complex binding [GO:0044877]	33	33	31	32	32	30	35	32	118420000	50	51	44	42	50	48	60	48	552830000	871020000	540440000	446350000	688270000	831530000
P17742;V9GX31	11;2	P17742	P17742	PPIA_MOUSE	Peptidyl-prolyl cis-trans isomerase A	Ppia	11	11	11	69.5	17.971	0	276.31	15087000000	222	31.521	30.9203	30.0258	31.2775	30.8262	31.0552	30.7029	31.9032	lipid droplet organization [GO:0034389];neuron differentiation [GO:0030182];positive regulation of protein secretion [GO:0050714];positive regulation of viral genome replication [GO:0045070];protein folding [GO:0006457];protein peptidyl-prolyl isomerization [GO:0000413];regulation of viral genome replication [GO:0045069]	cytoplasm [GO:0005737];cytosol [GO:0005829];extracellular space [GO:0005615];intracellular membrane-bounded organelle [GO:0043231];myelin sheath [GO:0043209];nucleus [GO:0005634];protein-containing complex [GO:0032991]	cyclosporin A binding [GO:0016018];peptidyl-prolyl cis-trans isomerase activity [GO:0003755]	10	11	10	10	11	11	10	11	1508700000	30	32	18	28	25	24	21	44	1380200000	2359800000	807290000	1607500000	1268300000	1637100000
P17751	15	P17751	P17751	TPIS_MOUSE	Triosephosphate isomerase	Tpi1	15	15	15	67.9	32.191	0	323.31	14118000000	321	31.4331	30.7698	30.3064	30.8515	30.9135	30.8206	31.0909	31.8897	gluconeogenesis [GO:0006094];glucose metabolic process [GO:0006006];glyceraldehyde-3-phosphate biosynthetic process [GO:0046166];glyceraldehyde-3-phosphate metabolic process [GO:0019682];glycerol catabolic process [GO:0019563];glycolytic process [GO:0006096];methylglyoxal biosynthetic process [GO:0019242];multicellular organism development [GO:0007275]	cytosol [GO:0005829]	isomerase activity [GO:0016853];methylglyoxal synthase activity [GO:0008929];protein homodimerization activity [GO:0042803];triose-phosphate isomerase activity [GO:0004807];ubiquitin protein ligase binding [GO:0031625]	15	15	15	14	14	14	14	14	743050000	43	41	34	39	38	37	43	46	1401300000	1809100000	864340000	1127400000	1375200000	1418400000
P17809	5	P17809	P17809	GTR1_MOUSE	Solute carrier family 2, facilitated glucose transporter member 1	Slc2a1	5	5	5	8.7	53.984	0	27.885	191150000	27	25.015	25.4162	24.532	22.1721	24.6882	26.2528	25.2664	23.2996	cellular hyperosmotic response [GO:0071474];cellular response to glucose starvation [GO:0042149];cellular response to mechanical stimulus [GO:0071260];cerebral cortex development [GO:0021987];dehydroascorbic acid transport [GO:0070837];female pregnancy [GO:0007565];glucose transmembrane transport [GO:1904659];protein-containing complex assembly [GO:0065003];response to hypoxia [GO:0001666];respon…	apical plasma membrane [GO:0016324];basolateral plasma membrane [GO:0016323];caveola [GO:0005901];cell-cell junction [GO:0005911];cortical actin cytoskeleton [GO:0030864];cytoplasm [GO:0005737];cytosol [GO:0005829];female pronucleus [GO:0001939];integral component of plasma membrane [GO:0005887];intercalated disc [GO:0014704];membrane [GO:0016020];membrane raft [GO:0045121];midbody [GO:0030496];p…	dehydroascorbic acid transmembrane transporter activity [GO:0033300];D-glucose transmembrane transporter activity [GO:0055056];glucose transmembrane transporter activity [GO:0005355];identical protein binding [GO:0042802];kinase binding [GO:0019900];protein self-association [GO:0043621];xenobiotic transmembrane transporter activity [GO:0042910]	2	4	3	0	4	5	4	2	15929000	1	6	2	0	2	8	6	2	11214000	43645000	16850000	0	23285000	59162000
P17918	14	P17918	P17918	PCNA_MOUSE	Proliferating cell nuclear antigen	Pcna	14	14	14	77.4	28.785	0	323.31	4732400000	157	29.1992	29.4325	30.0645	29.9475	29.3725	28.8707	28.9443	29.9871	base-excision repair, gap-filling [GO:0006287];cellular response to hydrogen peroxide [GO:0070301];cellular response to UV [GO:0034644];cellular response to xenobiotic stimulus [GO:0071466];epithelial cell differentiation [GO:0030855];estrous cycle [GO:0044849];heart development [GO:0007507];leading strand elongation [GO:0006272];liver regeneration [GO:0097421];mismatch repair [GO:0006298];mitoti…	centrosome [GO:0005813];chromatin [GO:0000785];cyclin-dependent protein kinase holoenzyme complex [GO:0000307];nuclear body [GO:0016604];nuclear lamina [GO:0005652];nuclear replication fork [GO:0043596];nucleoplasm [GO:0005654];nucleus [GO:0005634];PCNA complex [GO:0043626];PCNA-p21 complex [GO:0070557];replication fork [GO:0005657]	chromatin binding [GO:0003682];damaged DNA binding [GO:0003684];dinucleotide insertion or deletion binding [GO:0032139];DNA polymerase binding [GO:0070182];DNA polymerase processivity factor activity [GO:0030337];enzyme binding [GO:0019899];estrogen receptor binding [GO:0030331];histone acetyltransferase binding [GO:0035035];identical protein binding [GO:0042802];MutLalpha complex binding [GO:003…	13	13	14	13	14	13	12	12	295770000	20	20	22	22	22	13	17	21	287470000	591270000	833390000	699040000	517330000	342390000
P18155	9	P18155	P18155	MTDC_MOUSE	Bifunctional methylenetetrahydrofolate dehydrogenase/cyclohydrolase, mitochondrial	Mthfd2	9	9	9	48.3	37.863	0	48.687	355130000	47	25.948	25.9812	25.7448	26.2267	26.6007	26.0521	25.1565	24.7372	one-carbon metabolic process [GO:0006730];tetrahydrofolate interconversion [GO:0035999];tetrahydrofolate metabolic process [GO:0046653]	mitochondrion [GO:0005739]	magnesium ion binding [GO:0000287];methenyltetrahydrofolate cyclohydrolase activity [GO:0004477];methylenetetrahydrofolate dehydrogenase (NAD+) activity [GO:0004487];methylenetetrahydrofolate dehydrogenase (NADP+) activity [GO:0004488];phosphate ion binding [GO:0042301]	9	8	8	8	8	8	7	7	15440000	9	8	7	6	7	6	2	2	31269000	66513000	40634000	44260000	70277000	48733000
P18242	11	P18242	P18242	CATD_MOUSE	Cathepsin D	Ctsd	11	11	11	36.3	44.953	0	63.388	1050100000	94	28.0193	27.6605	27.3511	26.2645	27.5928	27.4741	28.0848	26.3363	autophagosome assembly [GO:0000045];lipoprotein catabolic process [GO:0042159];positive regulation of apoptotic process [GO:0043065];positive regulation of cysteine-type endopeptidase activity involved in apoptotic process [GO:0043280];protein catabolic process [GO:0030163];proteolysis [GO:0006508];regulation of establishment of protein localization [GO:0070201]	collagen-containing extracellular matrix [GO:0062023];endosome membrane [GO:0010008];extracellular space [GO:0005615];lysosomal membrane [GO:0005765];lysosome [GO:0005764];melanosome [GO:0042470];membrane raft [GO:0045121];mitochondrion [GO:0005739]	aspartic-type endopeptidase activity [GO:0004190];aspartic-type peptidase activity [GO:0070001];endopeptidase activity [GO:0004175];hydrolase activity [GO:0016787];peptidase activity [GO:0008233];peptide binding [GO:0042277]	10	10	9	8	10	9	9	10	58340000	17	16	14	4	13	9	15	6	117130000	220770000	118710000	45770000	140910000	137040000
P18572	8	P18572	P18572	BASI_MOUSE	Basigin	Bsg	8	8	8	25.4	42.444	0	85.505	1003900000	72	27.1133	27.5091	27.3748	24.9579	27.3528	28.3647	28.0755	25.7707	axon guidance [GO:0007411];decidualization [GO:0046697];dendrite self-avoidance [GO:0070593];embryo implantation [GO:0007566];homophilic cell adhesion via plasma membrane adhesion molecules [GO:0007156];odontogenesis of dentin-containing tooth [GO:0042475];positive regulation of interleukin-6 production [GO:0032755];protein localization to plasma membrane [GO:0072659];response to cAMP [GO:0051591…	acrosomal membrane [GO:0002080];axon [GO:0030424];integral component of plasma membrane [GO:0005887];intracellular membrane-bounded organelle [GO:0043231];melanosome [GO:0042470];membrane raft [GO:0045121];mitochondrion [GO:0005739];plasma membrane [GO:0005886];sarcolemma [GO:0042383]	cell-cell adhesion mediator activity [GO:0098632];mannose binding [GO:0005537]	6	6	7	5	7	7	7	5	52838000	8	11	11	3	10	14	11	4	57495000	175700000	118520000	14100000	108950000	292670000
P18608	2	P18608	P18608	HMGN1_MOUSE	Non-histone chromosomal protein HMG-14	Hmgn1	2	2	2	34.4	10.152	0	323.31	344640000	24	25.4153	25.9116	25.5702	25.8643	25.5696	25.8076	25.3931	26.0756	chromatin organization [GO:0006325];positive regulation of NAD+ ADP-ribosyltransferase activity [GO:1901666];post-embryonic camera-type eye morphogenesis [GO:0048597];pyrimidine dimer repair by nucleotide-excision repair [GO:0000720];regulation of development, heterochronic [GO:0040034];regulation of epithelial cell proliferation [GO:0050678];regulation of transcription by RNA polymerase II [GO:0…	chromatin [GO:0000785];cytoplasm [GO:0005737];nucleoplasm [GO:0005654];nucleus [GO:0005634]	chromatin binding [GO:0003682];nucleosomal DNA binding [GO:0031492]	2	2	2	2	2	2	2	2	172320000	3	3	3	3	3	3	3	3	19505000	64949000	35219000	38393000	33465000	41705000
P18653;P18654;Q9WUT3;Q8C0P0;Q3U214;Q9R1L5;Q60592;Q811L6	4;3;2;1;1;1;1;1	P18653	P18653	KS6A1_MOUSE	Ribosomal protein S6 kinase alpha-1	Rps6ka1	4	4	3	7	81.594	0	5.5311	124470000	17	24.0596	23.7066	24.0685	24.4382	24.5734	24.0267	24.0201	24.6387	brain development [GO:0007420];brain renin-angiotensin system [GO:0002035];cardiac muscle cell apoptotic process [GO:0010659];cell cycle [GO:0007049];cell division [GO:0051301];cellular response to carbohydrate stimulus [GO:0071322];cellular response to DNA damage stimulus [GO:0006974];cytoskeleton organization [GO:0007010];female meiosis II [GO:0007147];G2/M transition of mitotic cell cycle [GO:…	axon [GO:0030424];cell junction [GO:0030054];centrosome [GO:0005813];cleavage furrow [GO:0032154];cytoplasm [GO:0005737];cytoskeleton [GO:0005856];cytosol [GO:0005829];dendrite [GO:0030425];meiotic spindle [GO:0072687];membrane [GO:0016020];microtubule cytoskeleton [GO:0015630];neuron projection [GO:0043005];neuronal cell body [GO:0043025];nucleoplasm [GO:0005654];nucleus [GO:0005634];plasma memb…	ATP binding [GO:0005524];cysteine-type endopeptidase inhibitor activity involved in apoptotic process [GO:0043027];kinase activity [GO:0016301];magnesium ion binding [GO:0000287];microtubule binding [GO:0008017];phosphatase binding [GO:0019902];protein kinase activity [GO:0004672];protein kinase binding [GO:0019901];protein phosphatase 2A binding [GO:0051721];protein serine/threonine kinase activ…	4	4	3	4	4	4	2	4	2828900	2	2	1	3	3	2	0	4	8942000	17425000	11285000	15034000	17353000	13807000
P18760;P45591	17;1	P18760	P18760	COF1_MOUSE	Cofilin-1	Cfl1	17	17	17	74.7	18.559	0	323.31	26270000000	316	32.3801	31.6505	31.4047	32.3345	31.8391	31.5894	31.788	32.688	actin filament depolymerization [GO:0030042];actin filament fragmentation [GO:0030043];actin filament organization [GO:0007015];cell motility [GO:0048870];cell projection organization [GO:0030030];cellular response to epidermal growth factor stimulus [GO:0071364];cellular response to ether [GO:0071362];cellular response to hydrogen peroxide [GO:0070301];cellular response to insulin-like growth fa…	actin cytoskeleton [GO:0015629];cell leading edge [GO:0031252];cell-cell junction [GO:0005911];cofilin-actin rod [GO:0090732];cortical actin cytoskeleton [GO:0030864];cytoplasm [GO:0005737];cytosol [GO:0005829];dendritic spine [GO:0043197];extracellular region [GO:0005576];filopodium [GO:0030175];focal adhesion [GO:0005925];glutamatergic synapse [GO:0098978];growth cone [GO:0030426];I band [GO:00…	actin binding [GO:0003779];actin filament binding [GO:0051015];phosphatidylinositol bisphosphate binding [GO:1902936];protein phosphatase binding [GO:0019903];signaling receptor binding [GO:0005102]	15	16	16	15	14	16	16	16	2627000000	45	39	31	46	39	35	39	42	2716700000	2624200000	2124600000	3503700000	2633900000	2440900000
P19096	48	P19096	P19096	FAS_MOUSE	Fatty acid synthase	Fasn	48	48	48	29.7	272.43	0	212.1	1695400000	156	28.6334	27.4082	27.0199	28.3088	27.7824	27.489	27.4408	28.9173	acetyl-CoA metabolic process [GO:0006084];cellular response to interleukin-4 [GO:0071353];establishment of endothelial intestinal barrier [GO:0090557];ether lipid biosynthetic process [GO:0008611];fatty acid biosynthetic process [GO:0006633];glandular epithelial cell development [GO:0002068];mammary gland development [GO:0030879];monocyte differentiation [GO:0030224];neutrophil differentiation [G…	cytoplasm [GO:0005737];cytosol [GO:0005829];glycogen granule [GO:0042587];Golgi apparatus [GO:0005794];melanosome [GO:0042470];mitochondrion [GO:0005739];plasma membrane [GO:0005886]	(3R)-hydroxymyristoyl-[acyl-carrier-protein] dehydratase activity [GO:0008659];[acyl-carrier-protein] S-acetyltransferase activity [GO:0004313];[acyl-carrier-protein] S-malonyltransferase activity [GO:0004314];3-hydroxydecanoyl-[acyl-carrier-protein] dehydratase activity [GO:0008693];3-hydroxyoctanoyl-[acyl-carrier-protein] dehydratase activity [GO:0047451];3-hydroxypalmitoyl-[acyl-carrier-protei…	41	27	19	36	35	27	30	46	14368000	32	10	2	25	17	5	13	52	219490000	143560000	63695000	214850000	158830000	100660000
P19157;P46425	4;3	P19157	P19157	GSTP1_MOUSE	Glutathione S-transferase P 1	Gstp1	4	4	4	26.7	23.609	0	27.542	190210000	23	24.4712	24.4325	23.6941	24.6597	24.5394	24.7725	24.9285	25.7875	animal organ regeneration [GO:0031100];cellular response to cell-matrix adhesion [GO:0071460];cellular response to epidermal growth factor stimulus [GO:0071364];cellular response to glucocorticoid stimulus [GO:0071385];cellular response to insulin stimulus [GO:0032869];cellular response to lipopolysaccharide [GO:0071222];common myeloid progenitor cell proliferation [GO:0035726];glutathione deriva…	cytoplasm [GO:0005737];cytosol [GO:0005829];mitochondrion [GO:0005739];nucleus [GO:0005634];plasma membrane [GO:0005886];protein-containing complex [GO:0032991];TRAF2-GSTP1 complex [GO:0097057]	dinitrosyl-iron complex binding [GO:0035731];drug binding [GO:0008144];fatty acid binding [GO:0005504];glutathione binding [GO:0043295];glutathione peroxidase activity [GO:0004602];glutathione transferase activity [GO:0004364];JUN kinase binding [GO:0008432];kinase regulator activity [GO:0019207];protein kinase binding [GO:0019901];S-nitrosoglutathione binding [GO:0035730]	4	4	2	3	3	4	4	4	15851000	2	4	0	2	2	2	4	7	11876000	22766000	6629800	13859000	17328000	20867000
P19253	10	P19253	P19253	RL13A_MOUSE	60S ribosomal protein L13a	Rpl13a	10	10	10	37.9	23.464	0	223.56	6599300000	195	29.8114	29.994	30.2464	29.6523	30.1005	30.2065	30.0643	29.6438	cellular response to interferon-gamma [GO:0071346];homeostatic process [GO:0042592];lung morphogenesis [GO:0060425];macrophage chemotaxis [GO:0048246];negative regulation of formation of translation preinitiation complex [GO:1901194];negative regulation of translation [GO:0017148];response to lipopolysaccharide [GO:0032496];translation [GO:0006412]	cytosolic large ribosomal subunit [GO:0022625];GAIT complex [GO:0097452];ribonucleoprotein complex [GO:1990904];ribosome [GO:0005840]	mRNA binding [GO:0003729];structural constituent of ribosome [GO:0003735]	10	10	10	9	10	9	10	10	733260000	23	27	25	22	25	26	24	23	437160000	1175300000	942440000	475860000	816470000	919280000
P19536	5	P19536	P19536	COX5B_MOUSE	Cytochrome c oxidase subunit 5B, mitochondrial	Cox5b	5	5	5	38.3	13.813	0	17.595	697220000	30	26.5166	27.4321	27.0677	24.2646	26.5668	28.2618	26.6589	23.731	mitochondrial ATP synthesis coupled proton transport [GO:0042776];mitochondrial electron transport, cytochrome c to oxygen [GO:0006123]	mitochondrial inner membrane [GO:0005743];mitochondrion [GO:0005739];myelin sheath [GO:0043209]	cytochrome-c oxidase activity [GO:0004129];metal ion binding [GO:0046872]	3	5	4	3	3	5	4	3	87152000	3	6	5	1	3	8	4	0	53881000	152430000	124430000	15735000	68894000	198790000
P19783	7	P19783	P19783	COX41_MOUSE	Cytochrome c oxidase subunit 4 isoform 1, mitochondrial	Cox4i1	7	7	7	41.4	19.53	0	31.719	918220000	37	26.4557	27.9216	27.3393	23.809	26.9094	28.6093	27.1682	23.9862	mitochondrial electron transport, cytochrome c to oxygen [GO:0006123];response to nutrient [GO:0007584]	cytosol [GO:0005829];integral component of membrane [GO:0016021];mitochondrial inner membrane [GO:0005743];mitochondrial membrane [GO:0031966];mitochondrial respiratory chain complex IV [GO:0005751];mitochondrion [GO:0005739];nucleoplasm [GO:0005654]	cytochrome-c oxidase activity [GO:0004129]	5	7	7	3	7	7	6	4	83475000	3	7	5	1	4	10	6	1	37381000	255750000	120690000	9109100	85604000	296000000
P19973	5	P19973	P19973	LSP1_MOUSE	Lymphocyte-specific protein 1	Lsp1	5	5	5	27.9	36.713	0	11.216	45118000	7	22.5062	21.7548	22.57	21.2228	24.6923	24.4007	24.1313	22.9156	apoptotic process [GO:0006915];cellular response to interleukin-7 [GO:0098761];chemotaxis [GO:0006935];cytoskeleton organization [GO:0007010];defense response [GO:0006952];signal transduction [GO:0007165]	plasma membrane [GO:0005886]	actin binding [GO:0003779]	0	0	0	0	4	5	4	0	2506500	0	0	0	0	2	4	1	0	0	0	0	0	15059000	18164000
P20029	38	P20029	P20029	BIP_MOUSE	Endoplasmic reticulum chaperone BiP	Hspa5	38	36	36	65.2	72.421	0	323.31	18707000000	637	32.1172	31.7466	31.5749	30.8139	31.9063	31.5938	32.0745	30.4754	cellular response to antibiotic [GO:0071236];cellular response to calcium ion [GO:0071277];cellular response to cAMP [GO:0071320];cellular response to drug [GO:0035690];cellular response to gamma radiation [GO:0071480];cellular response to glucose starvation [GO:0042149];cellular response to interleukin-4 [GO:0071353];cellular response to manganese ion [GO:0071287];cellular response to nerve grow…	cell surface [GO:0009986];COP9 signalosome [GO:0008180];cytoplasm [GO:0005737];cytosol [GO:0005829];endoplasmic reticulum [GO:0005783];endoplasmic reticulum chaperone complex [GO:0034663];endoplasmic reticulum lumen [GO:0005788];endoplasmic reticulum membrane [GO:0005789];endoplasmic reticulum-Golgi intermediate compartment [GO:0005793];extracellular region [GO:0005576];integral component of endo…	ATP binding [GO:0005524];ATPase activity [GO:0016887];enzyme binding [GO:0019899];heat shock protein binding [GO:0031072];misfolded protein binding [GO:0051787];protein domain specific binding [GO:0019904];protein folding chaperone [GO:0044183];ribosome binding [GO:0043022];ubiquitin protein ligase binding [GO:0031625];unfolded protein binding [GO:0051082]	35	37	36	31	35	36	35	33	623560000	99	96	78	48	91	84	92	49	2124400000	3531000000	2354000000	1132500000	2729500000	2368400000
P20060	26	P20060	P20060	HEXB_MOUSE	Beta-hexosaminidase subunit beta	Hexb	26	26	26	58	61.115	0	323.31	7566700000	364	30.2696	30.6189	30.5819	29.7347	30.5542	30.4116	30.2507	29.3123	astrocyte cell migration [GO:0043615];cellular calcium ion homeostasis [GO:0006874];cellular protein metabolic process [GO:0044267];ganglioside catabolic process [GO:0006689];glycosaminoglycan metabolic process [GO:0030203];glycosphingolipid metabolic process [GO:0006687];lipid storage [GO:0019915];locomotory behavior [GO:0007626];lysosome organization [GO:0007040];male courtship behavior [GO:000…	acrosomal vesicle [GO:0001669];azurophil granule [GO:0042582];extracellular space [GO:0005615];lysosome [GO:0005764];membrane [GO:0016020]	acetylglucosaminyltransferase activity [GO:0008375];beta-N-acetylglucosaminidase activity [GO:0016231];beta-N-acetylhexosaminidase activity [GO:0004563];carbohydrate binding [GO:0030246];hexosaminidase activity [GO:0015929];hydrolase activity [GO:0016787];identical protein binding [GO:0042802];N-acetyl-beta-D-galactosaminidase activity [GO:0102148];protein-containing complex binding [GO:0044877]	25	26	25	24	25	25	24	24	280250000	50	54	49	37	54	49	42	29	640590000	1645700000	1137200000	535610000	1058200000	1065800000
P20065;FPPCON_P21752;A2AEH9;Q6ZWY8	2;1;1;1	P20065	P20065	TYB4_MOUSE	Thymosin beta-4	Tmsb4x	2	2	2	26	5.6794	0.00061805	3.5421	71637000	10	23.7182	22.9966	23.1432	23.7253	23.3229	21.4529	23.5173	21.1008	actin cytoskeleton organization [GO:0030036];actin filament organization [GO:0007015];cytoplasmic sequestering of NF-kappaB [GO:0007253];negative regulation of interleukin-8 secretion [GO:2000483];negative regulation of NIK/NF-kappaB signaling [GO:1901223];negative regulation of RNA polymerase II regulatory region sequence-specific DNA binding [GO:1903026];positive regulation of ATP biosynthetic …	cytoplasm [GO:0005737];cytoskeleton [GO:0005856];cytosol [GO:0005829];nucleus [GO:0005634]	actin monomer binding [GO:0003785];enzyme binding [GO:0019899]	2	1	2	2	2	1	2	1	23879000	1	1	0	2	1	1	2	2	7190200	6166700	4101800	11246000	5965500	4456800
P20108	9	P20108	P20108	PRDX3_MOUSE	Thioredoxin-dependent peroxide reductase, mitochondrial	Prdx3	9	9	9	54.5	28.127	0	122.84	1969700000	110	28.5564	28.5468	28.6742	26.5637	28.7999	28.9463	28.9152	25.9916	cell redox homeostasis [GO:0045454];cellular response to oxidative stress [GO:0034599];cellular response to reactive oxygen species [GO:0034614];hydrogen peroxide catabolic process [GO:0042744];maternal placenta development [GO:0001893];mitochondrion organization [GO:0007005];myeloid cell differentiation [GO:0030099];negative regulation of apoptotic process [GO:0043066];negative regulation of kin…	cytoplasm [GO:0005737];cytosol [GO:0005829];early endosome [GO:0005769];mitochondrion [GO:0005739];myelin sheath [GO:0043209];protein-containing complex [GO:0032991]	cysteine-type endopeptidase inhibitor activity involved in apoptotic process [GO:0043027];identical protein binding [GO:0042802];kinase binding [GO:0019900];protein C-terminus binding [GO:0008022];protein kinase binding [GO:0019901];thioredoxin peroxidase activity [GO:0008379]	8	9	8	7	9	9	8	8	115870000	18	16	16	7	16	17	15	5	187500000	312960000	307100000	50998000	318680000	401070000
P20152;P31001;P15331;P03995;FPPCON_P78385;FPPCON_O43790;MQCON_Q8N1N4-2;FPPCON_Q8N1N4;MQCON_Q61726;E9Q1Y9;FPPCON_P78386;FPPCON_Q14533;MQCON_P78385;FPPCON_HIT000292931;FPPCON_Q61726;MQCON_Q14533;Q9Z2T6;Q6IMF0;P97861;Q9ERE2;P08551	41;5;4;2;1;1;1;1;1;1;1;1;1;1;1;1;1;1;1;1;1	P20152	P20152	VIME_MOUSE	Vimentin	Vim	41	41	37	80	53.687	0	323.31	11995000000	467	31.0677	31.1689	30.6098	29.4978	30.9964	31.5836	31.2977	30.2309	aging [GO:0007568];anterograde axonal transport [GO:0008089];astrocyte development [GO:0014002];axonal transport of mitochondrion [GO:0019896];Bergmann glial cell differentiation [GO:0060020];cellular response to interferon-gamma [GO:0071346];cellular response to lipopolysaccharide [GO:0071222];cellular response to muramyl dipeptide [GO:0071225];cerebral cortex development [GO:0021987];extracellu…	astrocyte end-foot [GO:0097450];astrocyte projection [GO:0097449];axon [GO:0030424];axon cytoplasm [GO:1904115];cardiac myofibril [GO:0097512];cell body [GO:0044297];cell leading edge [GO:0031252];cell projection [GO:0042995];cell-cell junction [GO:0005911];C-fiber [GO:0044299];cholinergic synapse [GO:0098981];contractile fiber [GO:0043292];cytoplasm [GO:0005737];cytoplasmic side of lysosomal mem…	cytoskeletal protein binding [GO:0008092];double-stranded RNA binding [GO:0003725];identical protein binding [GO:0042802];integrin binding [GO:0005178];keratin filament binding [GO:1990254];kinase binding [GO:0019900];phospholipase binding [GO:0043274];protein C-terminus binding [GO:0008022];protein domain specific binding [GO:0019904];protein kinase binding [GO:0019901];protein phosphatase 2A bi…	39	37	36	27	38	39	38	32	352800000	67	66	56	24	68	75	72	39	1015800000	2549300000	1242000000	444520000	1310200000	2294000000
P20664	6	P20664	P20664	PRI1_MOUSE	DNA primase small subunit	Prim1	6	6	6	16.8	49.295	0	18.681	114980000	21	24.0162	24.2674	24.7503	24.9031	20.6338	23.2544	23.4995	24.4895	DNA replication, synthesis of RNA primer [GO:0006269]	alpha DNA polymerase:primase complex [GO:0005658]	DNA primase activity [GO:0003896];metal ion binding [GO:0046872];single-stranded DNA binding [GO:0003697]	5	4	5	5	1	2	2	5	4106500	2	2	5	6	1	1	1	3	8324000	15841000	22532000	20111000	1863900	3653200
P21107	17	P21107	P21107	TPM3_MOUSE	Tropomyosin alpha-3 chain	Tpm3	17	5	4	44.6	32.994	0	117.03	3547800000	71	28.8047	28.9891	28.8254	29.4347	29.1752	28.9117	28.6674	29.5347	actin filament organization [GO:0007015];muscle contraction [GO:0006936]	actin cytoskeleton [GO:0015629];actin filament [GO:0005884];cortical cytoskeleton [GO:0030863];cytoplasm [GO:0005737];cytosol [GO:0005829];growth cone [GO:0030426];neuron projection [GO:0043005];podosome [GO:0002102];stress fiber [GO:0001725]	actin filament binding [GO:0051015]	16	17	16	17	17	17	16	16	221740000	8	10	10	8	8	10	7	10	207630000	546030000	311680000	433460000	395590000	358720000
P21126	5	P21126	P21126	UBL4A_MOUSE	Ubiquitin-like protein 4A	Ubl4a	5	5	5	36.3	17.8	0	9.8516	116750000	19	24.2598	24.213	24.2772	24.6444	23.9705	23.8683	24.137	24.5209	tail-anchored membrane protein insertion into ER membrane [GO:0071816]	BAT3 complex [GO:0071818];cytoplasm [GO:0005737];cytosol [GO:0005829];membrane [GO:0016020];nucleoplasm [GO:0005654];nucleus [GO:0005634]	chaperone binding [GO:0051087]	3	4	3	4	4	2	5	3	14594000	2	1	2	4	3	1	3	3	7419800	19410000	11880000	21204000	11812000	5395700
P21279;P21278	4;1	P21279	P21279	GNAQ_MOUSE	Guanine nucleotide-binding protein G(q) subunit alpha	Gnaq	4	4	4	15.6	42.158	0	20.654	129660000	18	24.0209	24.5873	25.0133	22.0197	24.1281	24.9979	25.4061	22.6998	action potential [GO:0001508];activation of phospholipase C activity [GO:0007202];adenylate cyclase-activating G protein-coupled receptor signaling pathway [GO:0007189];adenylate cyclase-modulating G protein-coupled receptor signaling pathway [GO:0007188];cellular response to pH [GO:0071467];developmental pigmentation [GO:0048066];embryonic digit morphogenesis [GO:0042733];forebrain neuron develo…	caveola [GO:0005901];cell body [GO:0044297];cytoplasm [GO:0005737];cytosol [GO:0005829];dendrite [GO:0030425];Golgi apparatus [GO:0005794];heterotrimeric G-protein complex [GO:0005834];membrane [GO:0016020];nuclear membrane [GO:0031965];plasma membrane [GO:0005886];protein-containing complex [GO:0032991]	alkylglycerophosphoethanolamine phosphodiesterase activity [GO:0047391];G protein-coupled receptor binding [GO:0001664];G-protein beta/gamma-subunit complex binding [GO:0031683];GTP binding [GO:0005525];GTPase activator activity [GO:0005096];GTPase activity [GO:0003924];metal ion binding [GO:0046872];protein-containing complex binding [GO:0044877];type 2A serotonin receptor binding [GO:0031826]	4	4	4	2	4	4	4	2	6824200	2	4	3	0	2	4	3	0	7503100	23720000	24588000	3239800	15962000	23272000
P21550	12	P21550	P21550	ENOB_MOUSE	Beta-enolase	Eno3	12	7	6	40.6	47.024	0	79.638	629130000	53	26.2069	25.7839	25.9846	25.9246	26.6267	26.6299	26.6064	27.4011	aging [GO:0007568];glycolytic process [GO:0006096];regulation of vacuole fusion, non-autophagic [GO:0032889];response to drug [GO:0042493];skeletal muscle tissue regeneration [GO:0043403]	cytosol [GO:0005829];membrane [GO:0016020];phosphopyruvate hydratase complex [GO:0000015];plasma membrane [GO:0005886]	identical protein binding [GO:0042802];magnesium ion binding [GO:0000287];phosphopyruvate hydratase activity [GO:0004634];protein-containing complex binding [GO:0044877]	11	10	9	10	11	11	10	12	31456000	7	6	3	4	7	9	7	10	29414000	41900000	40526000	34842000	69604000	85497000
P21956	12	P21956	P21956	MFGM_MOUSE	Lactadherin	Mfge8	12	12	12	36.5	51.24	0	71.225	711830000	67	26.6171	27.1349	27.1277	24.7912	26.9174	27.7244	27.6407	25.0651	angiogenesis [GO:0001525];apoptotic cell clearance [GO:0043277];cell adhesion [GO:0007155];phagocytosis, engulfment [GO:0006911];phagocytosis, recognition [GO:0006910];positive regulation of phagocytosis [GO:0050766];single fertilization [GO:0007338]	collagen-containing extracellular matrix [GO:0062023];external side of plasma membrane [GO:0009897];extracellular space [GO:0005615];extrinsic component of plasma membrane [GO:0019897]	integrin binding [GO:0005178];phosphatidylethanolamine binding [GO:0008429];phosphatidylserine binding [GO:0001786]	10	9	11	5	10	10	12	6	33897000	9	10	13	0	9	13	13	0	47297000	121170000	114790000	9610700	85323000	170630000
P21981;Q9D7I9	18;1	P21981	P21981	TGM2_MOUSE	Protein-glutamine gamma-glutamyltransferase 2	Tgm2	18	18	18	36.3	77.06	0	191.73	1049200000	114	27.2633	27.2411	26.8818	27.1613	27.3982	27.5881	27.2495	27.8243	apoptotic cell clearance [GO:0043277];blood vessel remodeling [GO:0001974];branching involved in salivary gland morphogenesis [GO:0060445];G protein-coupled receptor signaling pathway [GO:0007186];isopeptide cross-linking via N6-(L-isoglutamyl)-L-lysine [GO:0018153];negative regulation of endoplasmic reticulum calcium ion concentration [GO:0032471];peptide cross-linking [GO:0018149];phospholipase…	collagen-containing extracellular matrix [GO:0062023];cytoplasm [GO:0005737];cytosol [GO:0005829];endoplasmic reticulum [GO:0005783];extracellular matrix [GO:0031012];intrinsic component of plasma membrane [GO:0031226];membrane [GO:0016020];mitochondrion [GO:0005739];plasma membrane [GO:0005886]	calcium ion binding [GO:0005509];GTP binding [GO:0005525];identical protein binding [GO:0042802];metal ion binding [GO:0046872];protein domain specific binding [GO:0019904];protein-glutamine gamma-glutamyltransferase activity [GO:0003810];transaminase activity [GO:0008483]	16	15	15	13	15	14	16	15	29976000	18	10	10	11	16	14	19	16	76801000	149390000	88224000	83417000	116290000	132560000
P22315	9	P22315	P22315	HEMH_MOUSE	Ferrochelatase, mitochondrial	Fech	9	9	9	29.8	47.13	0	35.985	292450000	48	26.0114	26.2027	25.7757	24.2596	26.1763	25.718	25.343	23.8599	cholesterol metabolic process [GO:0008203];detection of UV [GO:0009589];erythrocyte differentiation [GO:0030218];heme biosynthetic process [GO:0006783];iron ion homeostasis [GO:0055072];porphyrin-containing compound biosynthetic process [GO:0006779];protoporphyrinogen IX metabolic process [GO:0046501];regulation of eIF2 alpha phosphorylation by heme [GO:0010999];regulation of gene expression [GO:…	mitochondrial inner membrane [GO:0005743];mitochondrion [GO:0005739]	2 iron, 2 sulfur cluster binding [GO:0051537];ferrochelatase activity [GO:0004325];heme binding [GO:0020037];iron ion binding [GO:0005506];iron-responsive element binding [GO:0030350];tetrapyrrole binding [GO:0046906]	7	9	7	4	7	8	8	4	11698000	8	11	8	1	9	7	4	0	30811000	82538000	41321000	9247900	50982000	38073000
P22892	17	P22892	P22892	AP1G1_MOUSE	AP-1 complex subunit gamma-1	Ap1g1	17	17	16	25.4	91.349	0	81.476	1174300000	113	27.5653	27.2761	27.6083	27.7338	27.5806	27.6649	27.1227	27.62	endosome to melanosome transport [GO:0035646];Golgi to lysosome transport [GO:0090160];Golgi to vacuole transport [GO:0006896];intracellular protein transport [GO:0006886];microtubule cytoskeleton organization [GO:0000226];positive regulation of natural killer cell degranulation [GO:0043323];positive regulation of natural killer cell mediated cytotoxicity [GO:0045954];receptor-mediated endocytosi…	AP-1 adaptor complex [GO:0030121];clathrin-coated vesicle [GO:0030136];cytosol [GO:0005829];Golgi apparatus [GO:0005794];intracellular membrane-bounded organelle [GO:0043231];microtubule cytoskeleton [GO:0015630];perinuclear region of cytoplasm [GO:0048471];recycling endosome [GO:0055037];trans-Golgi network [GO:0005802]	cargo adaptor activity [GO:0140312];clathrin adaptor activity [GO:0035615];collagen binding [GO:0005518];GTP-dependent protein binding [GO:0030742];kinesin binding [GO:0019894];protein C-terminus binding [GO:0008022];Rab GTPase binding [GO:0017137]	15	15	15	15	13	16	14	16	33552000	14	13	12	18	13	16	12	15	88914000	152550000	147280000	136300000	119080000	153450000
P23116	56	P23116	P23116	EIF3A_MOUSE	Eukaryotic translation initiation factor 3 subunit A	Eif3a	56	56	56	41.9	161.93	0	323.31	7485800000	509	30.3274	29.9204	29.9639	30.7811	30.2341	29.8236	29.5176	30.6175	formation of cytoplasmic translation initiation complex [GO:0001732];IRES-dependent viral translational initiation [GO:0075522];negative regulation of ERK1 and ERK2 cascade [GO:0070373];translation reinitiation [GO:0002188];viral translational termination-reinitiation [GO:0075525]	cytosol [GO:0005829];eukaryotic 43S preinitiation complex [GO:0016282];eukaryotic 48S preinitiation complex [GO:0033290];eukaryotic translation initiation factor 3 complex [GO:0005852];eukaryotic translation initiation factor 3 complex, eIF3e [GO:0071540];eukaryotic translation initiation factor 3 complex, eIF3m [GO:0071541];microtubule [GO:0005874];microtubule organizing center [GO:0005815];mult…	mRNA binding [GO:0003729];receptor tyrosine kinase binding [GO:0030971];RNA binding [GO:0003723];translation initiation factor activity [GO:0003743]	50	47	50	52	51	50	45	54	129070000	68	56	64	86	63	49	47	76	615330000	971390000	781380000	1077400000	880490000	701730000
P23198	7	P23198	P23198	CBX3_MOUSE	Chromobox protein homolog 3	Cbx3	7	7	5	36.6	20.855	0	88.609	1361300000	96	27.3636	28.2092	28.1461	27.9055	27.308	26.9858	27.6524	27.6779	cellular response to DNA damage stimulus [GO:0006974];chromatin organization [GO:0006325];negative regulation of transcription, DNA-templated [GO:0045892];rhythmic process [GO:0048511]	chromatin [GO:0000785];chromocenter [GO:0010369];chromosome, centromeric region [GO:0000775];condensed chromosome, centromeric region [GO:0000779];nuclear envelope [GO:0005635];nuclear euchromatin [GO:0005719];nuclear heterochromatin [GO:0005720];nuclear pericentric heterochromatin [GO:0031618];nucleoplasm [GO:0005654];nucleus [GO:0005634];senescence-associated heterochromatin focus [GO:0035985];…	enzyme binding [GO:0019899];histone methyltransferase binding [GO:1990226];identical protein binding [GO:0042802];protein domain specific binding [GO:0019904];transcription regulatory region sequence-specific DNA binding [GO:0000976]	5	7	6	6	5	5	5	6	194460000	14	14	15	13	10	7	10	13	82680000	308080000	205960000	159850000	113000000	75808000
P23249	9	P23249	P23249	MOV10_MOUSE	Putative helicase MOV-10	Mov10	9	9	9	12.8	113.58	0	21.904	196480000	34	25.2307	24.9292	25.3745	24.6648	25.1597	25.0923	25.0127	24.7337	3'-UTR-mediated mRNA destabilization [GO:0061158];defense response to virus [GO:0051607];gene silencing by miRNA [GO:0035195];mRNA cleavage involved in gene silencing by miRNA [GO:0035279];negative regulation of transposition, RNA-mediated [GO:0010526];positive regulation of mRNA catabolic process [GO:0061014];post-transcriptional gene silencing by RNA [GO:0035194];regulation of neuron projection…	cytoplasmic ribonucleoprotein granule [GO:0036464];cytoplasmic stress granule [GO:0010494];cytosol [GO:0005829];nucleus [GO:0005634];P granule [GO:0043186];P-body [GO:0000932];viral replication complex [GO:0019034]	5'-3' RNA helicase activity [GO:0032574];ATP binding [GO:0005524];RNA binding [GO:0003723]	9	8	8	6	6	8	8	6	3572300	7	5	5	1	6	4	3	3	21385000	29053000	32402000	13525000	19266000	27741000
P23298	2	P23298	P23298	KPCL_MOUSE	Protein kinase C eta type	Prkch	2	2	2	3.5	77.918	0.00065125	4.3868	43811000	13	22.8022	22.6286	23.16	22.2977	22.7797	23.265	23.1996	23.1361	intracellular signal transduction [GO:0035556];negative regulation of glial cell apoptotic process [GO:0034351];peptidyl-serine phosphorylation [GO:0018105];positive regulation of B cell receptor signaling pathway [GO:0050861];positive regulation of glial cell proliferation [GO:0060252];positive regulation of keratinocyte differentiation [GO:0045618];positive regulation of macrophage derived foam…	cell-cell junction [GO:0005911];cytoplasm [GO:0005737];cytosol [GO:0005829];membrane [GO:0016020];plasma membrane [GO:0005886]	ATP binding [GO:0005524];calcium-dependent protein kinase C activity [GO:0004698];calcium-independent protein kinase C activity [GO:0004699];enzyme binding [GO:0019899];metal ion binding [GO:0046872];protein serine/threonine kinase activity [GO:0004674];Ral GTPase binding [GO:0017160]	2	1	2	1	2	2	2	2	1369100	2	1	3	0	3	1	2	1	3176700	3052600	6952000	1477800	4758400	7206500
P23475	16	P23475	P23475	XRCC6_MOUSE	X-ray repair cross-complementing protein 6	Xrcc6	16	16	16	29.9	69.483	0	48.157	652700000	82	26.4552	26.7371	27.2053	26.9197	26.4664	26.0681	26.023	26.9527	activation of innate immune response [GO:0002218];cellular hyperosmotic salinity response [GO:0071475];cellular response to DNA damage stimulus [GO:0006974];cellular response to gamma radiation [GO:0071480];cellular response to X-ray [GO:0071481];double-strand break repair [GO:0006302];double-strand break repair via classical nonhomologous end joining [GO:0097680];double-strand break repair via n…	cytoplasm [GO:0005737];Ku70:Ku80 complex [GO:0043564];nonhomologous end joining complex [GO:0070419];nuclear chromosome, telomeric region [GO:0000784];nucleolus [GO:0005730];nucleoplasm [GO:0005654];nucleus [GO:0005634];protein-containing complex [GO:0032991];protein-DNA complex [GO:0032993];transcription regulator complex [GO:0005667]	5'-deoxyribose-5-phosphate lyase activity [GO:0051575];ATP binding [GO:0005524];cyclin binding [GO:0030332];damaged DNA binding [GO:0003684];DNA helicase activity [GO:0003678];double-stranded DNA binding [GO:0003690];protein C-terminus binding [GO:0008022];protein-containing complex binding [GO:0044877];telomeric DNA binding [GO:0042162];transcription regulatory region sequence-specific DNA bindi…	15	16	14	14	13	14	11	14	23311000	10	15	11	14	9	6	4	13	50459000	115870000	91988000	79638000	56108000	59567000
P23492;Q9D8C9	6;3	P23492	P23492	PNPH_MOUSE	Purine nucleoside phosphorylase	Pnp	6	6	6	32.5	32.277	0	27.83	381600000	44	25.9499	25.1853	25.5807	26.0669	25.4055	25.2979	25.5668	26.7146	apoptotic mitochondrial changes [GO:0008637];deoxyguanosine catabolic process [GO:0006161];deoxyinosine catabolic process [GO:0006149];dGTP metabolic process [GO:0046070];GTP biosynthetic process [GO:0006183];guanosine catabolic process [GO:0046115];inosine catabolic process [GO:0006148];intrinsic apoptotic signaling pathway in response to DNA damage [GO:0008630];negative regulation of T cell apo…	cytoplasm [GO:0005737];cytoskeleton [GO:0005856];cytosol [GO:0005829];extracellular region [GO:0005576];nucleus [GO:0005634]	drug binding [GO:0008144];identical protein binding [GO:0042802];nucleoside binding [GO:0001882];phosphate ion binding [GO:0042301];purine nucleobase binding [GO:0002060];purine-nucleoside phosphorylase activity [GO:0004731]	6	6	6	6	5	6	5	6	23850000	4	6	5	6	7	4	3	9	25595000	41337000	38756000	41629000	27078000	29538000
P23506	2	P23506	P23506	PIMT_MOUSE	Protein-L-isoaspartate(D-aspartate) O-methyltransferase	Pcmt1	2	2	2	12.3	24.634	0	38.838	84626000	14	24.241	23.531	22.5395	23.8932	23.4769	23.8735	23.4677	24.2628	negative regulation of cardiac muscle cell apoptotic process [GO:0010667];protein methylation [GO:0006479];S-adenosylhomocysteine metabolic process [GO:0046498];S-adenosylmethionine metabolic process [GO:0046500]	basolateral plasma membrane [GO:0016323];brush border membrane [GO:0031526];cytoplasm [GO:0005737];cytosol [GO:0005829];extracellular space [GO:0005615];neuron projection [GO:0043005];perikaryon [GO:0043204]	protein-L-isoaspartate (D-aspartate) O-methyltransferase activity [GO:0004719];S-adenosylmethionine-dependent methyltransferase activity [GO:0008757]	2	2	1	2	2	2	2	2	7052200	2	2	1	1	2	2	2	2	8562200	11960000	3450000	9600000	7738800	11246000
P23591	5	P23591	P23591	FCL_MOUSE	GDP-L-fucose synthase	Tsta3	5	5	5	19	35.877	0	22.264	82844000	22	23.6228	23.0417	23.3359	23.8815	23.5868	23.463	23.4795	24.2804	'de novo' GDP-L-fucose biosynthetic process [GO:0042351];GDP-mannose metabolic process [GO:0019673];positive regulation of endothelial cell migration [GO:0010595];positive regulation of endothelial cell-matrix adhesion via fibronectin [GO:1904906];T cell mediated cytotoxicity [GO:0001913]		GDP-L-fucose synthase activity [GO:0050577];GDP-mannose 3,5-epimerase activity [GO:0047918];identical protein binding [GO:0042802]	4	2	4	4	3	4	4	4	4873200	2	2	3	4	2	2	3	4	6785200	5311200	5055700	10851000	4012700	8531900
P23780	7	P23780	P23780	BGAL_MOUSE	Beta-galactosidase	Glb1	7	7	6	13	73.12	0	15.436	171690000	22	24.9723	24.6338	24.7536	23.66	25.3088	24.9235	25.6763	24.0898	cellular carbohydrate metabolic process [GO:0044262];galactose catabolic process [GO:0019388];response to cortisone [GO:0051413];response to Thyroglobulin triiodothyronine [GO:1904016]	cytoplasm [GO:0005737];extracellular space [GO:0005615];Golgi apparatus [GO:0005794];intracellular membrane-bounded organelle [GO:0043231];lysosome [GO:0005764];vacuole [GO:0005773]	beta-galactosidase activity [GO:0004565];galactoside binding [GO:0016936];hydrolase activity [GO:0016787];protein homodimerization activity [GO:0042803]	7	6	5	2	6	5	6	3	6867700	3	2	2	0	4	4	7	0	17323000	32557000	20856000	4166900	26584000	21374000
P24270	14	P24270	P24270	CATA_MOUSE	Catalase	Cat	14	14	14	33.4	59.795	0	123.49	582650000	73	27.5126	26.3497	26.1427	25.2417	27.1957	26.514	27.6346	25.3181	aerobic respiration [GO:0009060];aging [GO:0007568];cellular response to growth factor stimulus [GO:0071363];cholesterol metabolic process [GO:0008203];hemoglobin metabolic process [GO:0020027];hydrogen peroxide catabolic process [GO:0042744];kidney development [GO:0001822];negative regulation of apoptotic process [GO:0043066];negative regulation of NF-kappaB transcription factor activity [GO:003…	cytoplasm [GO:0005737];cytosol [GO:0005829];endoplasmic reticulum [GO:0005783];extracellular space [GO:0005615];Golgi apparatus [GO:0005794];intracellular membrane-bounded organelle [GO:0043231];lysosome [GO:0005764];mitochondrial intermembrane space [GO:0005758];mitochondrion [GO:0005739];peroxisomal membrane [GO:0005778];peroxisome [GO:0005777];plasma membrane [GO:0005886];protein-containing co…	aminoacylase activity [GO:0004046];antioxidant activity [GO:0016209];catalase activity [GO:0004096];enzyme binding [GO:0019899];heme binding [GO:0020037];identical protein binding [GO:0042802];metal ion binding [GO:0046872];NADP binding [GO:0050661];oxidoreductase activity, acting on peroxide as acceptor [GO:0016684];peroxisome targeting sequence binding [GO:0000268];protein homodimerization acti…	14	12	9	9	10	10	13	9	18208000	18	8	7	1	11	8	19	1	91751000	87865000	39688000	20881000	95032000	69233000
P24369	14	P24369	P24369	PPIB_MOUSE	Peptidyl-prolyl cis-trans isomerase B	Ppib	14	14	14	57.9	23.713	0	150.21	7504700000	270	30.4986	30.4637	30.307	29.6148	30.8074	30.3973	30.2293	29.4662	bone development [GO:0060348];chaperone-mediated protein folding [GO:0061077];positive regulation by host of viral genome replication [GO:0044829];positive regulation by host of viral process [GO:0044794];positive regulation of multicellular organism growth [GO:0040018];protein folding [GO:0006457];protein peptidyl-prolyl isomerization [GO:0000413];protein stabilization [GO:0050821]	cytoplasm [GO:0005737];endoplasmic reticulum [GO:0005783];endoplasmic reticulum chaperone complex [GO:0034663];endoplasmic reticulum lumen [GO:0005788];intracellular membrane-bounded organelle [GO:0043231];melanosome [GO:0042470];nucleoplasm [GO:0005654];perinuclear region of cytoplasm [GO:0048471];protein-containing complex [GO:0032991];smooth endoplasmic reticulum [GO:0005790]	cyclosporin A binding [GO:0016018];peptidyl-prolyl cis-trans isomerase activity [GO:0003755];RNA polymerase binding [GO:0070063]	14	14	12	12	14	13	13	12	625390000	38	36	31	30	44	34	33	24	701670000	1440900000	952510000	509280000	1197200000	1053500000
P24452	12	P24452	P24452	CAPG_MOUSE	Macrophage-capping protein	Capg	12	12	12	52	39.24	0	323.31	8318000000	233	30.575	29.9734	29.1511	30.2552	30.0048	30.1142	30.2589	31.0607	actin filament severing [GO:0051014];actin polymerization or depolymerization [GO:0008154];barbed-end actin filament capping [GO:0051016];cell projection assembly [GO:0030031];cellular response to interferon-gamma [GO:0071346];central nervous system development [GO:0007417]	actin cytoskeleton [GO:0015629];centriole [GO:0005814];cytoplasm [GO:0005737];Flemming body [GO:0090543];lamellipodium [GO:0030027];melanosome [GO:0042470];mitotic spindle [GO:0072686];nucleolus [GO:0005730];nucleoplasm [GO:0005654];nucleus [GO:0005634];phagocytic vesicle [GO:0045335];ruffle [GO:0001726]	actin filament binding [GO:0051015];phosphatidylinositol-4,5-bisphosphate binding [GO:0005546];protein domain specific binding [GO:0019904];protein-containing complex binding [GO:0044877]	12	12	11	11	12	12	12	12	693160000	34	27	19	28	24	30	29	42	699670000	1015300000	421100000	803800000	772420000	843360000
P24527	5	P24527	P24527	LKHA4_MOUSE	Leukotriene A-4 hydrolase	Lta4h	5	5	5	12.3	69.05	0	14.871	122300000	15	24.1653	24.0687	24.1681	24.4192	23.891	22.8111	24.1821	25.0799	cellular lipid metabolic process [GO:0044255];cellular protein metabolic process [GO:0044267];leukotriene biosynthetic process [GO:0019370];leukotriene metabolic process [GO:0006691];peptide catabolic process [GO:0043171]	cytoplasm [GO:0005737];cytosol [GO:0005829];nucleoplasm [GO:0005654];nucleus [GO:0005634]	aminopeptidase activity [GO:0004177];epoxide hydrolase activity [GO:0004301];leukotriene-A4 hydrolase activity [GO:0004463];metalloaminopeptidase activity [GO:0070006];zinc ion binding [GO:0008270]	4	2	3	5	3	1	3	5	3305500	2	1	1	3	1	1	2	4	8954400	10218000	15104000	15549000	9868300	3017300
P24547	22	P24547	P24547	IMDH2_MOUSE	Inosine-5'-monophosphate dehydrogenase 2	Impdh2	22	22	21	48.8	55.814	0	235.89	2322500000	227	28.7614	28.0753	28.9571	29.1812	28.37	27.5035	27.8735	28.7217	cellular response to interleukin-4 [GO:0071353];circadian rhythm [GO:0007623];GMP biosynthetic process [GO:0006177];GTP biosynthetic process [GO:0006183];lymphocyte proliferation [GO:0046651];purine nucleotide biosynthetic process [GO:0006164];retina development in camera-type eye [GO:0060041]	cytoplasm [GO:0005737];cytosol [GO:0005829];nucleus [GO:0005634]	DNA binding [GO:0003677];identical protein binding [GO:0042802];IMP dehydrogenase activity [GO:0003938];metal ion binding [GO:0046872];nucleotide binding [GO:0000166];RNA binding [GO:0003723]	22	20	21	22	20	18	20	21	105570000	33	25	35	35	28	15	22	34	203810000	264210000	383020000	361120000	232640000	126280000
[truncated: 2,374 more rows]
[truncated: 14 more columns]
