# Supplementary material for: The Beta-Tubulin Isotype TUBB6 Controls Microtubule and Actin Dynamics in Osteoclasts
Source: Front Cell Dev Biol. 2021 Nov 18;9:778887. doi: 10.3389/fcell.2021.778887 (PMC8639228; doi:10.3389/fcell.2021.778887)
Supplement: Supplementary Table 2 — Gene Onthology analysis of the proteins in the S2 fraction. [file Table_2.XLSX]

## Sheet: Biological Process
Biological process GO terms associated with the proteins in the S2 fraction, with cytoskeleton related terms highlighted in green
GO biological process complete	Number in Mus musculus (REF)	Number in S2	Number expected	Fold Enrichment	+/-	Fisher's Exact test raw P value	False discovery rate
fatty acid beta-oxidation using acyl-CoA dehydrogenase	10	10	1.26	7.93	+	1.95E-05	5.44E-04
fatty acid beta-oxidation	54	29	6.81	4.26	+	1.01E-08	4.82E-07
fatty acid catabolic process	79	31	9.96	3.11	+	8.17E-07	2.92E-05
cellular lipid catabolic process	185	47	23.33	2.01	+	5.62E-05	1.41E-03
primary metabolic process	6394	1542	806.37	1.91	+	2.80E-163	8.83E-160
metabolic process	7565	1743	954.05	1.83	+	3.60E-180	1.89E-176
organic substance metabolic process	7132	1642	899.45	1.83	+	8.70E-162	2.28E-158
cellular metabolic process	6508	1637	820.75	1.99	+	1.78E-198	2.80E-194
cellular process	15241	2481	1922.11	1.29	+	3.02E-128	4.33E-125
cellular catabolic process	1574	402	198.50	2.03	+	4.02E-35	1.00E-32
catabolic process	1814	441	228.77	1.93	+	2.18E-34	5.19E-32
lipid catabolic process	273	58	34.43	1.68	+	5.70E-04	1.07E-02
organic substance catabolic process	1497	383	188.79	2.03	+	2.15E-33	5.06E-31
monocarboxylic acid catabolic process	100	34	12.61	2.70	+	5.50E-06	1.70E-04
carboxylic acid catabolic process	192	59	24.21	2.44	+	2.71E-08	1.21E-06
organic acid catabolic process	194	60	24.47	2.45	+	1.75E-08	8.19E-07
organic acid metabolic process	845	218	106.57	2.05	+	2.86E-19	3.82E-17
small molecule metabolic process	1469	354	185.26	1.91	+	1.08E-26	2.03E-24
small molecule catabolic process	306	87	38.59	2.25	+	4.24E-10	2.47E-08
carboxylic acid metabolic process	795	213	100.26	2.12	+	1.79E-20	2.59E-18
oxoacid metabolic process	818	217	103.16	2.10	+	2.14E-20	3.01E-18
monocarboxylic acid metabolic process	520	105	65.58	1.60	+	2.06E-05	5.72E-04
fatty acid metabolic process	367	70	46.28	1.51	+	2.12E-03	3.17E-02
fatty acid oxidation	77	33	9.71	3.40	+	7.21E-08	3.04E-06
lipid oxidation	83	33	10.47	3.15	+	2.88E-07	1.12E-05
lipid modification	165	38	20.81	1.83	+	1.57E-03	2.48E-02
isoleucine catabolic process	5	5	.63	7.93	+	2.72E-03	3.89E-02
alpha-amino acid catabolic process	68	19	8.58	2.22	+	3.51E-03	4.75E-02
alpha-amino acid metabolic process	164	50	20.68	2.42	+	5.24E-07	1.96E-05
cellular amino acid metabolic process	241	87	30.39	2.86	+	8.42E-15	7.85E-13
organonitrogen compound metabolic process	4378	950	552.13	1.72	+	3.93E-61	2.14E-58
nitrogen compound metabolic process	5829	1463	735.12	1.99	+	9.18E-165	3.62E-161
organonitrogen compound catabolic process	969	233	122.20	1.91	+	1.49E-17	1.80E-15
branched-chain amino acid metabolic process	17	11	2.14	5.13	+	1.19E-04	2.71E-03
branched-chain amino acid catabolic process	14	11	1.77	6.23	+	3.39E-05	8.88E-04
cellular amino acid catabolic process	88	26	11.10	2.34	+	4.52E-04	8.65E-03
positive regulation of histone ubiquitination	6	6	.76	7.93	+	9.95E-04	1.72E-02
regulation of histone ubiquitination	13	10	1.64	6.10	+	8.78E-05	2.09E-03
regulation of histone modification	170	51	21.44	2.38	+	4.63E-07	1.75E-05
regulation of protein modification process	1540	280	194.22	1.44	+	1.95E-08	8.99E-07
regulation of cellular protein metabolic process	2348	500	296.12	1.69	+	4.06E-27	7.80E-25
regulation of cellular metabolic process	5819	995	733.86	1.36	+	1.83E-24	3.28E-22
regulation of cellular process	11582	1563	1460.66	1.07	+	2.57E-04	5.35E-03
regulation of biological process	12103	1650	1526.36	1.08	+	8.11E-06	2.40E-04
biological regulation	12712	1715	1603.16	1.07	+	4.76E-05	1.22E-03
regulation of metabolic process	6542	1109	825.04	1.34	+	4.12E-27	7.81E-25
regulation of protein metabolic process	2524	536	318.31	1.68	+	5.89E-29	1.19E-26
regulation of primary metabolic process	5643	960	711.66	1.35	+	1.08E-22	1.73E-20
regulation of macromolecule metabolic process	6058	1023	764.00	1.34	+	1.02E-23	1.74E-21
regulation of nitrogen compound metabolic process	5453	933	687.70	1.36	+	1.48E-22	2.35E-20
regulation of chromatin organization	215	62	27.11	2.29	+	8.17E-08	3.41E-06
regulation of cellular component organization	2502	525	315.54	1.66	+	3.04E-27	5.90E-25
regulation of protein ubiquitination	213	65	26.86	2.42	+	7.50E-09	3.67E-07
regulation of protein modification by small protein conjugation or removal	247	74	31.15	2.38	+	1.14E-09	6.21E-08
positive regulation of histone modification	108	35	13.62	2.57	+	6.65E-06	2.00E-04
positive regulation of chromatin organization	123	38	15.51	2.45	+	7.11E-06	2.13E-04
positive regulation of chromosome organization	186	65	23.46	2.77	+	6.32E-11	4.03E-09
positive regulation of organelle organization	600	176	75.67	2.33	+	1.90E-20	2.72E-18
regulation of organelle organization	1208	312	152.35	2.05	+	1.12E-27	2.20E-25
positive regulation of cellular component organization	1239	285	156.26	1.82	+	6.19E-19	8.05E-17
positive regulation of cellular process	5836	975	736.00	1.32	+	7.51E-21	1.10E-18
positive regulation of biological process	6356	1036	801.58	1.29	+	2.19E-19	2.98E-17
regulation of chromosome organization	290	98	36.57	2.68	+	6.72E-15	6.42E-13
positive regulation of protein modification process	1020	177	128.64	1.38	+	9.44E-05	2.20E-03
positive regulation of cellular protein metabolic process	1376	279	173.53	1.61	+	9.37E-13	6.93E-11
positive regulation of cellular metabolic process	3190	575	402.30	1.43	+	1.25E-16	1.42E-14
positive regulation of metabolic process	3717	651	468.77	1.39	+	1.32E-16	1.47E-14
positive regulation of protein metabolic process	1461	294	184.25	1.60	+	5.02E-13	3.84E-11
positive regulation of nitrogen compound metabolic process	2951	538	372.16	1.45	+	2.49E-16	2.73E-14
positive regulation of macromolecule metabolic process	3389	598	427.40	1.40	+	9.96E-16	1.02E-13
positive regulation of protein ubiquitination	123	32	15.51	2.06	+	7.37E-04	1.33E-02
positive regulation of protein modification by small protein conjugation or removal	145	39	18.29	2.13	+	8.35E-05	1.99E-03
CRD-mediated mRNA stabilization	5	5	.63	7.93	+	2.72E-03	3.88E-02
mRNA stabilization	49	18	6.18	2.91	+	3.05E-04	6.21E-03
negative regulation of mRNA catabolic process	61	20	7.69	2.60	+	5.54E-04	1.04E-02
negative regulation of mRNA metabolic process	93	44	11.73	3.75	+	4.33E-11	2.81E-09
negative regulation of RNA metabolic process	1404	236	177.06	1.33	+	4.14E-05	1.08E-03
negative regulation of macromolecule metabolic process	2762	531	348.33	1.52	+	4.18E-20	5.83E-18
negative regulation of metabolic process	2981	578	375.95	1.54	+	7.36E-23	1.21E-20
negative regulation of biological process	5376	927	677.99	1.37	+	2.39E-23	4.01E-21
negative regulation of nucleobase-containing compound metabolic process	1510	261	190.43	1.37	+	2.56E-06	8.39E-05
negative regulation of nitrogen compound metabolic process	2385	458	300.78	1.52	+	3.97E-17	4.63E-15
regulation of nucleobase-containing compound metabolic process	3796	613	478.73	1.28	+	9.34E-10	5.22E-08
negative regulation of cellular metabolic process	2543	488	320.71	1.52	+	3.05E-18	3.78E-16
negative regulation of cellular process	4932	838	622.00	1.35	+	5.00E-19	6.62E-17
regulation of RNA metabolic process	3554	544	448.21	1.21	+	5.88E-06	1.80E-04
regulation of mRNA metabolic process	293	136	36.95	3.68	+	1.00E-30	2.20E-28
positive regulation of gene expression	1219	227	153.73	1.48	+	9.04E-08	3.76E-06
regulation of gene expression	4689	769	591.35	1.30	+	7.59E-14	6.39E-12
regulation of mRNA catabolic process	161	63	20.30	3.10	+	2.52E-12	1.79E-10
regulation of cellular catabolic process	751	193	94.71	2.04	+	5.48E-17	6.25E-15
regulation of catabolic process	905	222	114.13	1.95	+	1.70E-17	2.03E-15
negative regulation of RNA catabolic process	73	26	9.21	2.82	+	3.18E-05	8.49E-04
negative regulation of cellular catabolic process	243	73	30.65	2.38	+	1.41E-09	7.66E-08
negative regulation of catabolic process	309	84	38.97	2.16	+	5.85E-09	2.92E-07
regulation of mRNA stability	148	60	18.66	3.21	+	2.57E-12	1.81E-10
regulation of RNA stability	161	65	20.30	3.20	+	3.70E-13	2.87E-11
regulation of biological quality	3874	634	488.57	1.30	+	5.18E-11	3.34E-09
posttranscriptional regulation of gene expression	473	189	59.65	3.17	+	2.17E-35	5.52E-33
RNA stabilization	58	23	7.31	3.14	+	1.80E-05	5.10E-04
mitochondrial RNA 3'-end processing	5	5	.63	7.93	+	2.72E-03	3.88E-02
RNA 3'-end processing	89	46	11.22	4.10	+	1.50E-12	1.09E-10
RNA processing	778	396	98.12	4.04	+	1.31E-99	1.29E-96
gene expression	2051	737	258.66	2.85	+	2.00E-128	3.15E-125
macromolecule metabolic process	5444	1313	686.57	1.91	+	1.96E-127	2.38E-124
RNA metabolic process	1236	521	155.88	3.34	+	6.98E-108	7.34E-105
nucleic acid metabolic process	1785	649	225.11	2.88	+	6.13E-113	6.90E-110
nucleobase-containing compound metabolic process	2214	786	279.22	2.82	+	5.11E-136	1.15E-132
organic cyclic compound metabolic process	2653	852	334.58	2.55	+	6.46E-128	8.48E-125
heterocycle metabolic process	2336	808	294.60	2.74	+	3.93E-135	7.75E-132
cellular aromatic compound metabolic process	2425	817	305.83	2.67	+	2.59E-131	4.54E-128
cellular nitrogen compound metabolic process	2881	1014	363.34	2.79	+	7.90E-183	6.22E-179
mitochondrial RNA metabolic process	41	17	5.17	3.29	+	1.41E-04	3.16E-03
mitochondrial gene expression	85	41	10.72	3.82	+	1.25E-10	7.71E-09
DNA replication, synthesis of RNA primer	5	5	.63	7.93	+	2.72E-03	3.88E-02
RNA biosynthetic process	327	82	41.24	1.99	+	1.36E-07	5.52E-06
macromolecule biosynthetic process	1200	392	151.34	2.59	+	4.51E-55	1.87E-52
organic substance biosynthetic process	2092	584	263.83	2.21	+	8.63E-64	5.04E-61
biosynthetic process	2159	594	272.28	2.18	+	4.07E-63	2.29E-60
nucleobase-containing compound biosynthetic process	582	181	73.40	2.47	+	3.24E-23	5.36E-21
cellular nitrogen compound biosynthetic process	1096	421	138.22	3.05	+	5.45E-76	4.29E-73
cellular biosynthetic process	2018	571	254.50	2.24	+	6.03E-64	3.65E-61
heterocycle biosynthetic process	649	198	81.85	2.42	+	1.63E-24	2.95E-22
organic cyclic compound biosynthetic process	785	219	99.00	2.21	+	8.21E-23	1.33E-20
aromatic compound biosynthetic process	666	195	83.99	2.32	+	1.62E-22	2.56E-20
DNA-dependent DNA replication	113	45	14.25	3.16	+	2.09E-09	1.10E-07
DNA replication	174	64	21.94	2.92	+	1.51E-11	1.01E-09
cellular macromolecule biosynthetic process	1188	390	149.82	2.60	+	2.86E-55	1.22E-52
cellular macromolecule metabolic process	4024	963	507.48	1.90	+	1.01E-81	9.39E-79
DNA metabolic process	645	171	81.34	2.10	+	2.59E-16	2.79E-14
pre-replicative complex assembly involved in nuclear cell cycle DNA replication	7	7	.88	7.93	+	3.68E-04	7.25E-03
nuclear DNA replication	23	12	2.90	4.14	+	2.67E-04	5.56E-03
cell cycle DNA replication	24	13	3.03	4.30	+	1.12E-04	2.57E-03
cell cycle process	766	177	96.60	1.83	+	3.36E-12	2.34E-10
cell cycle	1196	268	150.83	1.78	+	1.30E-16	1.47E-14
pre-replicative complex assembly involved in cell cycle DNA replication	7	7	.88	7.93	+	3.68E-04	7.26E-03
pre-replicative complex assembly	7	7	.88	7.93	+	3.68E-04	7.23E-03
protein-DNA complex assembly	132	38	16.65	2.28	+	2.58E-05	7.03E-04
cellular protein-containing complex assembly	693	260	87.40	2.97	+	1.34E-44	4.12E-42
protein-containing complex assembly	1051	332	132.55	2.50	+	7.62E-44	2.31E-41
cellular component assembly	2101	515	264.97	1.94	+	1.94E-41	5.46E-39
cellular component organization	5261	1063	663.49	1.60	+	4.89E-56	2.20E-53
cellular component organization or biogenesis	5452	1178	687.57	1.71	+	1.24E-80	1.09E-77
cellular component biogenesis	2328	648	293.59	2.21	+	3.05E-71	2.29E-68
protein-containing complex subunit organization	1195	376	150.71	2.49	+	1.87E-49	6.85E-47
protein-DNA complex subunit organization	178	53	22.45	2.36	+	2.98E-07	1.16E-05
protein K69-linked ufmylation	5	5	.63	7.93	+	2.72E-03	3.87E-02
protein polyufmylation	5	5	.63	7.93	+	2.72E-03	3.87E-02
protein ufmylation	6	6	.76	7.93	+	9.95E-04	1.72E-02
protein modification by small protein conjugation or removal	659	115	83.11	1.38	+	1.72E-03	2.67E-02
cellular protein modification process	2270	386	286.28	1.35	+	2.42E-08	1.10E-06
protein modification process	2270	386	286.28	1.35	+	2.42E-08	1.09E-06
macromolecule modification	2447	444	308.60	1.44	+	4.47E-13	3.43E-11
protein metabolic process	3473	750	437.99	1.71	+	7.08E-45	2.23E-42
cellular protein metabolic process	2907	686	366.61	1.87	+	5.10E-52	1.91E-49
purine ribonucleoside salvage	5	5	.63	7.93	+	2.72E-03	3.87E-02
purine-containing compound metabolic process	318	106	40.10	2.64	+	1.17E-15	1.18E-13
glycosyl compound metabolic process	78	24	9.84	2.44	+	3.82E-04	7.45E-03
carbohydrate derivative metabolic process	824	170	103.92	1.64	+	1.37E-08	6.47E-07
nucleobase-containing small molecule metabolic process	434	138	54.73	2.52	+	1.19E-18	1.54E-16
carbohydrate derivative biosynthetic process	456	92	57.51	1.60	+	6.70E-05	1.66E-03
organonitrogen compound biosynthetic process	1105	357	139.36	2.56	+	3.68E-49	1.32E-46
small molecule biosynthetic process	394	92	49.69	1.85	+	4.22E-07	1.60E-05
purine-containing compound biosynthetic process	138	59	17.40	3.39	+	6.74E-13	5.06E-11
nucleoside salvage	5	5	.63	7.93	+	2.72E-03	3.85E-02
cellular metabolic compound salvage	26	15	3.28	4.57	+	1.94E-05	5.42E-04
purine-containing compound salvage	17	11	2.14	5.13	+	1.19E-04	2.71E-03
viral translational termination-reinitiation	5	5	.63	7.93	+	2.72E-03	3.86E-02
viral translation	14	12	1.77	6.80	+	8.09E-06	2.41E-04
viral process	160	54	20.18	2.68	+	9.78E-09	4.68E-07
viral gene expression	22	15	2.77	5.41	+	4.42E-06	1.40E-04
IRES-dependent viral translational initiation	10	10	1.26	7.93	+	1.95E-05	5.43E-04
polyadenylation-dependent snoRNA 3'-end processing	7	7	.88	7.93	+	3.68E-04	7.24E-03
sno(s)RNA 3'-end processing	12	10	1.51	6.61	+	5.52E-05	1.39E-03
sno(s)RNA processing	14	10	1.77	5.66	+	1.35E-04	3.05E-03
ncRNA processing	351	181	44.27	4.09	+	1.91E-45	6.15E-43
ncRNA metabolic process	429	218	54.10	4.03	+	6.96E-54	2.74E-51
sno(s)RNA metabolic process	17	11	2.14	5.13	+	1.19E-04	2.70E-03
ncRNA 3'-end processing	39	21	4.92	4.27	+	1.03E-06	3.62E-05
nuclear polyadenylation-dependent tRNA catabolic process	6	6	.76	7.93	+	9.95E-04	1.71E-02
tRNA surveillance	6	6	.76	7.93	+	9.95E-04	1.72E-02
tRNA catabolic process	9	7	1.14	6.17	+	1.00E-03	1.71E-02
tRNA metabolic process	168	74	21.19	3.49	+	2.37E-16	2.61E-14
ncRNA catabolic process	31	17	3.91	4.35	+	9.06E-06	2.66E-04
RNA catabolic process	150	65	18.92	3.44	+	2.82E-14	2.52E-12
cellular macromolecule catabolic process	804	226	101.40	2.23	+	4.68E-24	8.19E-22
macromolecule catabolic process	902	246	113.76	2.16	+	1.43E-24	2.62E-22
nucleobase-containing compound catabolic process	250	88	31.53	2.79	+	2.11E-14	1.92E-12
cellular nitrogen compound catabolic process	277	94	34.93	2.69	+	1.54E-14	1.42E-12
heterocycle catabolic process	278	93	35.06	2.65	+	5.16E-14	4.49E-12
aromatic compound catabolic process	300	97	37.83	2.56	+	6.89E-14	5.87E-12
organic cyclic compound catabolic process	326	100	41.11	2.43	+	5.08E-13	3.86E-11
RNA surveillance	15	14	1.89	7.40	+	7.12E-07	2.58E-05
nuclear polyadenylation-dependent ncRNA catabolic process	6	6	.76	7.93	+	9.95E-04	1.71E-02
polyadenylation-dependent ncRNA catabolic process	7	6	.88	6.80	+	1.67E-03	2.61E-02
polyadenylation-dependent RNA catabolic process	8	7	1.01	6.94	+	6.23E-04	1.15E-02
modification-dependent macromolecule catabolic process	525	129	66.21	1.95	+	1.34E-10	8.27E-09
nuclear ncRNA surveillance	6	6	.76	7.93	+	9.95E-04	1.71E-02
nuclear RNA surveillance	13	12	1.64	7.32	+	4.85E-06	1.52E-04
nuclear polyadenylation-dependent rRNA catabolic process	6	6	.76	7.93	+	9.95E-04	1.71E-02
rRNA catabolic process	20	12	2.52	4.76	+	9.94E-05	2.30E-03
rRNA metabolic process	216	139	27.24	5.10	+	5.63E-43	1.64E-40
nuclear retention of pre-mRNA at the site of transcription	5	5	.63	7.93	+	2.72E-03	3.86E-02
RNA localization	164	78	20.68	3.77	+	1.21E-18	1.55E-16
macromolecule localization	2291	532	288.93	1.84	+	2.06E-37	5.50E-35
localization	5043	836	635.99	1.31	+	2.19E-16	2.42E-14
cellular macromolecule localization	1403	376	176.94	2.13	+	2.78E-36	7.19E-34
cellular localization	2268	562	286.03	1.96	+	6.50E-47	2.18E-44
nuclear mRNA surveillance	13	12	1.64	7.32	+	4.85E-06	1.52E-04
nuclear-transcribed mRNA catabolic process	97	46	12.23	3.76	+	1.49E-11	9.96E-10
mRNA catabolic process	123	55	15.51	3.55	+	9.96E-13	7.33E-11
negative regulation of gene expression	948	223	119.56	1.87	+	7.82E-16	8.10E-14
mRNA metabolic process	539	269	67.98	3.96	+	2.15E-65	1.35E-62
AMP salvage	6	6	.76	7.93	+	9.95E-04	1.71E-02
purine ribonucleotide salvage	13	10	1.64	6.10	+	8.78E-05	2.09E-03
purine nucleotide salvage	15	10	1.89	5.29	+	2.03E-04	4.35E-03
purine nucleotide biosynthetic process	132	56	16.65	3.36	+	3.28E-12	2.31E-10
nucleotide biosynthetic process	175	70	22.07	3.17	+	6.66E-14	5.70E-12
nucleotide metabolic process	374	122	47.17	2.59	+	3.31E-17	3.89E-15
nucleoside phosphate metabolic process	383	123	48.30	2.55	+	4.43E-17	5.13E-15
phosphate-containing compound metabolic process	1596	314	201.28	1.56	+	7.40E-13	5.50E-11
phosphorus metabolic process	1620	321	204.31	1.57	+	2.02E-13	1.59E-11
organophosphate metabolic process	756	168	95.34	1.76	+	1.79E-10	1.09E-08
nucleoside phosphate biosynthetic process	181	71	22.83	3.11	+	9.50E-14	7.83E-12
organophosphate biosynthetic process	405	102	51.08	2.00	+	3.53E-09	1.80E-07
purine nucleotide metabolic process	297	101	37.46	2.70	+	1.94E-15	1.96E-13
nucleotide salvage	17	10	2.14	4.66	+	4.25E-04	8.19E-03
purine ribonucleotide biosynthetic process	122	53	15.39	3.44	+	6.10E-12	4.19E-10
purine ribonucleotide metabolic process	282	95	35.56	2.67	+	2.11E-14	1.91E-12
ribonucleotide metabolic process	299	100	37.71	2.65	+	4.97E-15	4.81E-13
ribose phosphate metabolic process	311	105	39.22	2.68	+	6.27E-16	6.58E-14
ribonucleotide biosynthetic process	130	57	16.39	3.48	+	7.31E-13	5.46E-11
ribose phosphate biosynthetic process	139	61	17.53	3.48	+	1.12E-13	9.16E-12
AMP biosynthetic process	13	13	1.64	7.93	+	1.07E-06	3.74E-05
purine ribonucleoside monophosphate biosynthetic process	23	20	2.90	6.90	+	6.67E-09	3.27E-07
purine nucleoside monophosphate biosynthetic process	25	20	3.15	6.34	+	1.76E-08	8.21E-07
purine nucleoside monophosphate metabolic process	42	27	5.30	5.10	+	1.85E-09	9.87E-08
nucleoside monophosphate metabolic process	60	30	7.57	3.96	+	1.97E-08	9.04E-07
nucleoside monophosphate biosynthetic process	34	23	4.29	5.36	+	1.46E-08	6.87E-07
purine ribonucleoside monophosphate metabolic process	39	26	4.92	5.29	+	2.11E-09	1.11E-07
ribonucleoside monophosphate metabolic process	50	27	6.31	4.28	+	2.96E-08	1.32E-06
ribonucleoside monophosphate biosynthetic process	27	21	3.41	6.17	+	1.10E-08	5.20E-07
AMP metabolic process	30	19	3.78	5.02	+	5.45E-07	2.03E-05
RNA (guanine-N7)-methylation	5	5	.63	7.93	+	2.72E-03	3.86E-02
RNA methylation	69	29	8.70	3.33	+	6.02E-07	2.23E-05
macromolecule methylation	231	67	29.13	2.30	+	2.60E-08	1.17E-06
methylation	283	75	35.69	2.10	+	7.19E-08	3.04E-06
RNA modification	142	47	17.91	2.62	+	1.49E-07	6.04E-06
protein folding in endoplasmic reticulum	5	5	.63	7.93	+	2.72E-03	3.85E-02
protein folding	157	77	19.80	3.89	+	5.14E-19	6.74E-17
nuclear-transcribed mRNA catabolic process, exonucleolytic, 3'-5'	11	11	1.39	7.93	+	7.39E-06	2.20E-04
nuclear-transcribed mRNA catabolic process, exonucleolytic	16	12	2.02	5.95	+	2.06E-05	5.71E-04
mitotic DNA replication initiation	5	5	.63	7.93	+	2.72E-03	3.85E-02
mitotic cell cycle process	480	124	60.53	2.05	+	1.55E-11	1.03E-09
mitotic cell cycle	548	140	69.11	2.03	+	1.50E-12	1.09E-10
mitotic DNA replication	12	7	1.51	4.63	+	3.26E-03	4.49E-02
nuclear cell cycle DNA replication initiation	5	5	.63	7.93	+	2.72E-03	3.89E-02
cell cycle DNA replication initiation	5	5	.63	7.93	+	2.72E-03	3.89E-02
DNA replication initiation	22	11	2.77	3.96	+	6.29E-04	1.16E-02
'de novo' AMP biosynthetic process	8	8	1.01	7.93	+	1.37E-04	3.09E-03
U4 snRNA 3'-end processing	8	8	1.01	7.93	+	1.37E-04	3.09E-03
snRNA 3'-end processing	20	10	2.52	3.96	+	1.10E-03	1.85E-02
snRNA processing	25	11	3.15	3.49	+	1.42E-03	2.31E-02
snRNA metabolic process	34	18	4.29	4.20	+	7.20E-06	2.15E-04
formation of translation preinitiation complex	12	11	1.51	7.27	+	1.27E-05	3.67E-04
cytoplasmic translational initiation	21	18	2.65	6.80	+	4.42E-08	1.94E-06
cytoplasmic translation	68	54	8.58	6.30	+	2.07E-20	2.94E-18
translation	319	216	40.23	5.37	+	1.98E-69	1.42E-66
peptide biosynthetic process	340	219	42.88	5.11	+	1.49E-67	1.02E-64
peptide metabolic process	482	245	60.79	4.03	+	1.26E-60	6.39E-58
cellular amide metabolic process	717	296	90.42	3.27	+	6.67E-58	3.09E-55
amide biosynthetic process	439	234	55.36	4.23	+	9.83E-61	5.16E-58
translational initiation	65	41	8.20	5.00	+	2.00E-13	1.59E-11
ribonucleoprotein complex assembly	164	112	20.68	5.42	+	1.52E-36	4.00E-34
ribonucleoprotein complex biogenesis	397	255	50.07	5.09	+	1.30E-78	1.08E-75
ribonucleoprotein complex subunit organization	171	116	21.57	5.38	+	1.31E-37	3.56E-35
NLS-bearing protein import into nucleus	10	9	1.26	7.14	+	8.82E-05	2.08E-03
protein import into nucleus	104	43	13.12	3.28	+	1.92E-09	1.02E-07
protein import	151	56	19.04	2.94	+	2.28E-10	1.38E-08
protein transport	1126	304	142.00	2.14	+	9.65E-30	1.97E-27
establishment of protein localization	1229	333	154.99	2.15	+	8.07E-33	1.87E-30
establishment of localization	3794	673	478.48	1.41	+	2.08E-18	2.64E-16
protein localization	1914	459	241.38	1.90	+	1.45E-34	3.51E-32
nitrogen compound transport	1490	362	187.91	1.93	+	8.12E-28	1.62E-25
transport	3627	635	457.42	1.39	+	4.01E-16	4.27E-14
organic substance transport	1830	394	230.79	1.71	+	9.03E-22	1.35E-19
protein localization to nucleus	185	69	23.33	2.96	+	1.48E-12	1.08E-10
protein localization to organelle	671	199	84.62	2.35	+	2.39E-23	4.04E-21
cellular protein localization	1393	370	175.68	2.11	+	5.12E-35	1.26E-32
intracellular protein transport	658	217	82.98	2.61	+	1.07E-30	2.30E-28
intracellular transport	1201	370	151.46	2.44	+	7.18E-47	2.36E-44
establishment of localization in cell	1579	421	199.13	2.11	+	1.98E-40	5.48E-38
import into nucleus	108	44	13.62	3.23	+	1.80E-09	9.63E-08
nucleocytoplasmic transport	220	91	27.75	3.28	+	2.19E-18	2.76E-16
nuclear transport	220	91	27.75	3.28	+	2.19E-18	2.73E-16
establishment of protein localization to organelle	309	106	38.97	2.72	+	2.54E-16	2.76E-14
protein deneddylation	10	9	1.26	7.14	+	8.82E-05	2.08E-03
protein modification by small protein removal	127	33	16.02	2.06	+	5.60E-04	1.05E-02
proteolysis	1143	218	144.15	1.51	+	3.70E-08	1.63E-06
positive regulation of establishment of protein localization to telomere	10	9	1.26	7.14	+	8.82E-05	2.08E-03
positive regulation of protein localization to chromosome, telomeric region	13	11	1.64	6.71	+	2.11E-05	5.83E-04
regulation of protein localization to chromosome, telomeric region	15	12	1.89	6.34	+	1.31E-05	3.76E-04
regulation of cellular protein localization	561	154	70.75	2.18	+	6.89E-16	7.18E-14
regulation of cellular localization	872	211	109.97	1.92	+	3.22E-16	3.46E-14
regulation of localization	2914	466	367.50	1.27	+	5.85E-07	2.18E-05
regulation of protein localization	926	205	116.78	1.76	+	1.75E-12	1.26E-10
positive regulation of cellular protein localization	277	94	34.93	2.69	+	1.54E-14	1.41E-12
regulation of establishment of protein localization to telomere	11	9	1.39	6.49	+	1.45E-04	3.22E-03
regulation of establishment of protein localization to chromosome	12	9	1.51	5.95	+	2.28E-04	4.81E-03
regulation of establishment of protein localization	573	126	72.26	1.74	+	6.82E-08	2.90E-06
positive regulation of establishment of protein localization	333	84	42.00	2.00	+	1.06E-07	4.37E-06
spliceosomal tri-snRNP complex assembly	9	8	1.14	7.05	+	2.34E-04	4.92E-03
spliceosomal snRNP assembly	32	22	4.04	5.45	+	2.42E-08	1.09E-06
mRNA splicing, via spliceosome	208	116	26.23	4.42	+	9.21E-32	2.10E-29
mRNA processing	415	216	52.34	4.13	+	1.03E-54	4.16E-52
RNA splicing, via transesterification reactions with bulged adenosine as nucleophile	208	116	26.23	4.42	+	9.21E-32	2.07E-29
RNA splicing, via transesterification reactions	208	116	26.23	4.42	+	9.21E-32	2.04E-29
RNA splicing	332	181	41.87	4.32	+	5.04E-48	1.73E-45
positive regulation of mRNA binding	7	6	.88	6.80	+	1.67E-03	2.62E-02
regulation of mRNA binding	10	7	1.26	5.55	+	1.54E-03	2.45E-02
regulation of RNA binding	13	9	1.64	5.49	+	3.47E-04	6.93E-03
regulation of binding	392	97	49.44	1.96	+	1.75E-08	8.18E-07
regulation of molecular function	2532	463	319.32	1.45	+	3.86E-14	3.38E-12
positive regulation of RNA binding	8	7	1.01	6.94	+	6.23E-04	1.15E-02
positive regulation of binding	192	55	24.21	2.27	+	6.82E-07	2.49E-05
positive regulation of molecular function	1458	297	183.87	1.62	+	8.68E-14	7.23E-12
DNA methylation-dependent heterochromatin assembly	7	6	.88	6.80	+	1.67E-03	2.62E-02
covalent chromatin modification	341	85	43.00	1.98	+	1.01E-07	4.17E-06
chromatin organization	653	162	82.35	1.97	+	2.51E-13	1.97E-11
chromosome organization	957	248	120.69	2.05	+	3.37E-22	5.26E-20
organelle organization	3237	787	408.23	1.93	+	3.99E-66	2.62E-63
heterochromatin assembly	27	15	3.41	4.41	+	2.70E-05	7.36E-04
chromatin assembly	111	43	14.00	3.07	+	9.06E-09	4.37E-07
DNA packaging	158	55	19.93	2.76	+	2.21E-09	1.15E-07
DNA conformation change	202	77	25.48	3.02	+	3.23E-14	2.84E-12
chromatin assembly or disassembly	129	52	16.27	3.20	+	8.50E-11	5.33E-09
heterochromatin organization	40	19	5.04	3.77	+	1.34E-05	3.84E-04
chromatin remodeling	152	47	19.17	2.45	+	6.48E-07	2.38E-05
chromatin organization involved in negative regulation of transcription	93	28	11.73	2.39	+	2.12E-04	4.50E-03
chromatin organization involved in regulation of transcription	107	30	13.49	2.22	+	3.15E-04	6.38E-03
regulation of macromolecule biosynthetic process	3765	600	474.82	1.26	+	9.18E-09	4.41E-07
regulation of biosynthetic process	4027	640	507.86	1.26	+	3.46E-09	1.78E-07
regulation of cellular biosynthetic process	3946	627	497.65	1.26	+	5.73E-09	2.86E-07
regulation of cellular macromolecule biosynthetic process	3728	590	470.15	1.25	+	3.21E-08	1.42E-06
negative regulation of cellular macromolecule biosynthetic process	1518	262	191.44	1.37	+	2.27E-06	7.51E-05
negative regulation of macromolecule biosynthetic process	1534	267	193.46	1.38	+	1.16E-06	4.03E-05
negative regulation of biosynthetic process	1639	287	206.70	1.39	+	2.39E-07	9.43E-06
negative regulation of cellular biosynthetic process	1595	276	201.15	1.37	+	1.01E-06	3.57E-05
isocitrate metabolic process	7	6	.88	6.80	+	1.67E-03	2.61E-02
alcohol metabolic process	294	60	37.08	1.62	+	1.17E-03	1.95E-02
tricarboxylic acid metabolic process	16	11	2.02	5.45	+	8.01E-05	1.93E-03
N-terminal peptidyl-methionine acetylation	7	6	.88	6.80	+	1.67E-03	2.61E-02
protein acetylation	130	32	16.39	1.95	+	1.54E-03	2.46E-02
N-terminal protein amino acid modification	27	11	3.41	3.23	+	2.31E-03	3.40E-02
peptidyl-methionine modification	11	7	1.39	5.05	+	2.28E-03	3.37E-02
peptidyl-amino acid modification	740	153	93.32	1.64	+	7.37E-08	3.10E-06
regulation of telomerase RNA localization to Cajal body	7	6	.88	6.80	+	1.67E-03	2.61E-02
lamellipodium morphogenesis	7	6	.88	6.80	+	1.67E-03	2.60E-02
lamellipodium organization	49	19	6.18	3.07	+	1.19E-04	2.71E-03
developmental process	5624	790	709.27	1.11	+	1.09E-03	1.83E-02
DNA strand elongation involved in DNA replication	13	11	1.64	6.71	+	2.11E-05	5.84E-04
DNA strand elongation	18	14	2.27	6.17	+	3.12E-06	1.01E-04
ribosomal small subunit assembly	19	16	2.40	6.68	+	2.94E-07	1.14E-05
ribosome assembly	61	46	7.69	5.98	+	5.43E-17	6.24E-15
organelle assembly	704	145	88.78	1.63	+	2.21E-07	8.78E-06
ribosome biogenesis	285	182	35.94	5.06	+	1.01E-55	4.42E-53
ribosomal small subunit biogenesis	71	51	8.95	5.70	+	4.78E-18	5.84E-16
regulation of early endosome to late endosome transport	18	15	2.27	6.61	+	7.58E-07	2.73E-05
regulation of cytoplasmic transport	29	19	3.66	5.20	+	3.73E-07	1.43E-05
regulation of intracellular transport	334	96	42.12	2.28	+	3.91E-11	2.55E-09
regulation of transport	1909	311	240.75	1.29	+	1.92E-05	5.39E-04
regulation of vesicle-mediated transport	612	137	77.18	1.78	+	6.13E-09	3.03E-07
cellular response to interleukin-7	17	14	2.14	6.53	+	1.96E-06	6.58E-05
cellular response to cytokine stimulus	683	140	86.14	1.63	+	3.73E-07	1.43E-05
cellular response to organic substance	1848	330	233.06	1.42	+	3.96E-09	2.01E-07
cellular response to chemical stimulus	2441	430	307.84	1.40	+	5.22E-11	3.36E-09
response to chemical	3549	551	447.58	1.23	+	1.04E-06	3.65E-05
response to organic substance	2581	439	325.50	1.35	+	1.80E-09	9.60E-08
response to cytokine	786	152	99.13	1.53	+	2.42E-06	7.97E-05
response to interleukin-7	17	14	2.14	6.53	+	1.96E-06	6.56E-05
maturation of LSU-rRNA from tricistronic rRNA transcript (SSU-rRNA, 5.8S rRNA, LSU-rRNA)	16	13	2.02	6.44	+	5.06E-06	1.57E-04
maturation of LSU-rRNA	30	22	3.78	5.81	+	1.05E-08	5.00E-07
rRNA processing	206	137	25.98	5.27	+	1.55E-43	4.62E-41
ribosomal large subunit biogenesis	71	51	8.95	5.70	+	4.78E-18	5.80E-16
stress granule assembly	24	19	3.03	6.28	+	4.50E-08	1.97E-06
proteasome assembly	14	11	1.77	6.23	+	3.39E-05	8.91E-04
mitochondrial ATP synthesis coupled proton transport	14	11	1.77	6.23	+	3.39E-05	8.89E-04
ATP synthesis coupled proton transport	19	12	2.40	5.01	+	6.92E-05	1.69E-03
ATP biosynthetic process	35	18	4.41	4.08	+	9.77E-06	2.85E-04
ATP metabolic process	177	84	22.32	3.76	+	6.33E-20	8.75E-18
purine ribonucleoside triphosphate biosynthetic process	46	23	5.80	3.96	+	8.64E-07	3.09E-05
purine nucleoside triphosphate biosynthetic process	47	24	5.93	4.05	+	3.75E-07	1.43E-05
nucleoside triphosphate biosynthetic process	60	29	7.57	3.83	+	5.96E-08	2.55E-06
nucleoside triphosphate metabolic process	92	41	11.60	3.53	+	8.00E-10	4.50E-08
purine nucleoside triphosphate metabolic process	73	36	9.21	3.91	+	1.04E-09	5.77E-08
ribonucleoside triphosphate biosynthetic process	49	25	6.18	4.05	+	2.18E-07	8.67E-06
ribonucleoside triphosphate metabolic process	68	34	8.58	3.96	+	2.29E-09	1.19E-07
purine ribonucleoside triphosphate metabolic process	65	32	8.20	3.90	+	8.93E-09	4.32E-07
energy coupled proton transport, down electrochemical gradient	19	12	2.40	5.01	+	6.92E-05	1.69E-03
proton transmembrane transport	70	25	8.83	2.83	+	4.55E-05	1.17E-03
oxidative phosphorylation	80	49	10.09	4.86	+	2.16E-15	2.17E-13
aerobic respiration	120	72	15.13	4.76	+	1.46E-21	2.15E-19
cellular respiration	149	81	18.79	4.31	+	4.85E-22	7.49E-20
energy derivation by oxidation of organic compounds	210	96	26.48	3.62	+	1.11E-21	1.65E-19
generation of precursor metabolites and energy	297	123	37.46	3.28	+	1.97E-24	3.49E-22
mitochondrial transmembrane transport	85	32	10.72	2.99	+	1.13E-06	3.94E-05
mitochondrial transport	190	64	23.96	2.67	+	3.26E-10	1.93E-08
maintenance of DNA methylation	9	7	1.14	6.17	+	1.00E-03	1.72E-02
positive regulation of transcription of nucleolar large rRNA by RNA polymerase I	9	7	1.14	6.17	+	1.00E-03	1.71E-02
positive regulation of transcription by RNA polymerase I	23	13	2.90	4.48	+	8.09E-05	1.94E-03
regulation of transcription by RNA polymerase I	34	16	4.29	3.73	+	6.90E-05	1.70E-03
positive regulation of RNA metabolic process	1678	266	211.62	1.26	+	4.23E-04	8.18E-03
positive regulation of nucleobase-containing compound metabolic process	1845	318	232.68	1.37	+	1.78E-07	7.21E-06
positive regulation of cellular biosynthetic process	1889	316	238.23	1.33	+	2.43E-06	7.98E-05
positive regulation of biosynthetic process	1935	322	244.03	1.32	+	2.62E-06	8.54E-05
positive regulation of macromolecule biosynthetic process	1773	294	223.60	1.31	+	1.01E-05	2.93E-04
regulation of transcription of nucleolar large rRNA by RNA polymerase I	14	8	1.77	4.53	+	1.84E-03	2.83E-02
regulation of microtubule nucleation	9	7	1.14	6.17	+	1.00E-03	1.71E-02
regulation of microtubule polymerization	56	20	7.06	2.83	+	3.15E-04	6.38E-03
regulation of microtubule polymerization or depolymerization	93	27	11.73	2.30	+	3.75E-04	7.32E-03
regulation of microtubule cytoskeleton organization	158	43	19.93	2.16	+	2.57E-05	7.02E-04
regulation of cytoskeleton organization	541	141	68.23	2.07	+	4.29E-13	3.32E-11
regulation of microtubule-based process	261	55	32.92	1.67	+	8.50E-04	1.50E-02
regulation of supramolecular fiber organization	388	108	48.93	2.21	+	9.82E-12	6.64E-10
regulation of protein polymerization	234	78	29.51	2.64	+	5.89E-12	4.07E-10
regulation of protein-containing complex assembly	455	128	57.38	2.23	+	5.74E-14	4.94E-12
regulation of cellular component biogenesis	996	204	125.61	1.62	+	8.50E-10	4.77E-08
IMP biosynthetic process	13	10	1.64	6.10	+	8.78E-05	2.08E-03
IMP metabolic process	22	14	2.77	5.05	+	1.63E-05	4.64E-04
ribosomal large subunit assembly	26	20	3.28	6.10	+	2.79E-08	1.24E-06
regulation of RNA export from nucleus	13	10	1.64	6.10	+	8.78E-05	2.08E-03
regulation of nucleobase-containing compound transport	16	11	2.02	5.45	+	8.01E-05	1.92E-03
regulation of nucleocytoplasmic transport	128	47	16.14	2.91	+	8.29E-09	4.02E-07
positive regulation by host of viral genome replication	8	6	1.01	5.95	+	2.65E-03	3.82E-02
modulation by host of viral genome replication	19	9	2.40	3.76	+	2.59E-03	3.74E-02
modulation by host of viral process	33	12	4.16	2.88	+	3.18E-03	4.42E-02
modulation by host of symbiont process	65	24	8.20	2.93	+	3.07E-05	8.22E-04
modulation of process of other organism involved in symbiotic interaction	69	24	8.70	2.76	+	8.21E-05	1.96E-03
biological process involved in symbiotic interaction	206	51	25.98	1.96	+	5.61E-05	1.41E-03
positive regulation by host of viral process	16	8	2.02	3.96	+	3.45E-03	4.69E-02
rRNA base methylation	8	6	1.01	5.95	+	2.65E-03	3.82E-02
rRNA methylation	20	11	2.52	4.36	+	3.40E-04	6.82E-03
rRNA modification	31	15	3.91	3.84	+	9.07E-05	2.13E-03
endonucleolytic cleavage in ITS1 to separate SSU-rRNA from 5.8S rRNA and LSU-rRNA from tricistronic rRNA transcript (SSU-rRNA, 5.8S rRNA, LSU-rRNA)	8	6	1.01	5.95	+	2.65E-03	3.81E-02
maturation of SSU-rRNA from tricistronic rRNA transcript (SSU-rRNA, 5.8S rRNA, LSU-rRNA)	35	24	4.41	5.44	+	5.85E-09	2.91E-07
maturation of SSU-rRNA	49	34	6.18	5.50	+	3.29E-12	2.30E-10
endonucleolytic cleavage of tricistronic rRNA transcript (SSU-rRNA, 5.8S rRNA, LSU-rRNA)	15	10	1.89	5.29	+	2.03E-04	4.34E-03
endonucleolytic cleavage involved in rRNA processing	15	10	1.89	5.29	+	2.03E-04	4.34E-03
cleavage involved in rRNA processing	27	18	3.41	5.29	+	6.27E-07	2.32E-05
RNA phosphodiester bond hydrolysis	72	36	9.08	3.96	+	7.80E-10	4.41E-08
nucleic acid phosphodiester bond hydrolysis	121	49	15.26	3.21	+	2.60E-10	1.55E-08
RNA phosphodiester bond hydrolysis, endonucleolytic	31	14	3.91	3.58	+	2.70E-04	5.62E-03
maturation of 5.8S rRNA from tricistronic rRNA transcript (SSU-rRNA, 5.8S rRNA, LSU-rRNA)	24	18	3.03	5.95	+	1.80E-07	7.25E-06
maturation of 5.8S rRNA	35	22	4.41	4.98	+	7.76E-08	3.25E-06
negative regulation of mRNA polyadenylation	8	6	1.01	5.95	+	2.65E-03	3.80E-02
regulation of mRNA polyadenylation	18	11	2.27	4.85	+	1.72E-04	3.78E-03
regulation of mRNA 3'-end processing	28	20	3.53	5.66	+	6.66E-08	2.84E-06
regulation of mRNA processing	148	84	18.66	4.50	+	9.92E-24	1.72E-21
negative regulation of mRNA 3'-end processing	8	6	1.01	5.95	+	2.65E-03	3.81E-02
negative regulation of mRNA processing	32	24	4.04	5.95	+	1.65E-09	8.90E-08
negative regulation of mRNA splicing, via spliceosome	24	18	3.03	5.95	+	1.80E-07	7.23E-06
regulation of mRNA splicing, via spliceosome	110	57	13.87	4.11	+	3.07E-15	3.04E-13
regulation of RNA splicing	157	78	19.80	3.94	+	1.69E-19	2.32E-17
negative regulation of RNA splicing	29	20	3.66	5.47	+	1.01E-07	4.15E-06
RIG-I signaling pathway	8	6	1.01	5.95	+	2.65E-03	3.80E-02
response to stress	3272	561	412.65	1.36	+	1.31E-12	9.61E-11
signal transduction	4955	431	624.90	.69	-	3.56E-18	4.39E-16
signaling	5274	460	665.13	.69	-	2.69E-19	3.62E-17
cell communication	5384	483	679.00	.71	-	2.25E-17	2.67E-15
ribosomal subunit export from nucleus	15	11	1.89	5.81	+	5.28E-05	1.33E-03
ribosome localization	15	11	1.89	5.81	+	5.28E-05	1.34E-03
organelle localization	498	140	62.80	2.23	+	3.00E-15	2.99E-13
establishment of organelle localization	361	100	45.53	2.20	+	6.89E-11	4.38E-09
rRNA-containing ribonucleoprotein complex export from nucleus	16	11	2.02	5.45	+	8.01E-05	1.93E-03
ribonucleoprotein complex export from nucleus	74	41	9.33	4.39	+	4.58E-12	3.18E-10
nuclear export	115	58	14.50	4.00	+	4.37E-15	4.25E-13
ribonucleoprotein complex localization	75	42	9.46	4.44	+	1.94E-12	1.39E-10
protein-containing complex localization	214	65	26.99	2.41	+	8.21E-09	3.99E-07
positive regulation of mRNA 3'-end processing	11	8	1.39	5.77	+	5.92E-04	1.10E-02
positive regulation of mRNA processing	45	22	5.68	3.88	+	1.98E-06	6.62E-05
positive regulation of mRNA metabolic process	127	53	16.02	3.31	+	2.02E-11	1.33E-09
tricarboxylic acid cycle	32	23	4.04	5.70	+	6.40E-09	3.15E-07
rescue of stalled ribosome	10	7	1.26	5.55	+	1.54E-03	2.46E-02
regulation of translation	370	154	46.66	3.30	+	1.66E-30	3.53E-28
regulation of cellular amide metabolic process	428	166	53.98	3.08	+	5.73E-30	1.20E-27
translational elongation	34	24	4.29	5.60	+	3.88E-09	1.97E-07
regulation of translational fidelity	10	7	1.26	5.55	+	1.54E-03	2.45E-02
tRNA aminoacylation for protein translation	40	28	5.04	5.55	+	2.28E-10	1.37E-08
tRNA aminoacylation	43	28	5.42	5.16	+	7.55E-10	4.28E-08
amino acid activation	44	28	5.55	5.05	+	1.10E-09	6.05E-08
DNA replication-dependent nucleosome assembly	10	7	1.26	5.55	+	1.54E-03	2.45E-02
DNA replication-dependent nucleosome organization	10	7	1.26	5.55	+	1.54E-03	2.44E-02
nucleosome organization	120	39	15.13	2.58	+	1.80E-06	6.08E-05
nucleosome assembly	78	26	9.84	2.64	+	6.46E-05	1.60E-03
positive regulation of rRNA processing	10	7	1.26	5.55	+	1.54E-03	2.45E-02
regulation of rRNA processing	16	9	2.02	4.46	+	1.04E-03	1.78E-02
mitochondrial electron transport, ubiquinol to cytochrome c	10	7	1.26	5.55	+	1.54E-03	2.44E-02
aerobic electron transport chain	49	30	6.18	4.85	+	5.61E-10	3.22E-08
respiratory electron transport chain	80	46	10.09	4.56	+	8.53E-14	7.15E-12
electron transport chain	88	48	11.10	4.33	+	1.09E-13	8.98E-12
mitochondrial ATP synthesis coupled electron transport	58	34	7.31	4.65	+	9.68E-11	6.05E-09
ATP synthesis coupled electron transport	60	35	7.57	4.63	+	5.70E-11	3.65E-09
rRNA 3'-end processing	10	7	1.26	5.55	+	1.54E-03	2.44E-02
regulation of protein folding	13	9	1.64	5.49	+	3.47E-04	6.92E-03
RNA phosphodiester bond hydrolysis, exonucleolytic	16	11	2.02	5.45	+	8.01E-05	1.93E-03
glutamine metabolic process	19	13	2.40	5.43	+	1.87E-05	5.29E-04
glutamine family amino acid metabolic process	55	22	6.94	3.17	+	2.45E-05	6.73E-04
mitochondrial electron transport, NADH to ubiquinone	25	17	3.15	5.39	+	1.05E-06	3.67E-05
protein peptidyl-prolyl isomerization	23	15	2.90	5.17	+	6.55E-06	1.97E-04
peptidyl-proline modification	39	21	4.92	4.27	+	1.03E-06	3.64E-05
translocation of molecules into host	11	7	1.39	5.05	+	2.28E-03	3.37E-02
oxaloacetate metabolic process	11	7	1.39	5.05	+	2.28E-03	3.36E-02
dicarboxylic acid metabolic process	81	40	10.22	3.92	+	1.21E-10	7.53E-09
alternative mRNA splicing, via spliceosome	22	14	2.77	5.05	+	1.63E-05	4.63E-04
mRNA cis splicing, via spliceosome	19	12	2.40	5.01	+	6.92E-05	1.70E-03
cellular detoxification of aldehyde	13	8	1.64	4.88	+	1.30E-03	2.14E-02
cellular response to aldehyde	18	9	2.27	3.96	+	1.95E-03	2.96E-02
cellular response to oxygen-containing compound	943	163	118.93	1.37	+	2.45E-04	5.13E-03
response to oxygen-containing compound	1345	220	169.62	1.30	+	3.10E-04	6.31E-03
COPII-coated vesicle cargo loading	13	8	1.64	4.88	+	1.30E-03	2.14E-02
vesicle cargo loading	16	9	2.02	4.46	+	1.04E-03	1.78E-02
vesicle-mediated transport	1350	281	170.25	1.65	+	5.46E-14	4.72E-12
COPII-coated vesicle budding	22	12	2.77	4.33	+	1.95E-04	4.20E-03
vesicle budding from membrane	54	26	6.81	3.82	+	3.01E-07	1.16E-05
vesicle organization	251	71	31.65	2.24	+	1.96E-08	9.04E-07
membrane organization	840	152	105.94	1.43	+	5.82E-05	1.46E-03
endoplasmic reticulum to Golgi vesicle-mediated transport	107	44	13.49	3.26	+	1.43E-09	7.75E-08
Golgi vesicle transport	258	92	32.54	2.83	+	3.16E-15	3.09E-13
NADH metabolic process	28	17	3.53	4.81	+	3.27E-06	1.06E-04
regulation of histone H4 acetylation	15	9	1.89	4.76	+	7.41E-04	1.33E-02
regulation of histone acetylation	58	18	7.31	2.46	+	1.65E-03	2.59E-02
regulation of peptidyl-lysine acetylation	68	21	8.58	2.45	+	9.93E-04	1.72E-02
regulation of protein acetylation	80	23	10.09	2.28	+	1.35E-03	2.21E-02
tRNA 5'-end processing	15	9	1.89	4.76	+	7.41E-04	1.33E-02
ncRNA 5'-end processing	18	11	2.27	4.85	+	1.72E-04	3.77E-03
RNA 5'-end processing	20	12	2.52	4.76	+	9.94E-05	2.30E-03
tRNA processing	118	40	14.88	2.69	+	6.58E-07	2.41E-05
actin filament severing	15	9	1.89	4.76	+	7.41E-04	1.33E-02
actin filament-based process	581	152	73.27	2.07	+	3.12E-14	2.78E-12
Arp2/3 complex-mediated actin nucleation	15	9	1.89	4.76	+	7.41E-04	1.33E-02
actin nucleation	26	11	3.28	3.35	+	1.82E-03	2.81E-02
actin filament organization	262	85	33.04	2.57	+	2.07E-12	1.47E-10
supramolecular fiber organization	503	123	63.44	1.94	+	4.54E-10	2.62E-08
actin cytoskeleton organization	525	142	66.21	2.14	+	3.16E-14	2.80E-12
cytoskeleton organization	1123	234	141.63	1.65	+	9.34E-12	6.34E-10
positive regulation of actin filament polymerization	85	28	10.72	2.61	+	6.01E-05	1.50E-03
positive regulation of protein polymerization	120	42	15.13	2.78	+	2.23E-07	8.82E-06
positive regulation of protein-containing complex assembly	234	73	29.51	2.47	+	3.90E-10	2.29E-08
positive regulation of cellular component biogenesis	544	120	68.61	1.75	+	1.28E-07	5.24E-06
positive regulation of cytoskeleton organization	214	62	26.99	2.30	+	7.41E-08	3.11E-06
positive regulation of supramolecular fiber organization	195	57	24.59	2.32	+	1.84E-07	7.39E-06
regulation of actin filament polymerization	175	58	22.07	2.63	+	3.55E-09	1.81E-07
regulation of actin polymerization or depolymerization	192	64	24.21	2.64	+	4.39E-10	2.55E-08
regulation of actin filament length	195	65	24.59	2.64	+	3.19E-10	1.90E-08
regulation of actin cytoskeleton organization	369	99	46.54	2.13	+	4.36E-10	2.53E-08
regulation of actin filament-based process	417	105	52.59	2.00	+	2.39E-09	1.24E-07
regulation of cellular component size	415	106	52.34	2.03	+	9.46E-10	5.26E-08
regulation of anatomical structure size	578	119	72.89	1.63	+	2.44E-06	8.01E-05
regulation of actin filament organization	280	79	35.31	2.24	+	3.27E-09	1.68E-07
2-oxoglutarate metabolic process	17	10	2.14	4.66	+	4.25E-04	8.20E-03
ER-associated misfolded protein catabolic process	12	7	1.51	4.63	+	3.26E-03	4.51E-02
protein quality control for misfolded or incompletely synthesized proteins	27	11	3.41	3.23	+	2.31E-03	3.40E-02
proteolysis involved in cellular protein catabolic process	600	147	75.67	1.94	+	7.18E-12	4.92E-10
cellular protein catabolic process	627	157	79.07	1.99	+	3.22E-13	2.51E-11
protein catabolic process	683	168	86.14	1.95	+	1.49E-13	1.19E-11
ERAD pathway	95	26	11.98	2.17	+	1.19E-03	1.96E-02
proteasomal protein catabolic process	349	92	44.01	2.09	+	4.17E-09	2.10E-07
response to endoplasmic reticulum stress	217	61	27.37	2.23	+	2.44E-07	9.59E-06
cellular response to stress	1457	346	183.75	1.88	+	4.17E-25	7.73E-23
response to organonitrogen compound	775	152	97.74	1.56	+	1.23E-06	4.21E-05
response to nitrogen compound	891	171	112.37	1.52	+	7.85E-07	2.82E-05
response to topologically incorrect protein	123	34	15.51	2.19	+	1.75E-04	3.83E-03
cellular response to topologically incorrect protein	91	24	11.48	2.09	+	2.58E-03	3.73E-02
pre-mRNA cleavage required for polyadenylation	12	7	1.51	4.63	+	3.26E-03	4.51E-02
mRNA 3'-end processing	45	23	5.68	4.05	+	6.44E-07	2.37E-05
mRNA cleavage	17	9	2.14	4.20	+	1.44E-03	2.32E-02
Golgi inheritance	12	7	1.51	4.63	+	3.26E-03	4.51E-02
Golgi organization	119	43	15.01	2.87	+	5.01E-08	2.18E-06
endomembrane system organization	449	116	56.63	2.05	+	8.09E-11	5.10E-09
organelle inheritance	12	7	1.51	4.63	+	3.26E-03	4.50E-02
glycolytic process through glucose-6-phosphate	12	7	1.51	4.63	+	3.26E-03	4.50E-02
glycolytic process through fructose-6-phosphate	15	8	1.89	4.23	+	2.55E-03	3.70E-02
glycolytic process	47	16	5.93	2.70	+	1.81E-03	2.79E-02
carbohydrate catabolic process	85	28	10.72	2.61	+	6.01E-05	1.50E-03
carbohydrate metabolic process	419	86	52.84	1.63	+	8.01E-05	1.93E-03
ATP generation from ADP	48	16	6.05	2.64	+	1.99E-03	3.02E-02
ADP metabolic process	56	19	7.06	2.69	+	6.07E-04	1.13E-02
purine ribonucleoside diphosphate metabolic process	61	19	7.69	2.47	+	1.18E-03	1.96E-02
purine nucleoside diphosphate metabolic process	61	19	7.69	2.47	+	1.18E-03	1.96E-02
nucleoside diphosphate metabolic process	84	24	10.59	2.27	+	1.03E-03	1.75E-02
ribonucleoside diphosphate metabolic process	66	21	8.32	2.52	+	5.28E-04	1.00E-02
nucleoside diphosphate phosphorylation	62	21	7.82	2.69	+	3.01E-04	6.14E-03
nucleotide phosphorylation	65	22	8.20	2.68	+	2.13E-04	4.52E-03
phosphorylation	826	144	104.17	1.38	+	4.01E-04	7.80E-03
pyruvate metabolic process	71	24	8.95	2.68	+	1.08E-04	2.49E-03
exit from mitosis	12	7	1.51	4.63	+	3.26E-03	4.50E-02
mitotic nuclear division	156	50	19.67	2.54	+	9.65E-08	4.00E-06
nuclear division	300	62	37.83	1.64	+	7.26E-04	1.31E-02
organelle fission	325	69	40.99	1.68	+	1.91E-04	4.13E-03
nuclear pore organization	14	8	1.77	4.53	+	1.84E-03	2.83E-02
nucleus organization	130	38	16.39	2.32	+	2.08E-05	5.78E-04
pteridine-containing compound biosynthetic process	14	8	1.77	4.53	+	1.84E-03	2.83E-02
cell redox homeostasis	30	17	3.78	4.49	+	6.53E-06	1.98E-04
mRNA polyadenylation	30	17	3.78	4.49	+	6.53E-06	1.97E-04
RNA polyadenylation	31	17	3.91	4.35	+	9.06E-06	2.67E-04
nucleobase biosynthetic process	16	9	2.02	4.46	+	1.04E-03	1.78E-02
nucleobase metabolic process	33	14	4.16	3.36	+	4.46E-04	8.56E-03
mitochondrial translation	52	29	6.56	4.42	+	5.31E-09	2.67E-07
viral genome replication	18	10	2.27	4.41	+	5.95E-04	1.11E-02
viral life cycle	107	31	13.49	2.30	+	1.88E-04	4.08E-03
chaperone-mediated protein complex assembly	18	10	2.27	4.41	+	5.95E-04	1.11E-02
mRNA methylation	15	8	1.89	4.23	+	2.55E-03	3.71E-02
mRNA modification	27	12	3.41	3.52	+	8.16E-04	1.45E-02
nucleosome disassembly	15	8	1.89	4.23	+	2.55E-03	3.71E-02
protein-DNA complex disassembly	17	9	2.14	4.20	+	1.44E-03	2.33E-02
protein-containing complex disassembly	103	37	12.99	2.85	+	4.93E-07	1.85E-05
cellular component disassembly	225	70	28.38	2.47	+	1.08E-09	5.96E-08
chromatin disassembly	15	8	1.89	4.23	+	2.55E-03	3.71E-02
nucleosome positioning	15	8	1.89	4.23	+	2.55E-03	3.70E-02
protein refolding	15	8	1.89	4.23	+	2.55E-03	3.70E-02
telomere maintenance via telomerase	17	9	2.14	4.20	+	1.44E-03	2.33E-02
RNA-dependent DNA biosynthetic process	17	9	2.14	4.20	+	1.44E-03	2.32E-02
DNA biosynthetic process	64	22	8.07	2.73	+	1.87E-04	4.06E-03
telomere maintenance via telomere lengthening	24	11	3.03	3.63	+	1.10E-03	1.85E-02
telomere maintenance	75	26	9.46	2.75	+	4.13E-05	1.07E-03
telomere organization	76	26	9.58	2.71	+	4.77E-05	1.22E-03
clathrin-dependent endocytosis	29	15	3.66	4.10	+	5.06E-05	1.29E-03
receptor-mediated endocytosis	161	40	20.30	1.97	+	2.81E-04	5.79E-03
DNA duplex unwinding	35	18	4.41	4.08	+	9.77E-06	2.85E-04
DNA geometric change	39	21	4.92	4.27	+	1.03E-06	3.63E-05
mitochondrial respiratory chain complex I assembly	56	28	7.06	3.96	+	5.78E-08	2.48E-06
NADH dehydrogenase complex assembly	56	28	7.06	3.96	+	5.78E-08	2.49E-06
mitochondrial respiratory chain complex assembly	91	37	11.48	3.22	+	3.56E-08	1.57E-06
mitochondrion organization	424	128	53.47	2.39	+	5.85E-16	6.18E-14
SRP-dependent cotranslational protein targeting to membrane	18	9	2.27	3.96	+	1.95E-03	2.95E-02
protein targeting to ER	39	16	4.92	3.25	+	2.42E-04	5.07E-03
protein targeting	219	65	27.62	2.35	+	2.00E-08	9.15E-07
establishment of protein localization to endoplasmic reticulum	43	19	5.42	3.50	+	2.95E-05	7.95E-04
protein localization to endoplasmic reticulum	67	21	8.45	2.49	+	9.28E-04	1.62E-02
cotranslational protein targeting to membrane	19	9	2.40	3.76	+	2.59E-03	3.74E-02
establishment of protein localization to membrane	205	58	25.85	2.24	+	3.56E-07	1.37E-05
protein localization to membrane	459	96	57.89	1.66	+	1.59E-05	4.53E-04
localization within membrane	523	122	65.96	1.85	+	6.11E-09	3.03E-07
barbed-end actin filament capping	20	10	2.52	3.96	+	1.10E-03	1.85E-02
actin filament capping	34	13	4.29	3.03	+	1.52E-03	2.43E-02
negative regulation of actin filament depolymerization	41	16	5.17	3.09	+	3.79E-04	7.40E-03
negative regulation of protein depolymerization	75	21	9.46	2.22	+	2.85E-03	4.00E-02
regulation of protein depolymerization	95	29	11.98	2.42	+	1.40E-04	3.15E-03
regulation of protein-containing complex disassembly	129	38	16.27	2.34	+	1.89E-05	5.32E-04
negative regulation of cellular component organization	760	165	95.85	1.72	+	1.06E-09	5.83E-08
regulation of actin filament depolymerization	56	22	7.06	3.12	+	3.05E-05	8.20E-04
negative regulation of supramolecular fiber organization	170	45	21.44	2.10	+	3.00E-05	8.07E-04
negative regulation of cytoskeleton organization	168	40	21.19	1.89	+	5.68E-04	1.06E-02
negative regulation of organelle organization	347	83	43.76	1.90	+	6.34E-07	2.34E-05
negative regulation of actin filament polymerization	60	18	7.57	2.38	+	3.11E-03	4.33E-02
negative regulation of protein polymerization	76	24	9.58	2.50	+	3.17E-04	6.39E-03
negative regulation of protein-containing complex assembly	143	35	18.03	1.94	+	1.11E-03	1.85E-02
iron-sulfur cluster assembly	24	12	3.03	3.96	+	3.60E-04	7.11E-03
metallo-sulfur cluster assembly	24	12	3.03	3.96	+	3.60E-04	7.12E-03
sulfur compound metabolic process	312	73	39.35	1.86	+	6.21E-06	1.89E-04
androgen receptor signaling pathway	16	8	2.02	3.96	+	3.45E-03	4.69E-02
cellular response to endogenous stimulus	887	147	111.86	1.31	+	2.46E-03	3.61E-02
response to endogenous stimulus	1109	188	139.86	1.34	+	2.02E-04	4.33E-03
response to hormone	579	101	73.02	1.38	+	3.03E-03	4.24E-02
positive regulation of viral genome replication	31	15	3.91	3.84	+	9.07E-05	2.13E-03
positive regulation of viral process	69	26	8.70	2.99	+	1.09E-05	3.16E-04
regulation of viral process	181	48	22.83	2.10	+	1.88E-05	5.31E-04
regulation of viral genome replication	91	25	11.48	2.18	+	1.58E-03	2.50E-02
regulation of viral life cycle	161	42	20.30	2.07	+	7.55E-05	1.84E-03
regulation of Rac protein signal transduction	25	12	3.15	3.81	+	4.78E-04	9.11E-03
regulation of intracellular signal transduction	1596	261	201.28	1.30	+	7.97E-05	1.93E-03
acyl-CoA biosynthetic process	21	10	2.65	3.78	+	1.47E-03	2.36E-02
thioester biosynthetic process	21	10	2.65	3.78	+	1.47E-03	2.36E-02
sulfur compound biosynthetic process	89	24	11.22	2.14	+	2.31E-03	3.40E-02
thioester metabolic process	83	28	10.47	2.67	+	2.87E-05	7.77E-04
acyl-CoA metabolic process	83	28	10.47	2.67	+	2.87E-05	7.79E-04
ribonucleoside bisphosphate metabolic process	105	30	13.24	2.27	+	2.78E-04	5.75E-03
nucleoside bisphosphate metabolic process	105	30	13.24	2.27	+	2.78E-04	5.74E-03
purine nucleoside bisphosphate metabolic process	105	30	13.24	2.27	+	2.78E-04	5.75E-03
ribonucleoside bisphosphate biosynthetic process	31	12	3.91	3.07	+	2.09E-03	3.15E-02
nucleoside bisphosphate biosynthetic process	31	12	3.91	3.07	+	2.09E-03	3.14E-02
purine nucleoside bisphosphate biosynthetic process	31	12	3.91	3.07	+	2.09E-03	3.15E-02
NAD metabolic process	21	10	2.65	3.78	+	1.47E-03	2.35E-02
GTP metabolic process	30	14	3.78	3.70	+	2.07E-04	4.42E-03
positive regulation of signal transduction by p53 class mediator	28	13	3.53	3.68	+	3.61E-04	7.12E-03
regulation of signal transduction by p53 class mediator	75	26	9.46	2.75	+	4.13E-05	1.08E-03
cellular response to interleukin-4	26	12	3.28	3.66	+	6.28E-04	1.16E-02
response to interleukin-4	28	12	3.53	3.40	+	1.05E-03	1.78E-02
negative regulation of proteasomal ubiquitin-dependent protein catabolic process	37	17	4.67	3.64	+	5.22E-05	1.32E-03
negative regulation of proteasomal protein catabolic process	49	19	6.18	3.07	+	1.19E-04	2.72E-03
regulation of proteasomal protein catabolic process	181	48	22.83	2.10	+	1.88E-05	5.30E-04
regulation of proteolysis involved in cellular protein catabolic process	214	59	26.99	2.19	+	5.94E-07	2.21E-05
regulation of proteolysis	740	145	93.32	1.55	+	2.15E-06	7.14E-05
regulation of cellular protein catabolic process	246	70	31.02	2.26	+	2.35E-08	1.07E-06
regulation of protein catabolic process	389	96	49.06	1.96	+	2.34E-08	1.06E-06
negative regulation of proteolysis involved in cellular protein catabolic process	66	26	8.32	3.12	+	5.79E-06	1.78E-04
negative regulation of cellular protein catabolic process	77	29	9.71	2.99	+	3.51E-06	1.12E-04
negative regulation of protein catabolic process	122	38	15.39	2.47	+	6.35E-06	1.93E-04
negative regulation of protein metabolic process	1057	237	133.30	1.78	+	8.33E-15	7.81E-13
negative regulation of cellular protein metabolic process	992	221	125.11	1.77	+	1.47E-13	1.19E-11
regulation of proteasomal ubiquitin-dependent protein catabolic process	133	38	16.77	2.27	+	4.14E-05	1.07E-03
regulation of ubiquitin-dependent protein catabolic process	162	48	20.43	2.35	+	1.37E-06	4.66E-05
negative regulation of ubiquitin-dependent protein catabolic process	52	24	6.56	3.66	+	1.52E-06	5.18E-05
positive regulation of translation	129	59	16.27	3.63	+	7.06E-14	5.98E-12
positive regulation of cellular amide metabolic process	157	65	19.80	3.28	+	1.49E-13	1.20E-11
positive regulation of DNA-templated transcription, elongation	33	15	4.16	3.60	+	1.56E-04	3.45E-03
regulation of DNA-templated transcription, elongation	53	21	6.68	3.14	+	4.15E-05	1.08E-03
protein targeting to mitochondrion	55	25	6.94	3.60	+	1.16E-06	4.01E-05
establishment of protein localization to mitochondrion	72	29	9.08	3.19	+	1.20E-06	4.14E-05
protein localization to mitochondrion	79	32	9.96	3.21	+	3.11E-07	1.20E-05
vacuolar acidification	22	10	2.77	3.60	+	1.92E-03	2.93E-02
poly(A)+ mRNA export from nucleus	22	10	2.77	3.60	+	1.92E-03	2.93E-02
mRNA export from nucleus	56	29	7.06	4.11	+	1.87E-08	8.67E-07
mRNA-containing ribonucleoprotein complex export from nucleus	56	29	7.06	4.11	+	1.87E-08	8.65E-07
RNA export from nucleus	71	36	8.95	4.02	+	5.83E-10	3.34E-08
RNA transport	141	64	17.78	3.60	+	8.24E-15	7.82E-13
establishment of RNA localization	143	64	18.03	3.55	+	1.38E-14	1.28E-12
nucleic acid transport	141	64	17.78	3.60	+	8.24E-15	7.78E-13
nucleobase-containing compound transport	186	67	23.46	2.86	+	1.29E-11	8.70E-10
mRNA transport	114	55	14.38	3.83	+	9.10E-14	7.55E-12
positive regulation of gene silencing by miRNA	31	14	3.91	3.58	+	2.70E-04	5.63E-03
positive regulation of posttranscriptional gene silencing	32	14	4.04	3.47	+	3.49E-04	6.94E-03
regulation of posttranscriptional gene silencing	51	18	6.43	2.80	+	7.24E-04	1.31E-02
regulation of gene silencing	71	25	8.95	2.79	+	5.11E-05	1.30E-03
regulation of gene silencing by miRNA	48	17	6.05	2.81	+	6.23E-04	1.15E-02
regulation of gene silencing by RNA	52	18	6.56	2.74	+	7.87E-04	1.40E-02
positive regulation of microtubule polymerization	31	14	3.91	3.58	+	2.70E-04	5.61E-03
positive regulation of microtubule polymerization or depolymerization	35	14	4.41	3.17	+	7.11E-04	1.29E-02
purine nucleobase metabolic process	20	9	2.52	3.57	+	3.38E-03	4.64E-02
aspartate family amino acid biosynthetic process	20	9	2.52	3.57	+	3.38E-03	4.63E-02
aspartate family amino acid metabolic process	37	14	4.67	3.00	+	1.10E-03	1.84E-02
alpha-amino acid biosynthetic process	52	21	6.56	3.20	+	3.32E-05	8.75E-04
cellular amino acid biosynthetic process	59	22	7.44	2.96	+	5.75E-05	1.44E-03
carboxylic acid biosynthetic process	239	55	30.14	1.82	+	1.23E-04	2.79E-03
organic acid biosynthetic process	240	55	30.27	1.82	+	1.76E-04	3.85E-03
vesicle transport along actin filament	20	9	2.52	3.57	+	3.38E-03	4.63E-02
vesicle cytoskeletal trafficking	69	21	8.70	2.41	+	1.08E-03	1.82E-02
establishment of vesicle localization	142	46	17.91	2.57	+	2.79E-07	1.09E-05
vesicle localization	154	49	19.42	2.52	+	2.39E-07	9.43E-06
regulation of alternative mRNA splicing, via spliceosome	58	26	7.31	3.55	+	8.73E-07	3.11E-05
cortical actin cytoskeleton organization	38	17	4.79	3.55	+	6.77E-05	1.67E-03
cortical cytoskeleton organization	63	26	7.95	3.27	+	2.95E-06	9.60E-05
intra-Golgi vesicle-mediated transport	27	12	3.41	3.52	+	8.16E-04	1.45E-02
mRNA splice site selection	27	12	3.41	3.52	+	8.16E-04	1.45E-02
spliceosomal complex assembly	44	25	5.55	4.51	+	4.52E-08	1.97E-06
protein export from nucleus	34	15	4.29	3.50	+	2.02E-04	4.34E-03
positive regulation of mRNA splicing, via spliceosome	34	15	4.29	3.50	+	2.02E-04	4.33E-03
positive regulation of RNA splicing	51	23	6.43	3.58	+	3.39E-06	1.09E-04
protein localization to chromatin	25	11	3.15	3.49	+	1.42E-03	2.31E-02
protein localization to chromosome	69	23	8.70	2.64	+	1.75E-04	3.83E-03
monosaccharide catabolic process	25	11	3.15	3.49	+	1.42E-03	2.31E-02
positive regulation of telomere maintenance via telomerase	32	14	4.04	3.47	+	3.49E-04	6.93E-03
regulation of telomere maintenance via telomerase	48	22	6.05	3.63	+	4.49E-06	1.41E-04
regulation of telomere maintenance via telomere lengthening	57	25	7.19	3.48	+	1.92E-06	6.47E-05
regulation of telomere maintenance	79	34	9.96	3.41	+	4.24E-08	1.87E-06
regulation of DNA metabolic process	379	116	47.80	2.43	+	6.11E-15	5.87E-13
regulation of DNA biosynthetic process	117	42	14.76	2.85	+	8.20E-08	3.42E-06
positive regulation of telomere maintenance via telomere lengthening	36	16	4.54	3.52	+	1.17E-04	2.67E-03
positive regulation of telomere maintenance	51	24	6.43	3.73	+	1.17E-06	4.03E-05
positive regulation of DNA metabolic process	220	72	27.75	2.60	+	7.32E-11	4.63E-09
positive regulation of DNA biosynthetic process	75	29	9.46	3.07	+	2.31E-06	7.63E-05
glutamate metabolic process	23	10	2.90	3.45	+	2.49E-03	3.64E-02
Rac protein signal transduction	23	10	2.90	3.45	+	2.49E-03	3.63E-02
Ras protein signal transduction	152	37	19.17	1.93	+	6.87E-04	1.25E-02
small GTPase mediated signal transduction	230	58	29.01	2.00	+	8.11E-06	2.41E-04
protein hydroxylation	28	12	3.53	3.40	+	1.05E-03	1.78E-02
toxin transport	45	19	5.68	3.35	+	4.82E-05	1.23E-03
positive regulation of superoxide anion generation	24	10	3.03	3.30	+	3.17E-03	4.42E-02
regulation of superoxide anion generation	28	13	3.53	3.68	+	3.61E-04	7.13E-03
regulation of superoxide metabolic process	34	16	4.29	3.73	+	6.90E-05	1.70E-03
regulation of reactive oxygen species metabolic process	160	41	20.18	2.03	+	1.69E-04	3.74E-03
positive regulation of lamellipodium assembly	29	12	3.66	3.28	+	1.33E-03	2.18E-02
regulation of lamellipodium assembly	40	14	5.04	2.78	+	2.00E-03	3.02E-02
regulation of cell projection organization	746	128	94.08	1.36	+	1.51E-03	2.41E-02
regulation of plasma membrane bounded cell projection organization	731	126	92.19	1.37	+	1.36E-03	2.22E-02
regulation of lamellipodium organization	50	18	6.31	2.85	+	3.72E-04	7.28E-03
positive regulation of cell projection organization	437	84	55.11	1.52	+	5.63E-04	1.06E-02
positive regulation of lamellipodium organization	36	15	4.54	3.30	+	3.29E-04	6.61E-03
vesicle targeting	34	14	4.29	3.27	+	5.66E-04	1.06E-02
endocytic recycling	61	25	7.69	3.25	+	5.01E-06	1.56E-04
vesicle-mediated transport to the plasma membrane	119	40	15.01	2.67	+	7.43E-07	2.68E-05
endosomal transport	212	68	26.74	2.54	+	6.72E-10	3.82E-08
regulation of translational initiation	59	24	7.44	3.23	+	8.50E-06	2.51E-04
regulation of actin nucleation	32	13	4.04	3.22	+	9.74E-04	1.69E-02
regulation of intracellular estrogen receptor signaling pathway	37	15	4.67	3.21	+	4.15E-04	8.04E-03
regulation of intracellular steroid hormone receptor signaling pathway	79	26	9.96	2.61	+	7.56E-05	1.84E-03
base-excision repair	37	15	4.67	3.21	+	4.15E-04	8.03E-03
DNA repair	447	119	56.37	2.11	+	8.10E-12	5.53E-10
cellular response to DNA damage stimulus	687	172	86.64	1.99	+	2.18E-14	1.96E-12
activation of innate immune response	52	21	6.56	3.20	+	3.32E-05	8.76E-04
positive regulation of innate immune response	133	33	16.77	1.97	+	1.13E-03	1.89E-02
regulation of response to stress	1297	227	163.57	1.39	+	5.65E-06	1.74E-04
regulation of innate immune response	219	53	27.62	1.92	+	6.07E-05	1.51E-03
regulation of response to biotic stimulus	338	71	42.63	1.67	+	1.84E-04	4.00E-03
positive regulation of response to biotic stimulus	175	43	22.07	1.95	+	2.09E-04	4.46E-03
regulation of protein export from nucleus	35	14	4.41	3.17	+	7.11E-04	1.29E-02
regulation of intracellular protein transport	223	58	28.12	2.06	+	3.74E-06	1.19E-04
regulation of protein transport	543	115	68.48	1.68	+	1.20E-06	4.14E-05
chromosome condensation	40	16	5.04	3.17	+	3.04E-04	6.19E-03
regulation of telomerase activity	48	19	6.05	3.14	+	9.59E-05	2.23E-03
regulation of transferase activity	826	161	104.17	1.55	+	8.85E-07	3.15E-05
regulation of catalytic activity	1826	350	230.28	1.52	+	5.32E-13	4.03E-11
NADP metabolic process	33	13	4.16	3.12	+	1.22E-03	2.02E-02
chaperone cofactor-dependent protein refolding	33	13	4.16	3.12	+	1.22E-03	2.02E-02
'de novo' posttranslational protein folding	38	16	4.79	3.34	+	1.91E-04	4.13E-03
'de novo' protein folding	38	16	4.79	3.34	+	1.91E-04	4.13E-03
chaperone-mediated protein folding	55	22	6.94	3.17	+	2.45E-05	6.72E-04
regulation of oxidative stress-induced intrinsic apoptotic signaling pathway	28	11	3.53	3.12	+	2.90E-03	4.06E-02
regulation of intrinsic apoptotic signaling pathway	175	52	22.07	2.36	+	4.11E-07	1.56E-05
regulation of apoptotic signaling pathway	400	88	50.45	1.74	+	6.03E-06	1.85E-04
regulation of apoptotic process	1511	305	190.56	1.60	+	1.15E-13	9.31E-12
regulation of programmed cell death	1547	310	195.10	1.59	+	1.53E-13	1.22E-11
regulation of cell death	1716	345	216.41	1.59	+	3.16E-15	3.11E-13
regulation of cellular response to stress	660	141	83.24	1.69	+	5.09E-08	2.21E-06
actin polymerization or depolymerization	56	22	7.06	3.12	+	3.05E-05	8.19E-04
regulation of mitotic spindle organization	36	14	4.54	3.08	+	8.87E-04	1.56E-02
regulation of spindle organization	40	14	5.04	2.78	+	2.00E-03	3.02E-02
regulation of cell cycle process	650	145	81.97	1.77	+	2.92E-09	1.51E-07
regulation of cell cycle	995	208	125.48	1.66	+	1.05E-10	6.55E-09
establishment of mitotic spindle localization	36	14	4.54	3.08	+	8.87E-04	1.56E-02
establishment of spindle localization	51	18	6.43	2.80	+	7.24E-04	1.31E-02
spindle localization	56	20	7.06	2.83	+	3.15E-04	6.39E-03
microtubule cytoskeleton organization involved in mitosis	118	39	14.88	2.62	+	1.35E-06	4.62E-05
nuclear-transcribed mRNA catabolic process, nonsense-mediated decay	36	14	4.54	3.08	+	8.87E-04	1.56E-02
acetyl-CoA metabolic process	31	12	3.91	3.07	+	2.09E-03	3.14E-02
cellular response to heat	50	19	6.31	3.01	+	1.47E-04	3.27E-03
response to heat	90	32	11.35	2.82	+	3.53E-06	1.12E-04
response to temperature stimulus	160	41	20.18	2.03	+	1.69E-04	3.73E-03
response to abiotic stimulus	962	162	121.32	1.34	+	6.91E-04	1.26E-02
transcription elongation from RNA polymerase II promoter	37	14	4.67	3.00	+	1.10E-03	1.85E-02
transcription by RNA polymerase II	172	45	21.69	2.07	+	4.84E-05	1.24E-03
transcription, DNA-templated	320	77	40.36	1.91	+	1.69E-06	5.74E-05
nucleic acid-templated transcription	321	77	40.48	1.90	+	1.75E-06	5.93E-05
DNA-templated transcription, elongation	44	18	5.55	3.24	+	1.04E-04	2.41E-03
histone ubiquitination	40	15	5.04	2.97	+	7.97E-04	1.42E-02
histone modification	335	80	42.25	1.89	+	1.29E-06	4.43E-05
retrograde transport, endosome to Golgi	78	29	9.84	2.95	+	4.31E-06	1.36E-04
cytosolic transport	133	41	16.77	2.44	+	3.03E-06	9.82E-05
regulation of cell cycle checkpoint	38	14	4.79	2.92	+	1.35E-03	2.20E-02
regulation of cell cycle phase transition	369	93	46.54	2.00	+	1.63E-08	7.64E-07
nuclear-transcribed mRNA catabolic process, deadenylation-dependent decay	36	13	4.54	2.86	+	2.29E-03	3.38E-02
mRNA destabilization	68	27	8.58	3.15	+	3.43E-06	1.09E-04
positive regulation of mRNA catabolic process	83	32	10.47	3.06	+	7.46E-07	2.69E-05
positive regulation of cellular catabolic process	422	96	53.22	1.80	+	6.67E-07	2.44E-05
positive regulation of catabolic process	491	107	61.92	1.73	+	9.88E-07	3.50E-05
negative regulation of translation	165	61	20.81	2.93	+	3.88E-11	2.53E-09
negative regulation of cellular amide metabolic process	188	64	23.71	2.70	+	2.50E-10	1.50E-08
RNA destabilization	72	28	9.08	3.08	+	3.14E-06	1.01E-04
cellular modified amino acid biosynthetic process	36	13	4.54	2.86	+	2.29E-03	3.37E-02
negative regulation of protein ubiquitination	81	29	10.22	2.84	+	9.84E-06	2.86E-04
negative regulation of protein modification by small protein conjugation or removal	92	30	11.60	2.59	+	3.21E-05	8.51E-04
negative regulation of protein modification process	517	114	65.20	1.75	+	2.52E-07	9.89E-06
positive regulation of mitotic cell cycle phase transition	87	31	10.97	2.83	+	4.95E-06	1.54E-04
regulation of mitotic cell cycle phase transition	286	76	36.07	2.11	+	5.30E-08	2.29E-06
regulation of mitotic cell cycle	454	106	57.26	1.85	+	6.39E-08	2.73E-06
positive regulation of cell cycle phase transition	108	40	13.62	2.94	+	1.00E-07	4.15E-06
positive regulation of cell cycle process	251	63	31.65	1.99	+	5.06E-06	1.57E-04
positive regulation of cell cycle	338	77	42.63	1.81	+	9.15E-06	2.69E-04
positive regulation of mitotic cell cycle	122	39	15.39	2.53	+	3.40E-06	1.09E-04
cellular aldehyde metabolic process	54	19	6.81	2.79	+	4.97E-04	9.44E-03
cellular response to epidermal growth factor stimulus	37	13	4.67	2.79	+	2.78E-03	3.92E-02
response to epidermal growth factor	40	16	5.04	3.17	+	3.04E-04	6.20E-03
dendritic spine development	37	13	4.67	2.79	+	2.78E-03	3.92E-02
dendrite development	139	34	17.53	1.94	+	9.85E-04	1.71E-02
multicellular organismal process	7385	816	931.35	.88	-	1.02E-05	2.97E-04
regulation of transcription elongation from RNA polymerase II promoter	37	13	4.67	2.79	+	2.78E-03	3.91E-02
cell aging	60	21	7.57	2.78	+	2.38E-04	4.99E-03
aging	158	50	19.93	2.51	+	1.80E-07	7.26E-06
negative regulation of intrinsic apoptotic signaling pathway	100	35	12.61	2.78	+	1.54E-06	5.23E-05
negative regulation of apoptotic signaling pathway	240	59	30.27	1.95	+	1.73E-05	4.92E-04
negative regulation of apoptotic process	949	197	119.68	1.65	+	6.54E-10	3.74E-08
negative regulation of programmed cell death	971	203	122.46	1.66	+	1.68E-10	1.03E-08
negative regulation of cell death	1096	227	138.22	1.64	+	2.64E-11	1.73E-09
negative regulation of intracellular signal transduction	527	106	66.46	1.59	+	2.29E-05	6.31E-04
negative regulation of intracellular steroid hormone receptor signaling pathway	40	14	5.04	2.78	+	2.00E-03	3.02E-02
positive regulation of substrate adhesion-dependent cell spreading	43	15	5.42	2.77	+	1.44E-03	2.32E-02
regulation of cell-substrate adhesion	226	47	28.50	1.65	+	2.65E-03	3.81E-02
positive regulation of cell morphogenesis involved in differentiation	102	30	12.86	2.33	+	1.38E-04	3.10E-03
positive regulation of cell development	371	75	46.79	1.60	+	3.43E-04	6.87E-03
regulation of developmental process	2562	379	323.10	1.17	+	2.27E-03	3.36E-02
regulation of cell morphogenesis involved in differentiation	120	34	15.13	2.25	+	9.30E-05	2.18E-03
regulation of cell morphogenesis	333	90	42.00	2.14	+	1.89E-09	1.00E-07
regulation of substrate adhesion-dependent cell spreading	59	19	7.44	2.55	+	8.93E-04	1.56E-02
positive regulation of cell cycle G1/S phase transition	49	17	6.18	2.75	+	1.14E-03	1.90E-02
regulation of cell cycle G1/S phase transition	146	36	18.41	1.96	+	8.17E-04	1.45E-02
vesicle docking involved in exocytosis	38	13	4.79	2.71	+	3.35E-03	4.61E-02
vesicle docking	57	18	7.19	2.50	+	1.44E-03	2.33E-02
organelle localization by membrane tethering	73	24	9.21	2.61	+	1.45E-04	3.24E-03
membrane docking	78	27	9.84	2.74	+	2.94E-05	7.95E-04
protein stabilization	190	65	23.96	2.71	+	1.58E-10	9.67E-09
regulation of protein stability	306	91	38.59	2.36	+	1.95E-11	1.29E-09
establishment of spindle orientation	38	13	4.79	2.71	+	3.35E-03	4.60E-02
establishment of cell polarity	134	35	16.90	2.07	+	3.16E-04	6.38E-03
establishment or maintenance of cell polarity	207	57	26.11	2.18	+	1.02E-06	3.61E-05
cellular protein complex disassembly	53	18	6.68	2.69	+	8.70E-04	1.53E-02
positive regulation of nucleocytoplasmic transport	74	25	9.33	2.68	+	7.72E-05	1.87E-03
positive regulation of intracellular transport	186	54	23.46	2.30	+	4.84E-07	1.82E-05
positive regulation of transport	1058	186	133.43	1.39	+	3.21E-05	8.53E-04
organelle disassembly	72	24	9.08	2.64	+	1.25E-04	2.83E-03
posttranscriptional gene silencing	51	17	6.43	2.64	+	1.39E-03	2.26E-02
gene silencing	161	46	20.30	2.27	+	6.25E-06	1.90E-04
negative regulation of histone modification	48	16	6.05	2.64	+	1.99E-03	3.02E-02
negative regulation of chromatin organization	65	21	8.20	2.56	+	4.56E-04	8.71E-03
gene silencing by RNA	79	26	9.96	2.61	+	7.56E-05	1.84E-03
Golgi to plasma membrane transport	52	17	6.56	2.59	+	1.56E-03	2.47E-02
post-Golgi vesicle-mediated transport	90	30	11.35	2.64	+	2.71E-05	7.38E-04
response to amino acid starvation	49	16	6.18	2.59	+	2.22E-03	3.31E-02
positive regulation of interferon-beta production	49	16	6.18	2.59	+	2.22E-03	3.31E-02
positive regulation of type I interferon production	69	22	8.70	2.53	+	6.08E-04	1.13E-02
regulation of type I interferon production	101	27	12.74	2.12	+	1.06E-03	1.79E-02
protein insertion into membrane	49	16	6.18	2.59	+	2.22E-03	3.30E-02
mitotic metaphase plate congression	46	15	5.80	2.59	+	3.18E-03	4.42E-02
chromosome segregation	275	65	34.68	1.87	+	1.80E-05	5.10E-04
mitotic sister chromatid segregation	108	33	13.62	2.42	+	3.78E-05	9.88E-04
sister chromatid segregation	131	40	16.52	2.42	+	7.13E-06	2.13E-04
regulation of DNA-dependent DNA replication	46	15	5.80	2.59	+	3.18E-03	4.42E-02
regulation of DNA replication	110	30	13.87	2.16	+	4.06E-04	7.88E-03
positive regulation of protein localization to nucleus	92	30	11.60	2.59	+	3.21E-05	8.53E-04
regulation of protein localization to nucleus	150	43	18.92	2.27	+	9.21E-06	2.69E-04
maintenance of protein location in cell	68	22	8.58	2.57	+	3.27E-04	6.59E-03
maintenance of location	174	39	21.94	1.78	+	2.05E-03	3.09E-02
maintenance of protein location	100	29	12.61	2.30	+	2.13E-04	4.52E-03
blastocyst formation	59	19	7.44	2.55	+	8.93E-04	1.56E-02
blastocyst development	151	45	19.04	2.36	+	3.28E-06	1.05E-04
in utero embryonic development	527	93	66.46	1.40	+	3.61E-03	4.87E-02
positive regulation of DNA binding	59	19	7.44	2.55	+	8.93E-04	1.56E-02
regulation of DNA binding	124	30	15.64	1.92	+	2.82E-03	3.97E-02
endosome organization	53	17	6.68	2.54	+	1.77E-03	2.74E-02
endosome to lysosome transport	53	17	6.68	2.54	+	1.77E-03	2.74E-02
lysosomal transport	106	33	13.37	2.47	+	3.23E-05	8.52E-04
vacuolar transport	149	44	18.79	2.34	+	4.87E-06	1.52E-04
mitotic spindle assembly	47	15	5.93	2.53	+	3.56E-03	4.81E-02
mitotic spindle organization	88	29	11.10	2.61	+	4.19E-05	1.08E-03
spindle organization	150	43	18.92	2.27	+	9.21E-06	2.70E-04
spindle assembly	90	24	11.35	2.11	+	2.43E-03	3.56E-02
positive regulation of organelle assembly	73	23	9.21	2.50	+	4.52E-04	8.65E-03
regulation of organelle assembly	198	46	24.97	1.84	+	4.56E-04	8.70E-03
regulation of ubiquitin-protein transferase activity	51	16	6.43	2.49	+	2.84E-03	3.99E-02
negative regulation of chromosome organization	77	24	9.71	2.47	+	3.46E-04	6.91E-03
positive regulation of protein import	58	18	7.31	2.46	+	1.65E-03	2.60E-02
positive regulation of protein transport	317	75	39.98	1.88	+	3.37E-06	1.08E-04
regulation of protein import	83	25	10.47	2.39	+	3.43E-04	6.87E-03
regulation of mitotic metaphase/anaphase transition	58	18	7.31	2.46	+	1.65E-03	2.59E-02
regulation of metaphase/anaphase transition of cell cycle	61	18	7.69	2.34	+	3.34E-03	4.59E-02
regulation of sister chromatid segregation	69	21	8.70	2.41	+	1.08E-03	1.82E-02
regulation of chromosome segregation	89	28	11.22	2.49	+	8.82E-05	2.09E-03
regulation of mitotic sister chromatid separation	62	19	7.82	2.43	+	2.03E-03	3.06E-02
regulation of chromosome separation	71	22	8.95	2.46	+	6.97E-04	1.26E-02
regulation of cell shape	155	48	19.55	2.46	+	4.64E-07	1.75E-05
regulation of cell-substrate junction organization	69	21	8.70	2.41	+	1.08E-03	1.82E-02
axo-dendritic transport	79	24	9.96	2.41	+	4.26E-04	8.21E-03
cytoskeleton-dependent cytokinesis	90	27	11.35	2.38	+	3.00E-04	6.14E-03
cytokinesis	97	31	12.23	2.53	+	2.86E-05	7.76E-04
cell division	494	141	62.30	2.26	+	8.53E-16	8.79E-14
apoptotic mitochondrial changes	67	20	8.45	2.37	+	1.67E-03	2.61E-02
apoptotic process	819	168	103.29	1.63	+	2.27E-08	1.04E-06
programmed cell death	867	172	109.34	1.57	+	1.16E-07	4.74E-06
cell death	906	180	114.26	1.58	+	5.39E-08	2.33E-06
mitochondrial membrane organization	104	31	13.12	2.36	+	8.97E-05	2.11E-03
lysosome organization	74	22	9.33	2.36	+	9.32E-04	1.62E-02
lytic vacuole organization	74	22	9.33	2.36	+	9.32E-04	1.62E-02
protein monoubiquitination	64	19	8.07	2.35	+	2.36E-03	3.46E-02
regulation of cellular respiration	62	18	7.82	2.30	+	3.63E-03	4.90E-02
regulation of generation of precursor metabolites and energy	147	39	18.54	2.10	+	9.75E-05	2.27E-03
positive regulation of protein localization to cell periphery	69	20	8.70	2.30	+	2.03E-03	3.06E-02
regulation of protein localization to cell periphery	141	38	17.78	2.14	+	1.08E-04	2.48E-03
peptidyl-threonine phosphorylation	76	22	9.58	2.30	+	1.17E-03	1.95E-02
regulation of ATP metabolic process	90	26	11.35	2.29	+	5.24E-04	9.94E-03
regulation of protein localization to plasma membrane	115	33	14.50	2.28	+	1.08E-04	2.49E-03
regulation of protein localization to membrane	199	49	25.10	1.95	+	6.84E-05	1.69E-03
regulation of protein import into nucleus	77	22	9.71	2.27	+	1.91E-03	2.92E-02
positive regulation of cell growth	193	55	24.34	2.26	+	7.24E-07	2.62E-05
regulation of cell growth	436	91	54.99	1.65	+	2.54E-05	6.97E-04
regulation of growth	708	130	89.29	1.46	+	1.15E-04	2.64E-03
positive regulation of growth	306	69	38.59	1.79	+	3.22E-05	8.52E-04
regulation of histone methylation	81	23	10.22	2.25	+	1.44E-03	2.32E-02
regulation of cardiac muscle hypertrophy	74	21	9.33	2.25	+	2.70E-03	3.87E-02
regulation of muscle adaptation	101	26	12.74	2.04	+	2.60E-03	3.75E-02
regulation of muscle hypertrophy	77	21	9.71	2.16	+	3.26E-03	4.49E-02
response to hydrogen peroxide	93	26	11.73	2.22	+	6.96E-04	1.27E-02
response to inorganic substance	449	88	56.63	1.55	+	2.35E-04	4.95E-03
response to reactive oxygen species	154	39	19.42	2.01	+	3.16E-04	6.38E-03
response to oxidative stress	341	90	43.00	2.09	+	4.57E-09	2.30E-07
regulation of protein dephosphorylation	93	26	11.73	2.22	+	6.96E-04	1.27E-02
regulation of dephosphorylation	132	33	16.65	1.98	+	1.09E-03	1.83E-02
regulation of phosphate metabolic process	1422	234	179.33	1.30	+	1.46E-04	3.25E-03
regulation of phosphorus metabolic process	1423	234	179.46	1.30	+	1.47E-04	3.27E-03
receptor internalization	68	19	8.58	2.22	+	3.51E-03	4.74E-02
regulation of cellular response to insulin stimulus	79	22	9.96	2.21	+	2.17E-03	3.23E-02
tRNA modification	76	21	9.58	2.19	+	3.04E-03	4.24E-02
endoplasmic reticulum organization	87	24	10.97	2.19	+	1.33E-03	2.18E-02
regulation of DNA recombination	109	30	13.75	2.18	+	3.70E-04	7.26E-03
protein polymerization	84	23	10.59	2.17	+	1.84E-03	2.82E-02
cellular response to leukemia inhibitory factor	128	35	16.14	2.17	+	1.44E-04	3.22E-03
response to leukemia inhibitory factor	129	35	16.27	2.15	+	1.56E-04	3.45E-03
positive regulation of endocytosis	128	35	16.14	2.17	+	1.44E-04	3.22E-03
regulation of endocytosis	237	53	29.89	1.77	+	3.33E-04	6.69E-03
vesicle fusion	88	24	11.10	2.16	+	1.47E-03	2.36E-02
organelle membrane fusion	92	24	11.60	2.07	+	2.75E-03	3.89E-02
organelle fusion	113	31	14.25	2.18	+	2.95E-04	6.05E-03
ubiquitin-dependent ERAD pathway	81	22	10.22	2.15	+	2.55E-03	3.69E-02
proteasome-mediated ubiquitin-dependent protein catabolic process	308	73	38.84	1.88	+	5.35E-06	1.66E-04
ubiquitin-dependent protein catabolic process	504	118	63.56	1.86	+	7.53E-09	3.67E-07
modification-dependent protein catabolic process	515	122	64.95	1.88	+	2.33E-09	1.21E-07
positive regulation of protein localization to membrane	111	30	14.00	2.14	+	6.54E-04	1.20E-02
response to unfolded protein	101	27	12.74	2.12	+	1.06E-03	1.79E-02
cellular response to reactive oxygen species	105	28	13.24	2.11	+	8.39E-04	1.48E-02
cellular response to oxidative stress	203	53	25.60	2.07	+	8.96E-06	2.64E-04
cellular response to chemical stress	244	61	30.77	1.98	+	6.09E-06	1.86E-04
positive regulation of intracellular protein transport	144	38	18.16	2.09	+	1.33E-04	3.00E-03
positive regulation of response to DNA damage stimulus	114	30	14.38	2.09	+	7.66E-04	1.37E-02
regulation of response to DNA damage stimulus	223	56	28.12	1.99	+	1.38E-05	3.95E-04
macroautophagy	126	33	15.89	2.08	+	5.35E-04	1.01E-02
autophagy	240	62	30.27	2.05	+	2.12E-06	7.06E-05
process utilizing autophagic mechanism	240	62	30.27	2.05	+	2.12E-06	7.04E-05
negative regulation of DNA metabolic process	131	34	16.52	2.06	+	4.32E-04	8.30E-03
alcohol biosynthetic process	94	24	11.85	2.02	+	3.21E-03	4.45E-02
regulation of mitochondrion organization	134	34	16.90	2.01	+	5.34E-04	1.01E-02
erythrocyte differentiation	103	26	12.99	2.00	+	2.88E-03	4.04E-02
erythrocyte homeostasis	115	32	14.50	2.21	+	1.95E-04	4.20E-03
myeloid cell homeostasis	145	39	18.29	2.13	+	8.35E-05	1.99E-03
homeostasis of number of cells	301	64	37.96	1.69	+	2.94E-04	6.04E-03
myeloid cell differentiation	259	60	32.66	1.84	+	5.14E-05	1.31E-03
hematopoietic or lymphoid organ development	756	128	95.34	1.34	+	2.31E-03	3.40E-02
immune system development	792	138	99.88	1.38	+	5.55E-04	1.04E-02
regulation of cell cycle G2/M phase transition	104	26	13.12	1.98	+	3.06E-03	4.27E-02
regulation of G1/S transition of mitotic cell cycle	125	31	15.76	1.97	+	1.33E-03	2.17E-02
protein methylation	128	31	16.14	1.92	+	2.17E-03	3.24E-02
protein alkylation	128	31	16.14	1.92	+	2.17E-03	3.24E-02
response to calcium ion	128	31	16.14	1.92	+	2.17E-03	3.24E-02
regulation of phagocytosis	117	28	14.76	1.90	+	3.48E-03	4.73E-02
positive regulation of cellular protein catabolic process	143	34	18.03	1.89	+	1.67E-03	2.61E-02
positive regulation of protein catabolic process	221	47	27.87	1.69	+	1.74E-03	2.69E-02
positive regulation of endopeptidase activity	169	40	21.31	1.88	+	8.31E-04	1.47E-02
regulation of endopeptidase activity	355	71	44.77	1.59	+	6.15E-04	1.14E-02
regulation of hydrolase activity	995	191	125.48	1.52	+	1.87E-07	7.48E-06
positive regulation of peptidase activity	179	42	22.57	1.86	+	5.52E-04	1.04E-02
positive regulation of proteolysis	350	80	44.14	1.81	+	4.57E-06	1.44E-04
positive regulation of hydrolase activity	543	113	68.48	1.65	+	3.02E-06	9.82E-05
positive regulation of catalytic activity	1069	217	134.82	1.61	+	3.99E-10	2.34E-08
regulation of DNA repair	128	30	16.14	1.86	+	3.40E-03	4.65E-02
regulation of gene expression, epigenetic	154	36	19.42	1.85	+	1.63E-03	2.56E-02
response to UV	149	34	18.79	1.81	+	3.00E-03	4.20E-02
DNA recombination	212	48	26.74	1.80	+	4.87E-04	9.27E-03
negative regulation of binding	169	38	21.31	1.78	+	2.55E-03	3.69E-02
negative regulation of molecular function	1015	187	128.01	1.46	+	2.57E-06	8.42E-05
peptidyl-serine phosphorylation	185	41	23.33	1.76	+	1.94E-03	2.94E-02
peptidyl-serine modification	210	45	26.48	1.70	+	1.88E-03	2.87E-02
regulation of protein binding	217	48	27.37	1.75	+	7.91E-04	1.41E-02
double-strand break repair	182	40	22.95	1.74	+	2.54E-03	3.70E-02
regulation of cysteine-type endopeptidase activity	238	52	30.02	1.73	+	6.74E-04	1.23E-02
negative regulation of kinase activity	224	48	28.25	1.70	+	1.34E-03	2.20E-02
negative regulation of transferase activity	256	62	32.29	1.92	+	1.39E-05	3.98E-04
negative regulation of catalytic activity	666	124	83.99	1.48	+	9.32E-05	2.18E-03
regulation of phosphorylation	1278	203	161.17	1.26	+	2.19E-03	3.26E-02
negative regulation of phosphorylation	392	73	49.44	1.48	+	2.90E-03	4.06E-02
negative regulation of phosphate metabolic process	448	88	56.50	1.56	+	2.30E-04	4.83E-03
negative regulation of phosphorus metabolic process	448	88	56.50	1.56	+	2.30E-04	4.84E-03
regulation of cell size	210	45	26.48	1.70	+	1.88E-03	2.87E-02
cellular response to peptide	232	49	29.26	1.67	+	1.60E-03	2.53E-02
response to peptide	342	70	43.13	1.62	+	3.69E-04	7.24E-03
cellular response to organonitrogen compound	452	84	57.00	1.47	+	1.41E-03	2.30E-02
cellular response to nitrogen compound	526	98	66.34	1.48	+	6.26E-04	1.15E-02
rhythmic process	263	55	33.17	1.66	+	1.18E-03	1.96E-02
cellular response to extracellular stimulus	220	46	27.75	1.66	+	3.14E-03	4.38E-02
cellular response to external stimulus	254	51	32.03	1.59	+	3.34E-03	4.60E-02
regulation of GTPase activity	326	68	41.11	1.65	+	2.73E-04	5.66E-03
cell population proliferation	563	115	71.00	1.62	+	5.81E-06	1.78E-04
positive regulation of neurogenesis	291	57	36.70	1.55	+	3.45E-03	4.69E-02
positive regulation of apoptotic process	600	117	75.67	1.55	+	3.10E-05	8.30E-04
positive regulation of programmed cell death	615	118	77.56	1.52	+	4.93E-05	1.26E-03
positive regulation of cell death	687	130	86.64	1.50	+	3.57E-05	9.35E-04
positive regulation of transferase activity	530	98	66.84	1.47	+	6.61E-04	1.21E-02
positive regulation of B cell activation	273	15	34.43	.44	-	6.48E-04	1.19E-02
positive regulation of lymphocyte activation	493	37	62.17	.60	-	1.31E-03	2.15E-02
phagocytosis, engulfment	231	12	29.13	.41	-	9.78E-04	1.70E-02
immunoglobulin production	270	14	34.05	.41	-	2.95E-04	6.05E-03
production of molecular mediator of immune response	286	15	36.07	.42	-	2.15E-04	4.55E-03
spermatid development	235	11	29.64	.37	-	3.27E-04	6.58E-03
germ cell development	354	24	44.64	.54	-	1.71E-03	2.66E-02
cellular process involved in reproduction in multicellular organism	471	37	59.40	.62	-	3.50E-03	4.75E-02
spermatid differentiation	244	11	30.77	.36	-	1.32E-04	2.99E-03
adenylate cyclase-modulating G protein-coupled receptor signaling pathway	203	9	25.60	.35	-	6.05E-04	1.13E-02
G protein-coupled receptor signaling pathway	1813	38	228.65	.17	-	1.84E-53	7.05E-51
anterior/posterior pattern specification	227	10	28.63	.35	-	2.48E-04	5.18E-03
regionalization	355	14	44.77	.31	-	4.39E-07	1.66E-05
pattern specification process	460	17	58.01	.29	-	1.79E-09	9.63E-08
Unclassified	1305	55	164.58	.33	-	6.06E-22	9.18E-20
embryonic limb morphogenesis	143	6	18.03	.33	-	3.70E-03	4.98E-02
limb development	197	10	24.84	.40	-	1.84E-03	2.82E-02
appendage development	197	10	24.84	.40	-	1.84E-03	2.82E-02
embryonic appendage morphogenesis	143	6	18.03	.33	-	3.70E-03	4.98E-02
cell-cell adhesion via plasma-membrane adhesion molecules	193	8	24.34	.33	-	4.32E-04	8.30E-03
cell adhesion	868	75	109.47	.69	-	8.97E-04	1.57E-02
biological adhesion	878	76	110.73	.69	-	9.50E-04	1.65E-02
B cell receptor signaling pathway	224	9	28.25	.32	-	9.44E-05	2.20E-03
antigen receptor-mediated signaling pathway	311	19	39.22	.48	-	8.08E-04	1.44E-02
immune response-activating cell surface receptor signaling pathway	338	22	42.63	.52	-	1.30E-03	2.14E-02
immune response-regulating cell surface receptor signaling pathway	351	22	44.27	.50	-	6.43E-04	1.18E-02
cell surface receptor signaling pathway	1937	182	244.28	.75	-	4.59E-05	1.18E-03
immune response-activating signal transduction	339	22	42.75	.51	-	1.31E-03	2.16E-02
regulation of animal organ morphogenesis	128	5	16.14	.31	-	3.49E-03	4.73E-02
visual perception	161	6	20.30	.30	-	7.56E-04	1.35E-02
sensory perception of light stimulus	165	6	20.81	.29	-	5.51E-04	1.04E-02
sensory perception	1648	34	207.84	.16	-	7.06E-49	2.47E-46
nervous system process	2150	80	271.15	.30	-	1.35E-41	3.87E-39
system process	2679	152	337.86	.45	-	8.78E-30	1.82E-27
potassium ion transmembrane transport	140	4	17.66	.23	-	4.53E-04	8.66E-03
embryonic skeletal system morphogenesis	108	3	13.62	.22	-	2.15E-03	3.22E-02
skeletal system morphogenesis	250	14	31.53	.44	-	1.15E-03	1.91E-02
animal organ morphogenesis	1044	85	131.66	.65	-	3.13E-05	8.37E-04
embryonic skeletal system development	143	3	18.03	.17	-	5.88E-05	1.47E-03
embryonic organ morphogenesis	329	17	41.49	.41	-	6.76E-05	1.67E-03
embryonic organ development	505	33	63.69	.52	-	7.46E-05	1.82E-03
flagellated sperm motility	116	3	14.63	.21	-	1.09E-03	1.83E-02
cilium-dependent cell motility	133	3	16.77	.18	-	1.77E-04	3.85E-03
cilium or flagellum-dependent cell motility	133	3	16.77	.18	-	1.77E-04	3.85E-03
cilium movement involved in cell motility	124	3	15.64	.19	-	3.59E-04	7.11E-03
cilium movement	175	4	22.07	.18	-	1.29E-05	3.71E-04
sperm motility	120	3	15.13	.20	-	7.73E-04	1.38E-02
determination of left/right symmetry	132	3	16.65	.18	-	1.75E-04	3.82E-03
determination of bilateral symmetry	138	3	17.40	.17	-	1.28E-04	2.89E-03
specification of symmetry	139	3	17.53	.17	-	8.46E-05	2.02E-03
embryonic heart tube development	88	2	11.10	.18	-	3.69E-03	4.97E-02
sodium ion transmembrane transport	91	2	11.48	.17	-	2.52E-03	3.68E-02
sodium ion transport	165	6	20.81	.29	-	5.51E-04	1.04E-02
axis specification	93	2	11.73	.17	-	1.72E-03	2.67E-02
antibacterial humoral response	93	2	11.73	.17	-	1.72E-03	2.66E-02
antimicrobial humoral response	159	6	20.05	.30	-	7.40E-04	1.33E-02
humoral immune response	429	9	54.10	.17	-	6.23E-13	4.69E-11
defense response to bacterium	507	26	63.94	.41	-	3.27E-07	1.26E-05
response to bacterium	898	76	113.25	.67	-	4.12E-04	8.00E-03
phagocytosis, recognition	203	4	25.60	.16	-	6.99E-07	2.54E-05
arachidonic acid metabolic process	78	1	9.84	.10	-	1.85E-03	2.84E-02
mucosal immune response	79	1	9.96	.10	-	1.93E-03	2.93E-02
axoneme assembly	86	1	10.85	.09	-	8.80E-04	1.55E-02
cilium organization	331	21	41.74	.50	-	1.14E-03	1.90E-02
dorsal/ventral pattern formation	93	1	11.73	.09	-	4.00E-04	7.79E-03
complement activation, classical pathway	216	1	27.24	.04	-	3.31E-10	1.95E-08
humoral immune response mediated by circulating immunoglobulin	220	1	27.75	.04	-	2.26E-10	1.37E-08
immunoglobulin mediated immune response	284	15	35.82	.42	-	2.86E-04	5.88E-03
B cell mediated immunity	288	15	36.32	.41	-	2.18E-04	4.60E-03
adaptive immune response based on somatic recombination of immune receptors built from immunoglobulin superfamily domains	361	26	45.53	.57	-	3.38E-03	4.64E-02
adaptive immune response	508	33	64.07	.52	-	5.86E-05	1.47E-03
complement activation	228	2	28.75	.07	-	1.22E-09	6.65E-08
response to pheromone	104	0	13.12	< 0.01	-	6.51E-06	1.97E-04
neuropeptide signaling pathway	88	0	11.10	< 0.01	-	5.34E-05	1.35E-03
eye photoreceptor cell differentiation	55	0	6.94	< 0.01	-	2.24E-03	3.32E-02
eye morphogenesis	175	3	22.07	.14	-	2.11E-06	7.04E-05
sensory organ morphogenesis	303	15	38.21	.39	-	7.10E-05	1.73E-03
sensory organ development	606	47	76.43	.61	-	6.61E-04	1.21E-02
eye development	390	27	49.18	.55	-	1.27E-03	2.10E-02
visual system development	393	28	49.56	.56	-	1.79E-03	2.76E-02
sensory system development	397	28	50.07	.56	-	1.82E-03	2.80E-02
photoreceptor cell differentiation	74	0	9.33	< 0.01	-	2.82E-04	5.82E-03
retina morphogenesis in camera-type eye	76	0	9.58	< 0.01	-	1.82E-04	3.97E-03
camera-type eye morphogenesis	148	3	18.66	.16	-	4.17E-05	1.08E-03
motile cilium assembly	52	0	6.56	< 0.01	-	3.42E-03	4.66E-02
detection of chemical stimulus involved in sensory perception of taste	52	0	6.56	< 0.01	-	3.42E-03	4.66E-02
detection of chemical stimulus involved in sensory perception	96	0	12.11	< 0.01	-	2.43E-05	6.70E-04
detection of stimulus involved in sensory perception	179	2	22.57	.09	-	1.88E-07	7.51E-06
detection of stimulus	288	14	36.32	.39	-	9.85E-05	2.29E-03
detection of chemical stimulus	128	1	16.14	.06	-	7.58E-06	2.26E-04
sensory perception of chemical stimulus	1223	4	154.24	.03	-	4.66E-58	2.23E-55
digestive tract morphogenesis	54	0	6.81	< 0.01	-	3.63E-03	4.89E-02
digestive tract development	121	4	15.26	.26	-	2.43E-03	3.57E-02
digestive system development	134	4	16.90	.24	-	6.12E-04	1.13E-02
exogenous drug catabolic process	52	0	6.56	< 0.01	-	3.42E-03	4.65E-02
drug catabolic process	53	0	6.68	< 0.01	-	3.48E-03	4.73E-02
photoreceptor cell development	61	0	7.69	< 0.01	-	1.57E-03	2.48E-02
sensory perception of smell	1123	0	141.63	< 0.01	-	6.08E-60	2.99E-57

## Sheet: Molecular Function
Molecular function GO terms associated with the proteins in the S2 fraction, with cytoskeleton related terms highlighted in green
GO molecular function complete	Number in Mus musculus (REF)	Number in S2	Number expected	Fold Enrichment	+/-	Fisher's Exact test raw P value	False discovery rate
acyl-CoA dehydrogenase activity	10	10	1.26	7.93	+	1.95E-05	5.34E-04
oxidoreductase activity, acting on the CH-CH group of donors	65	29	8.20	3.54	+	2.26E-07	9.18E-06
oxidoreductase activity	788	202	99.38	2.03	+	8.47E-18	7.98E-16
catalytic activity	5538	1143	698.42	1.64	+	1.00E-66	5.35E-64
U4 snRNA binding	5	5	.63	7.93	+	2.72E-03	3.94E-02
snRNA binding	42	28	5.30	5.29	+	5.11E-10	2.64E-08
RNA binding	1134	581	143.01	4.06	+	2.32E-151	1.12E-147
nucleic acid binding	3366	807	424.50	1.90	+	8.06E-66	3.87E-63
heterocyclic compound binding	5309	1238	669.54	1.85	+	2.41E-107	5.79E-104
binding	13944	2305	1758.54	1.31	+	3.01E-104	3.62E-101
organic cyclic compound binding	5406	1246	681.77	1.83	+	4.54E-105	7.26E-102
purine deoxyribonucleotide binding	5	5	.63	7.93	+	2.72E-03	3.92E-02
deoxyribonucleotide binding	7	6	.88	6.80	+	1.67E-03	2.66E-02
carbohydrate derivative binding	2174	525	274.17	1.91	+	7.49E-41	1.56E-38
nucleotide binding	2052	572	258.79	2.21	+	3.79E-62	1.52E-59
small molecule binding	2398	627	302.42	2.07	+	3.51E-60	1.20E-57
nucleoside phosphate binding	2052	572	258.79	2.21	+	3.79E-62	1.66E-59
purine nucleotide binding	1817	491	229.15	2.14	+	3.17E-49	1.01E-46
small protein activating enzyme binding	5	5	.63	7.93	+	2.72E-03	3.91E-02
enzyme binding	2298	573	289.81	1.98	+	1.29E-48	3.65E-46
protein binding	9502	1696	1198.34	1.42	+	2.79E-71	1.67E-68
RS domain binding	6	6	.76	7.93	+	9.95E-04	1.71E-02
protein domain specific binding	816	193	102.91	1.88	+	5.55E-14	4.44E-12
proteasome-activating activity	6	6	.76	7.93	+	9.95E-04	1.70E-02
ATP-dependent activity	532	182	67.09	2.71	+	2.54E-27	3.48E-25
large ribosomal subunit rRNA binding	8	7	1.01	6.94	+	6.23E-04	1.16E-02
rRNA binding	73	44	9.21	4.78	+	8.66E-14	6.60E-12
proton-transporting ATP synthase activity, rotational mechanism	15	13	1.89	6.87	+	3.11E-06	1.00E-04
proton channel activity	21	13	2.65	4.91	+	4.03E-05	1.02E-03
ion channel activity	429	29	54.10	.54	-	5.44E-04	1.04E-02
channel activity	474	30	59.78	.50	-	5.97E-05	1.48E-03
passive transmembrane transporter activity	474	30	59.78	.50	-	5.97E-05	1.49E-03
proton transmembrane transporter activity	111	35	14.00	2.50	+	1.49E-05	4.24E-04
ligase activity	162	79	20.43	3.87	+	2.33E-19	2.54E-17
RNA strand annealing activity	7	6	.88	6.80	+	1.67E-03	2.68E-02
single-stranded RNA binding	96	41	12.11	3.39	+	2.15E-09	1.07E-07
annealing activity	16	8	2.02	3.96	+	3.45E-03	4.80E-02
N6-methyladenosine-containing RNA binding	7	6	.88	6.80	+	1.67E-03	2.67E-02
7S RNA binding	7	6	.88	6.80	+	1.67E-03	2.65E-02
U1 snRNP binding	7	6	.88	6.80	+	1.67E-03	2.64E-02
snRNP binding	10	9	1.26	7.14	+	8.82E-05	2.11E-03
ribonucleoprotein complex binding	164	95	20.68	4.59	+	3.70E-27	4.93E-25
protein-containing complex binding	1539	440	194.09	2.27	+	4.63E-49	1.39E-46
translation elongation factor activity	17	14	2.14	6.53	+	1.96E-06	6.48E-05
translation factor activity, RNA binding	90	59	11.35	5.20	+	2.88E-19	3.07E-17
translation regulator activity, nucleic acid binding	108	68	13.62	4.99	+	2.77E-21	3.17E-19
translation regulator activity	140	81	17.66	4.59	+	2.50E-23	3.00E-21
acetyl-CoA C-acyltransferase activity	9	7	1.14	6.17	+	1.00E-03	1.71E-02
acyltransferase activity, transferring groups other than amino-acyl groups	227	47	28.63	1.64	+	2.74E-03	3.92E-02
acyltransferase activity	259	52	32.66	1.59	+	3.58E-03	4.94E-02
transferase activity	2222	365	280.23	1.30	+	1.46E-06	4.87E-05
peroxiredoxin activity	9	7	1.14	6.17	+	1.00E-03	1.70E-02
RNA 7-methylguanosine cap binding	13	10	1.64	6.10	+	8.78E-05	2.11E-03
RNA cap binding	16	12	2.02	5.95	+	2.06E-05	5.61E-04
structural constituent of ribosome	159	121	20.05	6.03	+	9.04E-43	1.97E-40
structural molecule activity	578	189	72.89	2.59	+	1.87E-26	2.43E-24
mRNA 5'-UTR binding	29	22	3.66	6.02	+	6.78E-09	3.25E-07
mRNA binding	319	163	40.23	4.05	+	1.33E-40	2.67E-38
U6 snRNA binding	12	9	1.51	5.95	+	2.28E-04	4.95E-03
retromer complex binding	8	6	1.01	5.95	+	2.65E-03	3.86E-02
3-hydroxyacyl-CoA dehydrogenase activity	8	6	1.01	5.95	+	2.65E-03	3.85E-02
oxidoreductase activity, acting on the CH-OH group of donors, NAD or NADP as acceptor	147	46	18.54	2.48	+	7.77E-07	2.78E-05
oxidoreductase activity, acting on CH-OH group of donors	156	46	19.67	2.34	+	2.66E-06	8.62E-05
ubiquitin-like modifier activating enzyme activity	11	8	1.39	5.77	+	5.92E-04	1.12E-02
ligase activity, forming carbon-sulfur bonds	40	14	5.04	2.78	+	2.00E-03	3.05E-02
catalytic activity, acting on a protein	2254	357	284.26	1.26	+	3.51E-05	9.05E-04
U3 snoRNA binding	11	8	1.39	5.77	+	5.92E-04	1.11E-02
snoRNA binding	32	21	4.04	5.20	+	8.95E-08	3.84E-06
NADH dehydrogenase (ubiquinone) activity	22	16	2.77	5.77	+	1.16E-06	4.00E-05
NADH dehydrogenase (quinone) activity	22	16	2.77	5.77	+	1.16E-06	4.03E-05
NADH dehydrogenase activity	25	18	3.15	5.71	+	2.77E-07	1.12E-05
oxidoreductase activity, acting on NAD(P)H	74	30	9.33	3.21	+	7.10E-07	2.56E-05
NAD(P)H dehydrogenase (quinone) activity	25	17	3.15	5.39	+	1.05E-06	3.71E-05
oxidoreductase activity, acting on NAD(P)H, quinone or similar compound as acceptor	40	19	5.04	3.77	+	1.34E-05	3.87E-04
electron transfer activity	72	37	9.08	4.07	+	2.53E-10	1.35E-08
oxidoreduction-driven active transmembrane transporter activity	50	25	6.31	3.96	+	2.92E-07	1.17E-05
primary active transmembrane transporter activity	168	48	21.19	2.27	+	3.42E-06	1.09E-04
threonine-type endopeptidase activity	14	10	1.77	5.66	+	1.35E-04	3.11E-03
threonine-type peptidase activity	19	10	2.40	4.17	+	8.18E-04	1.45E-02
hydrolase activity	2330	485	293.85	1.65	+	2.17E-24	2.67E-22
S100 protein binding	14	10	1.77	5.66	+	1.35E-04	3.10E-03
aminoacyl-tRNA ligase activity	41	29	5.17	5.61	+	9.15E-11	4.99E-09
catalytic activity, acting on a tRNA	120	52	15.13	3.44	+	1.04E-11	6.54E-10
catalytic activity, acting on RNA	364	156	45.91	3.40	+	5.19E-32	7.79E-30
catalytic activity, acting on a nucleic acid	562	221	70.88	3.12	+	1.91E-40	3.68E-38
ligase activity, forming carbon-oxygen bonds	41	29	5.17	5.61	+	9.15E-11	5.05E-09
enoyl-CoA hydratase activity	10	7	1.26	5.55	+	1.54E-03	2.48E-02
hydro-lyase activity	62	21	7.82	2.69	+	3.01E-04	6.25E-03
carbon-oxygen lyase activity	78	28	9.84	2.85	+	1.40E-05	3.99E-04
lyase activity	192	55	24.21	2.27	+	6.82E-07	2.50E-05
aminoacyl-tRNA editing activity	13	9	1.64	5.49	+	3.47E-04	7.10E-03
hydrolase activity, acting on ester bonds	749	141	94.46	1.49	+	2.25E-05	6.10E-04
ribosomal small subunit binding	16	11	2.02	5.45	+	8.01E-05	1.95E-03
translation initiation factor activity	61	41	7.69	5.33	+	4.31E-14	3.50E-12
RNA polymerase II CTD heptapeptide repeat kinase activity	12	8	1.51	5.29	+	8.90E-04	1.54E-02
transferase activity, transferring phosphorus-containing groups	875	166	110.35	1.50	+	2.19E-06	7.15E-05
structural constituent of nuclear pore	23	15	2.90	5.17	+	6.55E-06	1.97E-04
oxidoreductase activity, acting on a sulfur group of donors, disulfide as acceptor	11	7	1.39	5.05	+	2.28E-03	3.42E-02
oxidoreductase activity, acting on a sulfur group of donors	56	27	7.06	3.82	+	1.75E-07	7.32E-06
oxidoreductase activity, acting on a sulfur group of donors, NAD(P) as acceptor	11	7	1.39	5.05	+	2.28E-03	3.40E-02
adenyl-nucleotide exchange factor activity	11	7	1.39	5.05	+	2.28E-03	3.39E-02
ATPase regulator activity	12	7	1.51	4.63	+	3.26E-03	4.60E-02
molecular function regulator	1885	285	237.73	1.20	+	3.45E-03	4.78E-02
adenyl nucleotide binding	1480	401	186.65	2.15	+	8.97E-40	1.66E-37
cyclosporin A binding	13	8	1.64	4.88	+	1.30E-03	2.18E-02
amide binding	441	94	55.62	1.69	+	1.10E-05	3.20E-04
5S rRNA binding	13	8	1.64	4.88	+	1.30E-03	2.17E-02
ADP binding	39	24	4.92	4.88	+	2.71E-08	1.23E-06
anion binding	2312	567	291.58	1.94	+	3.36E-46	8.06E-44
ion binding	5283	959	666.26	1.44	+	1.26E-31	1.83E-29
adenyl ribonucleotide binding	1467	392	185.01	2.12	+	1.10E-37	1.88E-35
purine ribonucleotide binding	1803	481	227.38	2.12	+	7.25E-47	1.93E-44
ribonucleotide binding	1821	484	229.65	2.11	+	9.79E-47	2.48E-44
RNA helicase activity	73	44	9.21	4.78	+	8.66E-14	6.71E-12
ATPase, acting on RNA	75	44	9.46	4.65	+	1.75E-13	1.27E-11
helicase activity	151	75	19.04	3.94	+	8.50E-19	8.68E-17
proton-transporting ATPase activity, rotational mechanism	15	9	1.89	4.76	+	7.41E-04	1.35E-02
ATPase-coupled cation transmembrane transporter activity	48	18	6.05	2.97	+	2.49E-04	5.39E-03
ATPase activity, coupled to transmembrane movement of ions, rotational mechanism	15	9	1.89	4.76	+	7.41E-04	1.34E-02
ATPase-coupled ion transmembrane transporter activity	15	9	1.89	4.76	+	7.41E-04	1.35E-02
pyrophosphate hydrolysis-driven proton transmembrane transporter activity	23	11	2.90	3.79	+	8.37E-04	1.46E-02
fatty-acyl-CoA binding	25	15	3.15	4.76	+	1.37E-05	3.94E-04
acyl-CoA binding	28	15	3.53	4.25	+	3.72E-05	9.56E-04
fatty acid derivative binding	26	16	3.28	4.88	+	5.59E-06	1.70E-04
translation initiation factor binding	37	22	4.67	4.71	+	1.59E-07	6.72E-06
ribosome binding	68	40	8.58	4.66	+	2.04E-12	1.36E-10
peptide alpha-N-acetyltransferase activity	12	7	1.51	4.63	+	3.26E-03	4.62E-02
acetyltransferase activity	99	29	12.49	2.32	+	1.93E-04	4.22E-03
nuclear localization sequence binding	24	14	3.03	4.63	+	3.34E-05	8.76E-04
signal sequence binding	45	21	5.68	3.70	+	5.92E-06	1.79E-04
tRNA-specific ribonuclease activity	14	8	1.77	4.53	+	1.84E-03	2.85E-02
ribonuclease activity	111	32	14.00	2.29	+	1.41E-04	3.21E-03
nuclease activity	207	52	26.11	1.99	+	2.63E-05	7.10E-04
protein-disulfide reductase activity	37	21	4.67	4.50	+	5.40E-07	1.99E-05
disulfide oxidoreductase activity	44	26	5.55	4.69	+	1.34E-08	6.19E-07
metalloaminopeptidase activity	23	13	2.90	4.48	+	8.09E-05	1.96E-03
aminopeptidase activity	36	15	4.54	3.30	+	3.29E-04	6.75E-03
peptidyl-prolyl cis-trans isomerase activity	36	20	4.54	4.41	+	1.29E-06	4.41E-05
cis-trans isomerase activity	40	21	5.04	4.16	+	1.41E-06	4.73E-05
isomerase activity	168	62	21.19	2.93	+	2.83E-11	1.70E-09
protein folding chaperone	36	20	4.54	4.41	+	1.29E-06	4.38E-05
nucleosomal DNA binding	18	10	2.27	4.41	+	5.95E-04	1.12E-02
chromatin DNA binding	94	25	11.85	2.11	+	1.86E-03	2.88E-02
chromatin binding	642	147	80.97	1.82	+	4.11E-10	2.17E-08
nucleosome binding	49	23	6.18	3.72	+	2.00E-06	6.58E-05
DNA-directed 5'-3' RNA polymerase activity	33	18	4.16	4.33	+	5.26E-06	1.61E-04
5'-3' RNA polymerase activity	35	18	4.41	4.08	+	9.77E-06	2.88E-04
RNA polymerase activity	35	18	4.41	4.08	+	9.77E-06	2.86E-04
nucleotidyltransferase activity	119	42	15.01	2.80	+	1.16E-07	4.92E-06
unfolded protein binding	87	47	10.97	4.28	+	2.57E-13	1.84E-11
DNA replication origin binding	15	8	1.89	4.23	+	2.55E-03	3.74E-02
sequence-specific double-stranded DNA binding	1501	92	189.30	.49	-	2.06E-14	1.70E-12
double-stranded DNA binding	1598	126	201.53	.63	-	2.71E-08	1.24E-06
sequence-specific DNA binding	1594	122	201.03	.61	-	4.86E-09	2.36E-07
sequence-specific single stranded DNA binding	15	8	1.89	4.23	+	2.55E-03	3.73E-02
single-stranded DNA binding	122	54	15.39	3.51	+	2.18E-12	1.44E-10
oxidoreductase activity, acting on the CH-NH group of donors, NAD or NADP as acceptor	17	9	2.14	4.20	+	1.44E-03	2.37E-02
telomerase RNA binding	17	9	2.14	4.20	+	1.44E-03	2.36E-02
clathrin adaptor activity	17	9	2.14	4.20	+	1.44E-03	2.35E-02
clathrin binding	65	20	8.20	2.44	+	1.42E-03	2.34E-02
cargo adaptor activity	18	9	2.27	3.96	+	1.95E-03	2.98E-02
protein-macromolecule adaptor activity	313	67	39.47	1.70	+	1.53E-04	3.41E-03
molecular adaptor activity	378	89	47.67	1.87	+	5.33E-07	1.98E-05
nuclear import signal receptor activity	17	9	2.14	4.20	+	1.44E-03	2.34E-02
nucleocytoplasmic carrier activity	28	14	3.53	3.96	+	1.18E-04	2.76E-03
protein carrier activity	45	19	5.68	3.35	+	4.82E-05	1.22E-03
molecular carrier activity	68	22	8.58	2.57	+	3.27E-04	6.74E-03
rRNA methyltransferase activity	19	10	2.40	4.17	+	8.18E-04	1.45E-02
S-adenosylmethionine-dependent methyltransferase activity	149	37	18.79	1.97	+	6.02E-04	1.13E-02
methyltransferase activity	201	46	25.35	1.81	+	5.11E-04	9.86E-03
transferase activity, transferring one-carbon groups	212	51	26.74	1.91	+	1.05E-04	2.48E-03
RNA methyltransferase activity	61	23	7.69	2.99	+	3.42E-05	8.93E-04
catalytic activity, acting on a rRNA	19	10	2.40	4.17	+	8.18E-04	1.44E-02
protein disulfide isomerase activity	19	10	2.40	4.17	+	8.18E-04	1.44E-02
intramolecular oxidoreductase activity, transposing S-S bonds	19	10	2.40	4.17	+	8.18E-04	1.43E-02
intramolecular oxidoreductase activity	58	19	7.31	2.60	+	7.79E-04	1.41E-02
4 iron, 4 sulfur cluster binding	40	21	5.04	4.16	+	1.41E-06	4.76E-05
iron-sulfur cluster binding	67	31	8.45	3.67	+	4.59E-08	2.02E-06
metal cluster binding	67	31	8.45	3.67	+	4.59E-08	2.04E-06
single-stranded DNA helicase activity	23	12	2.90	4.14	+	2.67E-04	5.67E-03
DNA helicase activity	69	30	8.70	3.45	+	2.18E-07	8.95E-06
ATPase, acting on DNA	104	44	13.12	3.35	+	7.10E-10	3.63E-08
catalytic activity, acting on DNA	217	72	27.37	2.63	+	4.91E-11	2.81E-09
tRNA binding	70	35	8.83	3.96	+	1.34E-09	6.75E-08
sequence-specific mRNA binding	16	8	2.02	3.96	+	3.45E-03	4.79E-02
pre-mRNA binding	37	18	4.67	3.86	+	1.75E-05	4.85E-04
RNA polymerase II complex binding	37	18	4.67	3.86	+	1.75E-05	4.83E-04
RNA polymerase core enzyme binding	41	18	5.17	3.48	+	5.07E-05	1.27E-03
RNA polymerase binding	61	25	7.69	3.25	+	5.01E-06	1.54E-04
basal RNA polymerase II transcription machinery binding	58	27	7.31	3.69	+	3.02E-07	1.20E-05
basal transcription machinery binding	58	27	7.31	3.69	+	3.02E-07	1.19E-05
RNA polymerase II general transcription initiation factor binding	21	10	2.65	3.78	+	1.47E-03	2.38E-02
general transcription initiation factor binding	53	19	6.68	2.84	+	2.70E-04	5.72E-03
transcription factor binding	665	147	83.87	1.75	+	3.10E-09	1.53E-07
NAD binding	63	30	7.95	3.78	+	4.59E-08	2.06E-06
tau protein binding	22	10	2.77	3.60	+	1.92E-03	2.96E-02
cytoskeletal protein binding	1008	231	127.12	1.82	+	2.25E-15	1.93E-13
NF-kappaB binding	31	14	3.91	3.58	+	2.70E-04	5.69E-03
RNA polymerase II-specific DNA-binding transcription factor binding	327	68	41.24	1.65	+	3.68E-04	7.46E-03
DNA-binding transcription factor binding	428	89	53.98	1.65	+	3.91E-05	9.98E-04
ribosomal large subunit binding	20	9	2.52	3.57	+	3.38E-03	4.77E-02
proteasome binding	20	9	2.52	3.57	+	3.38E-03	4.75E-02
microtubule plus-end binding	20	9	2.52	3.57	+	3.38E-03	4.74E-02
tubulin binding	379	74	47.80	1.55	+	8.91E-04	1.54E-02
endoribonuclease activity, producing 5'-phosphomonoesters	27	12	3.41	3.52	+	8.16E-04	1.46E-02
endoribonuclease activity	62	19	7.82	2.43	+	2.03E-03	3.09E-02
endonuclease activity	130	31	16.39	1.89	+	2.40E-03	3.53E-02
mRNA 3'-UTR AU-rich region binding	27	12	3.41	3.52	+	8.16E-04	1.46E-02
mRNA 3'-UTR binding	97	51	12.23	4.17	+	5.63E-14	4.43E-12
telomeric DNA binding	35	15	4.41	3.40	+	2.59E-04	5.54E-03
misfolded protein binding	26	11	3.28	3.35	+	1.82E-03	2.85E-02
2 iron, 2 sulfur cluster binding	26	11	3.28	3.35	+	1.82E-03	2.84E-02
double-stranded RNA binding	84	35	10.59	3.30	+	5.10E-08	2.23E-06
ATPase activator activity	24	10	3.03	3.30	+	3.17E-03	4.52E-02
3'-5'-exoribonuclease activity	29	12	3.66	3.28	+	1.33E-03	2.22E-02
exoribonuclease activity, producing 5'-phosphomonoesters	32	14	4.04	3.47	+	3.49E-04	7.10E-03
exoribonuclease activity	33	14	4.16	3.36	+	4.46E-04	8.68E-03
exonuclease activity	73	26	9.21	2.82	+	3.18E-05	8.40E-04
exonuclease activity, active with either ribo- or deoxyribonucleic acids and producing 5'-phosphomonoesters	51	19	6.43	2.95	+	1.81E-04	4.00E-03
3'-5' exonuclease activity	47	19	5.93	3.21	+	7.67E-05	1.89E-03
TBP-class protein binding	27	11	3.41	3.23	+	2.31E-03	3.43E-02
miRNA binding	31	12	3.91	3.07	+	2.09E-03	3.17E-02
regulatory RNA binding	44	15	5.55	2.70	+	2.63E-03	3.84E-02
poly-pyrimidine tract binding	31	12	3.91	3.07	+	2.09E-03	3.16E-02
poly(A) binding	29	11	3.66	3.01	+	3.60E-03	4.95E-02
poly-purine tract binding	37	15	4.67	3.21	+	4.15E-04	8.30E-03
oxidoreductase activity, acting on the aldehyde or oxo group of donors, NAD or NADP as acceptor	57	21	7.19	2.92	+	9.64E-05	2.29E-03
oxidoreductase activity, acting on the aldehyde or oxo group of donors	67	22	8.45	2.60	+	2.82E-04	5.89E-03
actin filament binding	213	78	26.86	2.90	+	1.37E-13	1.03E-11
actin binding	443	121	55.87	2.17	+	1.50E-12	1.02E-10
protein N-terminus binding	132	48	16.65	2.88	+	7.11E-09	3.38E-07
ATPase binding	100	36	12.61	2.85	+	6.87E-07	2.50E-05
carbon-carbon lyase activity	51	18	6.43	2.80	+	7.24E-04	1.33E-02
ubiquitin protein ligase binding	313	109	39.47	2.76	+	2.86E-17	2.55E-15
ubiquitin-like protein ligase binding	330	113	41.62	2.72	+	2.20E-17	2.00E-15
GDP binding	78	27	9.84	2.74	+	2.94E-05	7.81E-04
guanyl ribonucleotide binding	380	104	47.92	2.17	+	4.68E-11	2.71E-09
guanyl nucleotide binding	380	104	47.92	2.17	+	4.68E-11	2.74E-09
protein phosphorylated amino acid binding	61	21	7.69	2.73	+	2.66E-04	5.67E-03
phosphoprotein binding	110	38	13.87	2.74	+	1.11E-06	3.89E-05
Hsp70 protein binding	50	17	6.31	2.70	+	1.25E-03	2.11E-02
heat shock protein binding	146	52	18.41	2.82	+	4.27E-09	2.09E-07
ATP hydrolysis activity	209	71	26.36	2.69	+	2.49E-11	1.51E-09
nucleoside-triphosphatase activity	507	151	63.94	2.36	+	3.37E-18	3.37E-16
pyrophosphatase activity	563	161	71.00	2.27	+	8.06E-18	7.74E-16
hydrolase activity, acting on acid anhydrides, in phosphorus-containing anhydrides	572	162	72.14	2.25	+	1.38E-17	1.28E-15
hydrolase activity, acting on acid anhydrides	573	163	72.26	2.26	+	5.70E-18	5.58E-16
chaperone binding	109	36	13.75	2.62	+	3.67E-06	1.16E-04
damaged DNA binding	61	20	7.69	2.60	+	5.54E-04	1.06E-02
NADP binding	46	15	5.80	2.59	+	3.18E-03	4.52E-02
ubiquitin binding	84	26	10.59	2.45	+	1.94E-04	4.24E-03
ubiquitin-like protein binding	106	31	13.37	2.32	+	1.11E-04	2.62E-03
flavin adenine dinucleotide binding	84	25	10.59	2.36	+	3.89E-04	7.81E-03
small GTPase binding	276	81	34.81	2.33	+	5.09E-10	2.66E-08
GTPase binding	311	97	39.22	2.47	+	5.02E-13	3.55E-11
GTP binding	357	100	45.02	2.22	+	3.58E-11	2.12E-09
purine ribonucleoside triphosphate binding	1723	460	217.29	2.12	+	1.09E-44	2.50E-42
monosaccharide binding	91	25	11.48	2.18	+	1.58E-03	2.54E-02
GTPase activity	293	80	36.95	2.17	+	1.06E-08	4.97E-07
SNARE binding	119	32	15.01	2.13	+	3.78E-04	7.63E-03
ATP binding	1397	372	176.18	2.11	+	1.56E-35	2.41E-33
SH3 domain binding	132	35	16.65	2.10	+	2.82E-04	5.91E-03
magnesium ion binding	209	55	26.36	2.09	+	4.85E-06	1.51E-04
metal ion binding	3571	532	450.35	1.18	+	1.18E-04	2.76E-03
cation binding	3667	543	462.46	1.17	+	1.55E-04	3.42E-03
protein C-terminus binding	231	60	29.13	2.06	+	3.32E-06	1.06E-04
transcription coactivator activity	251	61	31.65	1.93	+	1.74E-05	4.86E-04
transcription coregulator activity	477	106	60.16	1.76	+	5.03E-07	1.89E-05
transcription regulator activity	1789	133	225.62	.59	-	6.21E-11	3.51E-09
protein phosphatase binding	182	43	22.95	1.87	+	4.15E-04	8.27E-03
phosphatase binding	230	51	29.01	1.76	+	5.51E-04	1.06E-02
protein kinase binding	773	180	97.49	1.85	+	1.37E-12	9.37E-11
kinase binding	864	199	108.96	1.83	+	1.64E-13	1.21E-11
guanyl-nucleotide exchange factor activity	197	44	24.84	1.77	+	1.32E-03	2.21E-02
GTPase activator activity	405	82	51.08	1.61	+	1.53E-04	3.42E-03
enzyme activator activity	649	138	81.85	1.69	+	7.64E-08	3.31E-06
enzyme regulator activity	1159	223	146.17	1.53	+	1.30E-08	6.06E-07
GTPase regulator activity	421	85	53.09	1.60	+	1.47E-04	3.33E-03
nucleoside-triphosphatase regulator activity	421	85	53.09	1.60	+	1.47E-04	3.32E-03
histone binding	287	64	36.19	1.77	+	7.95E-05	1.95E-03
phosphatidylinositol binding	268	57	33.80	1.69	+	7.01E-04	1.29E-02
phospholipid binding	455	89	57.38	1.55	+	2.53E-04	5.44E-03
modification-dependent protein binding	204	43	25.73	1.67	+	3.14E-03	4.49E-02
protein homodimerization activity	776	147	97.86	1.50	+	9.46E-06	2.80E-04
identical protein binding	2348	488	296.12	1.65	+	2.14E-24	2.71E-22
protein dimerization activity	1074	189	135.45	1.40	+	2.94E-05	7.83E-04
Unclassified	1488	101	187.66	.54	-	1.63E-11	1.00E-09
serine-type endopeptidase activity	194	8	24.47	.33	-	4.39E-04	8.57E-03
serine-type peptidase activity	211	10	26.61	.38	-	7.94E-04	1.43E-02
serine hydrolase activity	216	11	27.24	.40	-	1.37E-03	2.27E-02
RNA polymerase II cis-regulatory region sequence-specific DNA binding	1143	46	144.15	.32	-	2.11E-20	2.36E-18
cis-regulatory region sequence-specific DNA binding	1163	50	146.67	.34	-	2.92E-19	3.05E-17
transcription cis-regulatory region binding	1446	82	182.36	.45	-	5.38E-16	4.70E-14
transcription regulatory region nucleic acid binding	1451	85	182.99	.46	-	3.61E-15	3.04E-13
RNA polymerase II transcription regulatory region sequence-specific DNA binding	1352	56	170.51	.33	-	3.53E-23	4.13E-21
cytokine activity	229	9	28.88	.31	-	7.04E-05	1.74E-03
receptor ligand activity	498	17	62.80	.27	-	7.01E-11	3.91E-09
signaling receptor activator activity	506	18	63.81	.28	-	1.07E-10	5.77E-09
signaling receptor regulator activity	550	19	69.36	.27	-	8.78E-12	5.62E-10
DNA-binding transcription repressor activity, RNA polymerase II-specific	330	12	41.62	.29	-	3.86E-07	1.48E-05
DNA-binding transcription repressor activity	331	12	41.74	.29	-	3.93E-07	1.50E-05
DNA-binding transcription factor activity	1339	31	168.87	.18	-	5.01E-37	8.29E-35
DNA-binding transcription factor activity, RNA polymerase II-specific	1280	26	161.43	.16	-	3.17E-38	5.63E-36
growth factor activity	148	5	18.66	.27	-	6.97E-04	1.29E-02
DNA-binding transcription activator activity, RNA polymerase II-specific	504	15	63.56	.24	-	3.80E-12	2.46E-10
DNA-binding transcription activator activity	512	15	64.57	.23	-	1.29E-12	8.97E-11
antigen binding	276	8	34.81	.23	-	3.33E-07	1.29E-05
extracellular matrix structural constituent	149	4	18.79	.21	-	1.53E-04	3.41E-03
cytokine receptor activity	96	2	12.11	.17	-	1.83E-03	2.84E-02
transmembrane signaling receptor activity	2162	8	272.66	.03	-	8.73E-103	8.38E-100
signaling receptor activity	2363	18	298.01	.06	-	2.20E-100	1.51E-97
molecular transducer activity	2363	18	298.01	.06	-	2.20E-100	1.76E-97
immune receptor activity	135	2	17.03	.12	-	2.91E-05	7.81E-04
ligand-gated cation channel activity	103	2	12.99	.15	-	8.66E-04	1.51E-02
ligand-gated ion channel activity	135	3	17.03	.18	-	1.22E-04	2.82E-03
ligand-gated channel activity	137	3	17.28	.17	-	1.24E-04	2.86E-03
gated channel activity	323	11	40.73	.27	-	1.81E-07	7.48E-06
immunoglobulin receptor binding	193	3	24.34	.12	-	3.21E-07	1.25E-05
transmembrane receptor protein kinase activity	76	1	9.58	.10	-	1.80E-03	2.83E-02
voltage-gated potassium channel activity	87	1	10.97	.09	-	5.60E-04	1.06E-02
voltage-gated cation channel activity	141	3	17.78	.17	-	8.70E-05	2.10E-03
voltage-gated ion channel activity	191	8	24.09	.33	-	4.28E-04	8.42E-03
voltage-gated channel activity	192	8	24.21	.33	-	4.28E-04	8.39E-03
potassium channel activity	120	1	15.13	.07	-	1.63E-05	4.58E-04
potassium ion transmembrane transporter activity	155	6	19.55	.31	-	1.02E-03	1.72E-02
metal ion transmembrane transporter activity	418	22	52.72	.42	-	8.10E-06	2.42E-04
hormone activity	131	1	16.52	.06	-	5.00E-06	1.55E-04
G protein-coupled peptide receptor activity	145	1	18.29	.05	-	1.01E-06	3.60E-05
G protein-coupled receptor activity	755	2	95.22	.02	-	1.98E-36	3.17E-34
peptide receptor activity	152	1	19.17	.05	-	4.54E-07	1.72E-05
pheromone receptor activity	98	0	12.36	< 0.01	-	1.51E-05	4.27E-04
steroid hydroxylase activity	72	0	9.08	< 0.01	-	4.61E-04	8.93E-03
monooxygenase activity	149	6	18.79	.32	-	1.93E-03	2.97E-02
G protein-coupled amine receptor activity	63	0	7.95	< 0.01	-	9.77E-04	1.68E-02
solute:sodium symporter activity	68	0	8.58	< 0.01	-	6.79E-04	1.26E-02
solute:cation symporter activity	93	2	11.73	.17	-	1.72E-03	2.71E-02
symporter activity	142	6	17.91	.34	-	3.63E-03	4.98E-02
sodium ion transmembrane transporter activity	144	4	18.16	.22	-	3.24E-04	6.71E-03
pheromone binding	90	0	11.35	< 0.01	-	3.44E-05	8.93E-04
odorant binding	518	0	65.33	< 0.01	-	1.59E-27	2.24E-25
sulfotransferase activity	60	0	7.57	< 0.01	-	1.50E-03	2.43E-02
transmitter-gated ion channel activity involved in regulation of postsynaptic membrane potential	52	0	6.56	< 0.01	-	3.42E-03	4.77E-02
transmitter-gated ion channel activity	57	0	7.19	< 0.01	-	2.33E-03	3.44E-02
transmitter-gated channel activity	57	0	7.19	< 0.01	-	2.33E-03	3.45E-02
neurotransmitter receptor activity	110	0	13.87	< 0.01	-	4.63E-06	1.45E-04
extracellular ligand-gated ion channel activity	69	0	8.70	< 0.01	-	4.20E-04	8.30E-03
neurotransmitter receptor activity involved in regulation of postsynaptic membrane potential	55	0	6.94	< 0.01	-	2.24E-03	3.37E-02
postsynaptic neurotransmitter receptor activity	69	0	8.70	< 0.01	-	4.20E-04	8.34E-03
olfactory receptor activity	1134	0	143.01	< 0.01	-	1.61E-60	5.95E-58

## Sheet: Cellular Component
Cellular component GO terms associated with the proteins in the S2 fraction, with cytoskeleton related terms highlighted in green
GO cellular component complete	Number in Mus musculus (REF)	Number in S2	Number expected	Fold Enrichment	+/-	Fisher's Exact test raw P value	False discovery rate
mitochondrial proton-transporting ATP synthase complex, catalytic sector F(1)	5	5	.63	7.93	+	2.72E-03	1.47E-02
proton-transporting ATP synthase complex, catalytic core F(1)	6	6	.76	7.93	+	9.95E-04	6.34E-03
proton-transporting two-sector ATPase complex, catalytic domain	17	14	2.14	6.53	+	1.96E-06	2.10E-05
membrane protein complex	1182	263	149.07	1.76	+	5.27E-16	1.44E-14
membrane	9599	1072	1210.57	.89	-	5.49E-07	6.49E-06
cellular anatomical entity	19009	2713	2397.31	1.13	+	4.74E-92	4.93E-90
protein-containing complex	5485	1482	691.74	2.14	+	1.87E-196	5.27E-194
proton-transporting two-sector ATPase complex	50	27	6.31	4.28	+	2.96E-08	4.17E-07
proton-transporting ATP synthase complex	21	12	2.65	4.53	+	1.40E-04	1.10E-03
intracellular anatomical structure	14135	2666	1782.62	1.50	+	0.00E00	0.00E00
mitochondrial proton-transporting ATP synthase complex	20	12	2.52	4.76	+	9.94E-05	8.11E-04
inner mitochondrial membrane protein complex	129	66	16.27	4.06	+	3.32E-17	1.01E-15
mitochondrial inner membrane	454	161	57.26	2.81	+	1.21E-25	5.55E-24
organelle inner membrane	498	167	62.80	2.66	+	3.11E-24	1.36E-22
organelle membrane	2294	532	289.31	1.84	+	3.19E-37	1.91E-35
membrane-bounded organelle	11891	2344	1499.62	1.56	+	9.03E-229	3.57E-226
organelle	12803	2481	1614.64	1.54	+	1.04E-262	6.87E-260
organelle envelope	1091	342	137.59	2.49	+	1.42E-44	1.00E-42
envelope	1091	342	137.59	2.49	+	1.42E-44	1.04E-42
intracellular organelle	12491	2471	1575.29	1.57	+	1.18E-275	1.16E-272
mitochondrial membrane	636	210	80.21	2.62	+	1.07E-29	5.42E-28
mitochondrial envelope	687	228	86.64	2.63	+	1.42E-32	7.80E-31
mitochondrion	1868	619	235.58	2.63	+	7.64E-93	8.87E-91
cytoplasm	11369	2278	1433.79	1.59	+	4.41E-221	1.45E-218
intracellular membrane-bounded organelle	11436	2324	1442.24	1.61	+	2.01E-244	9.90E-242
mitochondrial protein-containing complex	261	153	32.92	4.65	+	1.53E-43	1.04E-41
DNA replication factor C complex	5	5	.63	7.93	+	2.72E-03	1.46E-02
replication fork	67	31	8.45	3.67	+	4.59E-08	6.21E-07
chromosome	1176	335	148.31	2.26	+	1.50E-36	8.73E-35
intracellular non-membrane-bounded organelle	4388	1155	553.39	2.09	+	7.17E-130	1.18E-127
non-membrane-bounded organelle	4388	1155	553.39	2.09	+	7.17E-130	1.09E-127
paraspeckles	6	6	.76	7.93	+	9.95E-04	6.38E-03
nuclear body	726	224	91.56	2.45	+	2.96E-28	1.39E-26
nucleoplasm	3574	922	450.73	2.05	+	1.74E-92	1.90E-90
nuclear lumen	4013	1076	506.10	2.13	+	8.50E-123	1.12E-120
intracellular organelle lumen	4434	1243	559.19	2.22	+	3.22E-163	7.93E-161
organelle lumen	4435	1243	559.32	2.22	+	3.47E-163	7.61E-161
membrane-enclosed lumen	4435	1243	559.32	2.22	+	3.47E-163	6.85E-161
nucleus	7138	1577	900.20	1.75	+	4.17E-135	7.49E-133
EARP complex	5	5	.63	7.93	+	2.72E-03	1.46E-02
recycling endosome	158	34	19.93	1.71	+	7.70E-03	3.61E-02
endosome	953	206	120.19	1.71	+	9.27E-12	1.97E-10
cytoplasmic vesicle	2036	375	256.77	1.46	+	8.99E-12	1.93E-10
intracellular vesicle	2040	376	257.27	1.46	+	7.42E-12	1.61E-10
vesicle	2182	406	275.18	1.48	+	2.74E-13	6.52E-12
endomembrane system	4082	719	514.80	1.40	+	3.61E-19	1.27E-17
proteasome regulatory particle, base subcomplex	12	12	1.51	7.93	+	2.81E-06	2.95E-05
proteasome regulatory particle	23	20	2.90	6.90	+	6.67E-09	9.97E-08
proteasome accessory complex	25	22	3.15	6.98	+	1.01E-09	1.64E-08
proteasome complex	64	46	8.07	5.70	+	2.00E-16	5.71E-15
intracellular protein-containing complex	762	215	96.10	2.24	+	6.02E-23	2.43E-21
endopeptidase complex	70	46	8.83	5.21	+	2.28E-15	6.08E-14
peptidase complex	96	50	12.11	4.13	+	1.30E-13	3.22E-12
catalytic complex	1425	470	179.71	2.62	+	5.69E-68	4.88E-66
pICln-Sm protein complex	6	6	.76	7.93	+	9.95E-04	6.36E-03
Sm-like protein family complex	78	56	9.84	5.69	+	1.15E-19	4.11E-18
eukaryotic translation initiation factor 2B complex	6	6	.76	7.93	+	9.95E-04	6.31E-03
eukaryotic translation initiation factor 2 complex	6	6	.76	7.93	+	9.95E-04	6.29E-03
mRNA cap binding complex	9	9	1.14	7.93	+	5.16E-05	4.47E-04
RNA cap binding complex	9	9	1.14	7.93	+	5.16E-05	4.48E-04
Pwp2p-containing subcomplex of 90S preribosome	5	5	.63	7.93	+	2.72E-03	1.46E-02
nucleolus	870	334	109.72	3.04	+	1.61E-59	1.32E-57
90S preribosome	28	21	3.53	5.95	+	1.72E-08	2.51E-07
preribosome	80	51	10.09	5.05	+	1.75E-16	5.07E-15
ribonucleoprotein complex	710	417	89.54	4.66	+	7.08E-121	8.74E-119
nuclear protein-containing complex	1170	424	147.55	2.87	+	1.64E-70	1.47E-68
aminoacyl-tRNA synthetase multienzyme complex	12	12	1.51	7.93	+	2.81E-06	2.94E-05
CRD-mediated mRNA stability complex	6	6	.76	7.93	+	9.95E-04	6.27E-03
eukaryotic 43S preinitiation complex	4	4	.50	7.93	+	7.57E-03	3.58E-02
translation preinitiation complex	5	5	.63	7.93	+	2.72E-03	1.45E-02
tRNA methyltransferase complex	4	4	.50	7.93	+	7.57E-03	3.58E-02
methyltransferase complex	98	37	12.36	2.99	+	2.65E-07	3.23E-06
transferase complex	808	184	101.90	1.81	+	3.73E-12	8.27E-11
alpha DNA polymerase:primase complex	4	4	.50	7.93	+	7.57E-03	3.57E-02
nuclear replisome	21	16	2.65	6.04	+	7.48E-07	8.69E-06
replisome	22	16	2.77	5.77	+	1.16E-06	1.30E-05
protein-DNA complex	154	46	19.42	2.37	+	2.32E-06	2.47E-05
nuclear replication fork	34	21	4.29	4.90	+	1.90E-07	2.33E-06
nuclear chromosome	254	72	32.03	2.25	+	1.43E-08	2.10E-07
nuclear DNA-directed RNA polymerase complex	96	43	12.11	3.55	+	2.76E-10	4.82E-09
DNA-directed RNA polymerase complex	97	43	12.23	3.52	+	3.55E-10	5.99E-09
RNA polymerase complex	100	44	12.61	3.49	+	2.68E-10	4.73E-09
transferase complex, transferring phosphorus-containing groups	243	79	30.65	2.58	+	1.29E-11	2.69E-10
DNA polymerase complex	18	9	2.27	3.96	+	1.95E-03	1.13E-02
eukaryotic translation initiation factor 3 complex, eIF3m	8	8	1.01	7.93	+	1.37E-04	1.08E-03
eukaryotic translation initiation factor 3 complex	16	13	2.02	6.44	+	5.06E-06	5.10E-05
methylosome	12	11	1.51	7.27	+	1.27E-05	1.23E-04
AP-3 adaptor complex	11	10	1.39	7.21	+	3.34E-05	2.97E-04
AP-type membrane coat adaptor complex	42	22	5.30	4.15	+	8.19E-07	9.40E-06
membrane coat	98	48	12.36	3.88	+	2.21E-12	5.08E-11
coated membrane	98	48	12.36	3.88	+	2.21E-12	5.02E-11
WASH complex	10	9	1.26	7.14	+	8.82E-05	7.26E-04
Arp2/3 protein complex	9	8	1.14	7.05	+	2.34E-04	1.72E-03
actin cytoskeleton	507	140	63.94	2.19	+	1.23E-14	3.19E-13
cytoskeleton	2246	437	283.25	1.54	+	3.34E-17	1.00E-15
proteasome core complex, alpha-subunit complex	8	7	1.01	6.94	+	6.23E-04	4.14E-03
proteasome core complex	19	16	2.40	6.68	+	2.94E-07	3.56E-06
VCP-NPL4-UFD1 AAA ATPase complex	8	7	1.01	6.94	+	6.23E-04	4.13E-03
endoplasmic reticulum membrane	614	112	77.43	1.45	+	4.15E-04	2.91E-03
endoplasmic reticulum subcompartment	627	118	79.07	1.49	+	9.48E-05	7.77E-04
organelle subcompartment	910	181	114.76	1.58	+	4.41E-08	6.05E-07
endoplasmic reticulum	1822	325	229.78	1.41	+	6.01E-09	9.05E-08
nuclear outer membrane-endoplasmic reticulum membrane network	641	122	80.84	1.51	+	5.35E-05	4.61E-04
endoplasmic reticulum protein-containing complex	130	44	16.39	2.68	+	1.71E-07	2.12E-06
nuclear exosome (RNase complex)	15	13	1.89	6.87	+	3.11E-06	3.20E-05
exosome (RNase complex)	24	17	3.03	5.62	+	6.99E-07	8.16E-06
exoribonuclease complex	25	17	3.15	5.39	+	1.05E-06	1.19E-05
prefoldin complex	7	6	.88	6.80	+	1.67E-03	1.01E-02
PTW/PP1 phosphatase complex	7	6	.88	6.80	+	1.67E-03	1.01E-02
protein serine/threonine phosphatase complex	49	16	6.18	2.59	+	2.22E-03	1.27E-02
phosphatase complex	49	16	6.18	2.59	+	2.22E-03	1.27E-02
annulate lamellae	7	6	.88	6.80	+	1.67E-03	1.00E-02
cytoplasmic exosome (RNase complex)	14	12	1.77	6.80	+	8.09E-06	7.95E-05
box C/D RNP complex	7	6	.88	6.80	+	1.67E-03	1.00E-02
sno(s)RNA-containing ribonucleoprotein complex	23	16	2.90	5.52	+	1.76E-06	1.91E-05
signal recognition particle, endoplasmic reticulum targeting	7	6	.88	6.80	+	1.67E-03	9.95E-03
signal recognition particle	7	6	.88	6.80	+	1.67E-03	9.98E-03
polysomal ribosome	34	29	4.29	6.76	+	3.78E-12	8.30E-11
ribosome	233	153	29.38	5.21	+	5.02E-48	3.97E-46
polysome	76	54	9.58	5.63	+	7.15E-19	2.43E-17
dense fibrillar component	6	5	.76	6.61	+	4.53E-03	2.29E-02
cytosolic proteasome complex	6	5	.76	6.61	+	4.53E-03	2.29E-02
cytosol	3806	1049	479.99	2.19	+	1.16E-125	1.63E-123
endoplasmic reticulum chaperone complex	12	10	1.51	6.61	+	5.52E-05	4.73E-04
U2 snRNP	22	18	2.77	6.49	+	7.20E-08	9.29E-07
spliceosomal snRNP complex	58	46	7.31	6.29	+	1.39E-17	4.34E-16
small nuclear ribonucleoprotein complex	66	50	8.32	6.01	+	2.11E-18	6.93E-17
proteasome core complex, beta-subunit complex	11	9	1.39	6.49	+	1.45E-04	1.13E-03
retromer complex	21	17	2.65	6.42	+	1.85E-07	2.28E-06
cytosolic small ribosomal subunit	46	37	5.80	6.38	+	1.47E-14	3.78E-13
cytosolic ribosome	111	82	14.00	5.86	+	9.49E-29	4.68E-27
small ribosomal subunit	78	59	9.84	6.00	+	1.96E-21	7.59E-20
ribosomal subunit	193	136	24.34	5.59	+	2.95E-45	2.24E-43
U4 snRNP	10	8	1.26	6.34	+	3.80E-04	2.69E-03
chaperonin-containing T-complex	10	8	1.26	6.34	+	3.80E-04	2.68E-03
chaperone complex	28	20	3.53	5.66	+	6.66E-08	8.65E-07
U4/U6 x U5 tri-snRNP complex	31	24	3.91	6.14	+	1.05E-09	1.71E-08
spliceosomal tri-snRNP complex	31	24	3.91	6.14	+	1.05E-09	1.69E-08
U2-type catalytic step 2 spliceosome	31	24	3.91	6.14	+	1.05E-09	1.68E-08
catalytic step 2 spliceosome	95	64	11.98	5.34	+	3.16E-21	1.20E-19
spliceosomal complex	207	115	26.11	4.41	+	2.19E-31	1.17E-29
U2-type spliceosomal complex	95	59	11.98	4.92	+	1.90E-18	6.35E-17
RNA polymerase I complex	13	10	1.64	6.10	+	8.78E-05	7.31E-04
vacuolar proton-transporting V-type ATPase, V1 domain	8	6	1.01	5.95	+	2.65E-03	1.45E-02
vacuolar proton-transporting V-type ATPase complex	23	13	2.90	4.48	+	8.09E-05	6.80E-04
proton-transporting V-type ATPase complex	28	15	3.53	4.25	+	3.72E-05	3.28E-04
vacuolar membrane	229	47	28.88	1.63	+	3.75E-03	1.93E-02
bounding membrane of organelle	1190	250	150.08	1.67	+	6.49E-13	1.52E-11
vacuole	618	121	77.94	1.55	+	1.84E-05	1.73E-04
proton-transporting V-type ATPase, V1 domain	10	8	1.26	6.34	+	3.80E-04	2.70E-03
eukaryotic translation initiation factor 4F complex	8	6	1.01	5.95	+	2.65E-03	1.45E-02
Cdc73/Paf1 complex	8	6	1.01	5.95	+	2.65E-03	1.44E-02
transcription elongation factor complex	53	20	6.68	2.99	+	1.08E-04	8.71E-04
RNA polymerase II, holoenzyme	73	29	9.21	3.15	+	1.50E-06	1.65E-05
COPI vesicle coat	12	9	1.51	5.95	+	2.28E-04	1.70E-03
vesicle coat	54	31	6.81	4.55	+	9.41E-10	1.55E-08
coated vesicle membrane	84	34	10.59	3.21	+	1.37E-07	1.72E-06
coated vesicle	200	68	25.22	2.70	+	6.61E-11	1.29E-09
cytoplasmic vesicle membrane	588	129	74.16	1.74	+	5.03E-08	6.71E-07
vesicle membrane	613	133	77.31	1.72	+	4.78E-08	6.42E-07
COPI-coated vesicle membrane	17	9	2.14	4.20	+	1.44E-03	8.72E-03
Golgi-associated vesicle membrane	40	14	5.04	2.78	+	2.00E-03	1.15E-02
Golgi-associated vesicle	89	28	11.22	2.49	+	8.82E-05	7.28E-04
COPI-coated vesicle	29	16	3.66	4.37	+	1.56E-05	1.48E-04
Golgi apparatus	1520	247	191.69	1.29	+	1.96E-04	1.49E-03
U6 snRNP	8	6	1.01	5.95	+	2.65E-03	1.44E-02
pyruvate dehydrogenase complex	8	6	1.01	5.95	+	2.65E-03	1.43E-02
oxidoreductase complex	112	70	14.12	4.96	+	9.80E-22	3.87E-20
U1 snRNP	19	14	2.40	5.84	+	4.86E-06	4.92E-05
N-terminal protein acetyltransferase complex	11	8	1.39	5.77	+	5.92E-04	3.99E-03
mitochondrial respiratory chain complex III	11	8	1.39	5.77	+	5.92E-04	3.96E-03
mitochondrial respirasome	78	45	9.84	4.57	+	1.45E-13	3.53E-12
respirasome	92	47	11.60	4.05	+	1.19E-12	2.75E-11
respiratory chain complex III	11	8	1.39	5.77	+	5.92E-04	3.97E-03
respiratory chain complex	82	47	10.34	4.54	+	5.02E-14	1.25E-12
integral component of membrane	5926	303	747.35	.41	-	6.08E-87	5.72E-85
intrinsic component of membrane	6108	316	770.31	.41	-	1.22E-88	1.20E-86
cytochrome complex	33	14	4.16	3.36	+	4.46E-04	3.10E-03
cytosolic large ribosomal subunit	62	45	7.82	5.76	+	3.26E-16	9.20E-15
large ribosomal subunit	120	79	15.13	5.22	+	2.09E-25	9.39E-24
mitochondrial small ribosomal subunit	29	21	3.66	5.74	+	2.65E-08	3.76E-07
organellar small ribosomal subunit	29	21	3.66	5.74	+	2.65E-08	3.79E-07
organellar ribosome	89	57	11.22	5.08	+	2.54E-18	8.22E-17
mitochondrial ribosome	89	57	11.22	5.08	+	2.54E-18	8.09E-17
mitochondrial matrix	278	150	35.06	4.28	+	1.65E-39	1.09E-37
Lsm2-8 complex	7	5	.88	5.66	+	7.06E-03	3.39E-02
CORVET complex	7	5	.88	5.66	+	7.06E-03	3.38E-02
vesicle tethering complex	70	31	8.83	3.51	+	9.97E-08	1.27E-06
U2-type precatalytic spliceosome	52	37	6.56	5.64	+	2.13E-13	5.12E-12
precatalytic spliceosome	54	39	6.81	5.73	+	3.41E-14	8.62E-13
DNA replication factor A complex	13	9	1.64	5.49	+	3.47E-04	2.49E-03
preribosome, large subunit precursor	25	17	3.15	5.39	+	1.05E-06	1.19E-05
U5 snRNP	15	10	1.89	5.29	+	2.03E-04	1.53E-03
U2-type prespliceosome	15	10	1.89	5.29	+	2.03E-04	1.52E-03
prespliceosome	15	10	1.89	5.29	+	2.03E-04	1.52E-03
nuclear pore nuclear basket	12	8	1.51	5.29	+	8.90E-04	5.74E-03
nuclear pore	66	34	8.32	4.08	+	1.27E-09	2.00E-08
nuclear envelope	422	116	53.22	2.18	+	3.38E-12	7.58E-11
proteasome regulatory particle, lid subcomplex	9	6	1.14	5.29	+	4.00E-03	2.05E-02
dihydrolipoyl dehydrogenase complex	9	6	1.14	5.29	+	4.00E-03	2.05E-02
tricarboxylic acid cycle enzyme complex	13	10	1.64	6.10	+	8.78E-05	7.34E-04
small-subunit processome	38	25	4.79	5.22	+	5.21E-09	7.92E-08
SMN-Sm protein complex	17	11	2.14	5.13	+	1.19E-04	9.52E-04
transcription export complex	14	9	1.77	5.10	+	5.14E-04	3.48E-03
AP-2 adaptor complex	11	7	1.39	5.05	+	2.28E-03	1.29E-02
clathrin coat of endocytic vesicle	12	7	1.51	4.63	+	3.26E-03	1.71E-02
clathrin-coated endocytic vesicle membrane	13	7	1.64	4.27	+	4.53E-03	2.28E-02
clathrin-coated vesicle membrane	44	14	5.55	2.52	+	5.09E-03	2.51E-02
clathrin-coated vesicle	114	32	14.38	2.23	+	1.78E-04	1.37E-03
clathrin-coated endocytic vesicle	25	12	3.15	3.81	+	4.78E-04	3.26E-03
endocytic vesicle	206	61	25.98	2.35	+	4.59E-08	6.25E-07
clathrin vesicle coat	27	14	3.41	4.11	+	8.79E-05	7.29E-04
clathrin coat	48	23	6.05	3.80	+	1.52E-06	1.66E-05
clathrin coat of coated pit	18	12	2.27	5.29	+	4.72E-05	4.12E-04
clathrin-coated pit	70	23	8.83	2.61	+	2.02E-04	1.53E-03
plasma membrane	5491	541	692.49	.78	-	1.20E-10	2.26E-09
cell periphery	5991	601	755.55	.80	-	1.93E-10	3.43E-09
clathrin adaptor complex	24	13	3.03	4.30	+	1.12E-04	9.03E-04
MCM complex	11	7	1.39	5.05	+	2.28E-03	1.28E-02
mitochondrial respiratory chain complex I	49	31	6.18	5.02	+	1.60E-10	2.86E-09
respiratory chain complex I	49	31	6.18	5.02	+	1.60E-10	2.92E-09
NADH dehydrogenase complex	49	31	6.18	5.02	+	1.60E-10	2.89E-09
granular component	8	5	1.01	4.96	+	1.04E-02	4.75E-02
NuRD complex	16	10	2.02	4.96	+	2.97E-04	2.16E-03
CHD-type complex	16	10	2.02	4.96	+	2.97E-04	2.15E-03
SWI/SNF superfamily-type complex	75	28	9.46	2.96	+	5.88E-06	5.89E-05
chromatin	571	161	72.01	2.24	+	2.16E-17	6.66E-16
ATPase complex	76	29	9.58	3.03	+	2.85E-06	2.97E-05
histone deacetylase complex	74	22	9.33	2.36	+	9.32E-04	5.99E-03
tRNA-splicing ligase complex	8	5	1.01	4.96	+	1.04E-02	4.74E-02
ribonuclease MRP complex	8	5	1.01	4.96	+	1.04E-02	4.73E-02
condensin complex	8	5	1.01	4.96	+	1.04E-02	4.72E-02
ubiquitin conjugating enzyme complex	8	5	1.01	4.96	+	1.04E-02	4.71E-02
nuclear inclusion body	13	8	1.64	4.88	+	1.30E-03	8.05E-03
inclusion body	79	24	9.96	2.41	+	4.26E-04	2.98E-03
preribosome, small subunit precursor	13	8	1.64	4.88	+	1.30E-03	8.03E-03
zona pellucida receptor complex	13	8	1.64	4.88	+	1.30E-03	7.98E-03
mitochondrial nucleoid	48	29	6.05	4.79	+	1.36E-09	2.13E-08
nucleoid	48	29	6.05	4.79	+	1.36E-09	2.11E-08
multimeric ribonuclease P complex	10	6	1.26	4.76	+	5.81E-03	2.84E-02
ribonuclease P complex	13	8	1.64	4.88	+	1.30E-03	8.00E-03
endoribonuclease complex	29	13	3.66	3.55	+	4.69E-04	3.21E-03
nuclear pore outer ring	10	6	1.26	4.76	+	5.81E-03	2.83E-02
mitochondrial large ribosomal subunit	58	34	7.31	4.65	+	9.68E-11	1.84E-09
organellar large ribosomal subunit	58	34	7.31	4.65	+	9.68E-11	1.86E-09
mitochondrial proton-transporting ATP synthase complex, coupling factor F(o)	12	7	1.51	4.63	+	3.26E-03	1.71E-02
proton-transporting ATP synthase complex, coupling factor F(o)	13	7	1.64	4.27	+	4.53E-03	2.28E-02
proton-transporting two-sector ATPase complex, proton-transporting domain	22	10	2.77	3.60	+	1.92E-03	1.12E-02
transcription factor TFIIH holo complex	12	7	1.51	4.63	+	3.26E-03	1.70E-02
carboxy-terminal domain protein kinase complex	21	11	2.65	4.15	+	4.66E-04	3.20E-03
serine/threonine protein kinase complex	84	21	10.59	1.98	+	7.64E-03	3.59E-02
protein kinase complex	101	26	12.74	2.04	+	2.60E-03	1.43E-02
npBAF complex	12	7	1.51	4.63	+	3.26E-03	1.70E-02
podosome	26	15	3.28	4.57	+	1.94E-05	1.81E-04
COPII vesicle coat	14	8	1.77	4.53	+	1.84E-03	1.09E-02
ER to Golgi transport vesicle membrane	21	11	2.65	4.15	+	4.66E-04	3.22E-03
COPII-coated ER to Golgi transport vesicle	55	21	6.94	3.03	+	6.39E-05	5.41E-04
transport vesicle membrane	152	34	19.17	1.77	+	4.68E-03	2.32E-02
transport vesicle	344	66	43.38	1.52	+	2.58E-03	1.42E-02
RNA polymerase II, core complex	14	8	1.77	4.53	+	1.84E-03	1.09E-02
mitochondrial outer membrane translocase complex	14	8	1.77	4.53	+	1.84E-03	1.08E-02
outer mitochondrial membrane protein complex	15	8	1.89	4.23	+	2.55E-03	1.42E-02
mitochondrial outer membrane	184	56	23.21	2.41	+	8.08E-08	1.04E-06
organelle outer membrane	203	60	25.60	2.34	+	6.32E-08	8.27E-07
outer membrane	203	60	25.60	2.34	+	6.32E-08	8.32E-07
U12-type spliceosomal complex	27	15	3.41	4.41	+	2.70E-05	2.42E-04
mRNA cleavage and polyadenylation specificity factor complex	18	10	2.27	4.41	+	5.95E-04	3.97E-03
mRNA cleavage factor complex	22	12	2.77	4.33	+	1.95E-04	1.49E-03
Cajal body	38	21	4.79	4.38	+	7.50E-07	8.65E-06
HOPS complex	11	6	1.39	4.33	+	8.13E-03	3.80E-02
myelin sheath	215	116	27.11	4.28	+	8.81E-31	4.58E-29
nuclear cyclin-dependent protein kinase holoenzyme complex	13	7	1.64	4.27	+	4.53E-03	2.27E-02
cyclin-dependent protein kinase holoenzyme complex	43	13	5.42	2.40	+	9.12E-03	4.21E-02
actin cortical patch	15	8	1.89	4.23	+	2.55E-03	1.42E-02
cortical actin cytoskeleton	96	32	12.11	2.64	+	1.32E-05	1.27E-04
cortical cytoskeleton	129	44	16.27	2.70	+	1.49E-07	1.87E-06
cell cortex	313	91	39.47	2.31	+	5.34E-11	1.06E-09
endocytic patch	15	8	1.89	4.23	+	2.55E-03	1.42E-02
TRAPP complex	17	9	2.14	4.20	+	1.44E-03	8.74E-03
smooth endoplasmic reticulum	36	19	4.54	4.18	+	4.18E-06	4.25E-05
cytoplasmic stress granule	74	39	9.33	4.18	+	4.72E-11	9.61E-10
cytoplasmic ribonucleoprotein granule	231	95	29.13	3.26	+	5.31E-19	1.84E-17
ribonucleoprotein granule	249	103	31.40	3.28	+	1.24E-20	4.60E-19
supramolecular complex	1235	319	155.75	2.05	+	2.40E-28	1.16E-26
exocyst	19	10	2.40	4.17	+	8.18E-04	5.33E-03
telomerase holoenzyme complex	21	11	2.65	4.15	+	4.66E-04	3.21E-03
COP9 signalosome	34	17	4.29	3.96	+	2.27E-05	2.07E-04
transcriptionally active chromatin	24	12	3.03	3.96	+	3.60E-04	2.57E-03
nuclear lamina	14	7	1.77	3.96	+	6.15E-03	2.98E-02
nuclear periphery	115	49	14.50	3.38	+	6.44E-11	1.27E-09
messenger ribonucleoprotein complex	14	7	1.77	3.96	+	6.15E-03	2.98E-02
pseudopodium	12	6	1.51	3.96	+	1.11E-02	4.96E-02
plasma membrane bounded cell projection	2355	371	297.00	1.25	+	3.71E-05	3.28E-04
cell projection	2591	414	326.76	1.27	+	3.09E-06	3.20E-05
mitochondrial respiratory chain complex IV	12	6	1.51	3.96	+	1.11E-02	4.95E-02
Prp19 complex	19	9	2.40	3.76	+	2.59E-03	1.42E-02
SWI/SNF complex	17	8	2.14	3.73	+	4.58E-03	2.29E-02
nBAF complex	15	7	1.89	3.70	+	8.17E-03	3.81E-02
peroxisomal matrix	26	12	3.28	3.66	+	6.28E-04	4.14E-03
microbody lumen	26	12	3.28	3.66	+	6.28E-04	4.15E-03
microbody	148	43	18.66	2.30	+	7.78E-06	7.72E-05
peroxisome	148	43	18.66	2.30	+	7.78E-06	7.68E-05
exon-exon junction complex	22	10	2.77	3.60	+	1.92E-03	1.12E-02
RNA polymerase III complex	18	8	2.27	3.52	+	5.98E-03	2.91E-02
microtubule plus-end	24	10	3.03	3.30	+	3.17E-03	1.68E-02
microtubule	425	97	53.60	1.81	+	5.09E-07	6.05E-06
polymeric cytoskeletal fiber	682	158	86.01	1.84	+	4.87E-11	9.82E-10
supramolecular fiber	909	196	114.64	1.71	+	4.50E-11	9.26E-10
supramolecular polymer	916	196	115.52	1.70	+	7.28E-11	1.41E-09
microtubule cytoskeleton	1261	250	159.03	1.57	+	1.27E-10	2.37E-09
nuclear matrix	89	37	11.22	3.30	+	2.25E-08	3.24E-07
anaphase-promoting complex	22	9	2.77	3.24	+	5.54E-03	2.72E-02
spindle pole centrosome	20	8	2.52	3.17	+	9.71E-03	4.47E-02
spindle pole	141	36	17.78	2.02	+	4.30E-04	3.00E-03
spindle	330	88	41.62	2.11	+	4.32E-09	6.60E-08
centrosome	624	116	78.70	1.47	+	1.83E-04	1.41E-03
microtubule organizing center	767	132	96.73	1.36	+	1.20E-03	7.50E-03
pericentric heterochromatin	25	10	3.15	3.17	+	4.01E-03	2.04E-02
chromosome, centromeric region	195	69	24.59	2.81	+	1.06E-11	2.23E-10
chromosomal region	297	99	37.46	2.64	+	7.97E-15	2.10E-13
heterochromatin	98	40	12.36	3.24	+	9.27E-09	1.38E-07
pronucleus	23	9	2.90	3.10	+	6.96E-03	3.35E-02
P-body	82	32	10.34	3.09	+	6.03E-07	7.08E-06
actin filament	129	50	16.27	3.07	+	5.73E-10	9.59E-09
endoplasmic reticulum tubular network	26	10	3.28	3.05	+	5.00E-03	2.47E-02
fibrillar center	142	53	17.91	2.96	+	6.05E-10	1.00E-08
mitochondrial intermembrane space	89	33	11.22	2.94	+	1.51E-06	1.65E-05
organelle envelope lumen	102	37	12.86	2.88	+	4.24E-07	5.10E-06
sex chromosome	38	14	4.79	2.92	+	1.35E-03	8.25E-03
nuclear speck	340	123	42.88	2.87	+	1.97E-20	7.22E-19
postsynaptic cytosol	28	10	3.53	2.83	+	7.56E-03	3.59E-02
cytosolic region	43	13	5.42	2.40	+	9.12E-03	4.22E-02
postsynapse	737	147	92.95	1.58	+	8.98E-07	1.02E-05
synapse	1422	299	179.33	1.67	+	2.16E-15	5.84E-14
cell junction	2054	402	259.04	1.55	+	4.29E-16	1.19E-14
endoplasmic reticulum exit site	28	10	3.53	2.83	+	7.56E-03	3.59E-02
extrinsic component of organelle membrane	57	20	7.19	2.78	+	3.43E-04	2.47E-03
extrinsic component of membrane	326	73	41.11	1.78	+	2.70E-05	2.43E-04
endoplasmic reticulum-Golgi intermediate compartment	77	27	9.71	2.78	+	2.56E-05	2.31E-04
ruffle membrane	73	25	9.21	2.72	+	6.67E-05	5.63E-04
ruffle	153	56	19.30	2.90	+	3.26E-10	5.55E-09
cell leading edge	410	107	51.71	2.07	+	3.12E-10	5.40E-09
chromosome, telomeric region	110	37	13.87	2.67	+	2.07E-06	2.21E-05
site of double-strand break	66	22	8.32	2.64	+	2.45E-04	1.79E-03
site of DNA damage	91	31	11.48	2.70	+	9.22E-06	9.01E-05
mitotic spindle pole	36	12	4.54	2.64	+	8.94E-03	4.14E-02
mitotic spindle	160	48	20.18	2.38	+	1.17E-06	1.31E-05
immunological synapse	45	15	5.68	2.64	+	2.88E-03	1.53E-02
euchromatin	46	15	5.80	2.59	+	3.18E-03	1.68E-02
kinetochore	135	44	17.03	2.58	+	5.03E-07	6.01E-06
condensed chromosome, centromeric region	145	48	18.29	2.62	+	1.04E-07	1.32E-06
condensed chromosome	300	79	37.83	2.09	+	4.10E-08	5.69E-07
phagocytic vesicle	114	37	14.38	2.57	+	3.45E-06	3.53E-05
focal adhesion	169	54	21.31	2.53	+	4.16E-08	5.74E-07
cell-substrate junction	181	57	22.83	2.50	+	2.14E-08	3.11E-07
anchoring junction	654	118	82.48	1.43	+	4.84E-04	3.28E-03
stress fiber	86	27	10.85	2.49	+	1.24E-04	9.84E-04
actomyosin	95	31	11.98	2.59	+	2.27E-05	2.09E-04
contractile actin filament bundle	86	27	10.85	2.49	+	1.24E-04	9.88E-04
actin filament bundle	95	31	11.98	2.59	+	2.27E-05	2.08E-04
cell cortex region	54	16	6.81	2.35	+	6.37E-03	3.08E-02
lamellipodium	174	50	21.94	2.28	+	1.78E-06	1.92E-05
extracellular exosome	92	26	11.60	2.24	+	6.29E-04	4.13E-03
extracellular vesicle	103	26	12.99	2.00	+	2.88E-03	1.53E-02
extracellular membrane-bounded organelle	114	26	14.38	1.81	+	9.87E-03	4.52E-02
extracellular organelle	114	26	14.38	1.81	+	9.87E-03	4.53E-02
extracellular region	2843	157	358.54	.44	-	2.68E-33	1.51E-31
extracellular space	2104	119	265.34	.45	-	2.53E-23	1.04E-21
filopodium	97	26	12.23	2.13	+	1.35E-03	8.26E-03
actin-based cell projection	225	47	28.38	1.66	+	2.57E-03	1.42E-02
perinuclear region of cytoplasm	690	182	87.02	2.09	+	5.31E-17	1.56E-15
midbody	183	48	23.08	2.08	+	2.15E-05	1.99E-04
rough endoplasmic reticulum	89	23	11.22	2.05	+	3.79E-03	1.95E-02
histone methyltransferase complex	70	18	8.83	2.04	+	1.02E-02	4.64E-02
late endosome	244	59	30.77	1.92	+	2.08E-05	1.94E-04
nuclear membrane	241	58	30.39	1.91	+	2.78E-05	2.48E-04
extrinsic component of cytoplasmic side of plasma membrane	105	25	13.24	1.89	+	7.29E-03	3.49E-02
cytoplasmic side of plasma membrane	174	43	21.94	1.96	+	1.98E-04	1.51E-03
cytoplasmic side of membrane	191	45	24.09	1.87	+	3.66E-04	2.61E-03
side of membrane	869	77	109.59	.70	-	1.89E-03	1.11E-02
extrinsic component of plasma membrane	190	40	23.96	1.67	+	4.41E-03	2.24E-02
endosome membrane	278	66	35.06	1.88	+	1.35E-05	1.30E-04
early endosome	321	76	40.48	1.88	+	2.68E-06	2.83E-05
growth cone	198	46	24.97	1.84	+	4.56E-04	3.16E-03
axon	728	121	91.81	1.32	+	5.54E-03	2.72E-02
neuron projection	1537	255	193.84	1.32	+	4.31E-05	3.78E-04
site of polarized growth	205	49	25.85	1.90	+	1.29E-04	1.02E-03
brush border	144	33	18.16	1.82	+	3.71E-03	1.92E-02
Z disc	129	29	16.27	1.78	+	7.34E-03	3.50E-02
sarcomere	196	41	24.72	1.66	+	4.90E-03	2.42E-02
myofibril	221	46	27.87	1.65	+	3.21E-03	1.69E-02
contractile fiber	234	49	29.51	1.66	+	2.25E-03	1.28E-02
postsynaptic density	397	86	50.07	1.72	+	1.48E-05	1.41E-04
asymmetric synapse	403	86	50.82	1.69	+	2.34E-05	2.13E-04
neuron to neuron synapse	432	87	54.48	1.60	+	1.34E-04	1.06E-03
postsynaptic specialization	436	89	54.99	1.62	+	6.24E-05	5.31E-04
dendritic spine	199	43	25.10	1.71	+	2.03E-03	1.17E-02
neuron spine	204	44	25.73	1.71	+	2.21E-03	1.26E-02
dendrite	738	124	93.07	1.33	+	3.51E-03	1.82E-02
dendritic tree	741	124	93.45	1.33	+	4.24E-03	2.16E-02
somatodendritic compartment	1052	180	132.67	1.36	+	1.69E-04	1.31E-03
trans-Golgi network	246	53	31.02	1.71	+	8.16E-04	5.33E-03
Golgi apparatus subcompartment	307	65	38.72	1.68	+	2.53E-04	1.85E-03
synaptic vesicle	239	49	30.14	1.63	+	3.36E-03	1.75E-02
exocytic vesicle	261	50	32.92	1.52	+	8.47E-03	3.94E-02
presynapse	593	105	74.79	1.40	+	1.85E-03	1.09E-02
glutamatergic synapse	516	102	65.07	1.57	+	5.79E-05	4.95E-04
membrane raft	391	76	49.31	1.54	+	8.20E-04	5.33E-03
membrane microdomain	392	76	49.44	1.54	+	8.40E-04	5.44E-03
lysosome	524	100	66.08	1.51	+	2.34E-04	1.73E-03
lytic vacuole	524	100	66.08	1.51	+	2.34E-04	1.74E-03
neuronal cell body	722	125	91.05	1.37	+	1.27E-03	7.92E-03
cell body	814	154	102.66	1.50	+	7.17E-06	7.14E-05
extracellular matrix	523	43	65.96	.65	-	4.59E-03	2.29E-02
external encapsulating structure	525	43	66.21	.65	-	4.60E-03	2.29E-02
receptor complex	408	25	51.45	.49	-	1.50E-04	1.16E-03
external side of plasma membrane	675	31	85.13	.36	-	1.32E-10	2.43E-09
cell surface	1196	87	150.83	.58	-	5.58E-08	7.40E-07
integral component of presynaptic membrane	120	4	15.13	.26	-	2.39E-03	1.34E-02
integral component of synaptic membrane	231	8	29.13	.27	-	1.81E-05	1.71E-04
integral component of plasma membrane	1550	44	195.48	.23	-	1.46E-37	8.99E-36
intrinsic component of plasma membrane	1637	49	206.45	.24	-	3.63E-38	2.31E-36
intrinsic component of synaptic membrane	251	9	31.65	.28	-	1.04E-05	1.01E-04
intrinsic component of presynaptic membrane	133	5	16.77	.30	-	2.57E-03	1.42E-02
Unclassified	1060	33	133.68	.25	-	6.56E-24	2.82E-22
integral component of postsynaptic specialization membrane	108	3	13.62	.22	-	2.15E-03	1.24E-02
intrinsic component of postsynaptic specialization membrane	114	3	14.38	.21	-	1.04E-03	6.56E-03
intrinsic component of postsynaptic membrane	183	6	23.08	.26	-	1.06E-04	8.59E-04
postsynaptic membrane	331	25	41.74	.60	-	1.08E-02	4.86E-02
integral component of postsynaptic membrane	173	6	21.82	.28	-	2.92E-04	2.13E-03
voltage-gated potassium channel complex	75	2	9.46	.21	-	1.05E-02	4.74E-02
potassium channel complex	89	2	11.22	.18	-	2.48E-03	1.39E-02
cation channel complex	215	5	27.11	.18	-	1.42E-06	1.57E-05
ion channel complex	283	7	35.69	.20	-	3.24E-08	4.53E-07
calcium channel complex	63	1	7.95	.13	-	8.56E-03	3.98E-02
anchored component of plasma membrane	79	1	9.96	.10	-	1.93E-03	1.12E-02
anchored component of membrane	201	10	25.35	.39	-	1.39E-03	8.45E-03
collagen trimer	81	1	10.22	.10	-	1.24E-03	7.74E-03
immunoglobulin complex, circulating	189	0	23.84	< 0.01	-	3.14E-10	5.38E-09
immunoglobulin complex	197	1	24.84	.04	-	2.41E-09	3.71E-08
