# Supplementary material for: The Beta-Tubulin Isotype TUBB6 Controls Microtubule and Actin Dynamics in Osteoclasts
Source: Front Cell Dev Biol. 2021 Nov 18;9:778887. doi: 10.3389/fcell.2021.778887 (PMC8639228; doi:10.3389/fcell.2021.778887)
Supplement: Supplementary Table 3 — List of the 601 proteins of the S2 fraction associated with a cytoskeleton-related Gene Ontology term. [file Table_3.XLSX]

## Sheet: Feuil1
Table S3: List of the 601 proteins associated with a cytoskeleton-related Gene Ontology term, out of the 2773 proteins present in osteoclast S2 fraction
Entry	Entry name	Protein names
A0A571BF58	A0A571BF58_MOUSE	Nebulin
A0A571BGC3	A0A571BGC3_MOUSE	Dynein, axonemal, heavy chain 14
A2A6Q5	CDC27_MOUSE	Cell division cycle protein 27 homolog
A2AAJ9	OBSCN_MOUSE	Obscurin (EC 2.7.11.1) (Obscurin-RhoGEF) (Obscurin-myosin light chain kinase) (Obscurin-MLCK)
A2AAY5	SPD2B_MOUSE	SH3 and PX domain-containing protein 2B (Factor for adipocyte differentiation 49) (Tyrosine kinase substrate with four SH3 domains)
A2AGT5	CKAP5_MOUSE	Cytoskeleton-associated protein 5
A2AJI0	MA7D1_MOUSE	MAP7 domain-containing protein 1
A2AKG8	FOCAD_MOUSE	Focadhesin
A2AN08	UBR4_MOUSE	E3 ubiquitin-protein ligase UBR4 (EC 2.3.2.27) (N-recognin-4) (RING-type E3 ubiquitin transferase UBR4) (Zinc finger UBR1-type protein 1) (p600)
A2ANY6	A2ANY6_MOUSE	Midasin
A2APB8	TPX2_MOUSE	Targeting protein for Xklp2
D3Z2H9	D3Z2H9_MOUSE	Tropomyosin 3, related sequence 7
E9PYK3	PARP4_MOUSE	Protein mono-ADP-ribosyltransferase PARP4 (EC 2.4.2.-) (ADP-ribosyltransferase diphtheria toxin-like 4) (ARTD4) (Poly [ADP-ribose] polymerase 4) (PARP-4) (Vault poly(ADP-ribose) polymerase) (VPARP) (mVparp)
E9Q394	AKP13_MOUSE	A-kinase anchor protein 13 (AKAP-13) (AKAP-Lbc)
E9Q616	E9Q616_MOUSE	AHNAK nucleoprotein (desmoyokin)
E9Q634	MYO1E_MOUSE	Unconventional myosin-Ie (Unconventional myosin 1E)
E9Q7G0	NUMA1_MOUSE	Nuclear mitotic apparatus protein 1 (Nuclear mitotic apparatus protein) (NuMA protein)
F6ZDS4	TPR_MOUSE	Nucleoprotein TPR (NPC-associated intranuclear protein) (Translocated promoter region and nuclear basket protein)
O08529	CAN2_MOUSE	Calpain-2 catalytic subunit (EC 3.4.22.53) (80 kDa M-calpain subunit) (CALP80) (Calcium-activated neutral proteinase 2) (CANP 2) (Calpain M-type) (Calpain-2 large subunit) (Millimolar-calpain) (M-calpain)
O08539	BIN1_MOUSE	Myc box-dependent-interacting protein 1 (Amphiphysin II) (Amphiphysin-like protein) (Bridging integrator 1) (SH3 domain-containing protein 9)
O08553	DPYL2_MOUSE	Dihydropyrimidinase-related protein 2 (DRP-2) (Unc-33-like phosphoprotein 2) (ULIP-2)
O08579	EMD_MOUSE	Emerin
O08580	ERR1_MOUSE	Steroid hormone receptor ERR1 (Estrogen receptor-like 1) (Estrogen-related receptor alpha) (ERR-alpha) (Nuclear receptor subfamily 3 group B member 1)
O08585	CLCA_MOUSE	Clathrin light chain A (Lca)
O08599	STXB1_MOUSE	Syntaxin-binding protein 1 (Protein unc-18 homolog 1) (Unc18-1) (Protein unc-18 homolog A) (Unc-18A)
O08788	DCTN1_MOUSE	Dynactin subunit 1 (150 kDa dynein-associated polypeptide) (DAP-150) (DP-150) (p150-glued)
O08808	DIAP1_MOUSE	Protein diaphanous homolog 1 (Diaphanous-related formin-1) (DRF1) (p140mDIA) (mDIA1)
O08811	ERCC2_MOUSE	General transcription and DNA repair factor IIH helicase subunit XPD (TFIIH subunit XPD) (EC 3.6.4.12) (CXPD) (DNA excision repair protein ERCC-2) (DNA repair protein complementing XP-D cells) (Xeroderma pigmentosum group D-complementing protein)
O08992	SDCB1_MOUSE	Syntenin-1 (Scaffold protein Pbp1) (Syndecan-binding protein 1)
O35250	EXOC7_MOUSE	Exocyst complex component 7 (Exocyst complex component Exo70)
O35492	CLK3_MOUSE	Dual specificity protein kinase CLK3 (EC 2.7.12.1) (CDC-like kinase 3)
O35601	FYB1_MOUSE	FYN-binding protein 1 (Adhesion and degranulation promoting adaptor protein) (ADAP) (FYB-120/130) (p120/p130) (FYN-T-binding protein) (SLAP-130) (SLP-76-associated phosphoprotein)
O35638	STAG2_MOUSE	Cohesin subunit SA-2 (SCC3 homolog 2) (Stromal antigen 2)
O35648	CETN3_MOUSE	Centrin-3
O35682	MYADM_MOUSE	Myeloid-associated differentiation marker (Myeloid up-regulated protein)
O35685	NUDC_MOUSE	Nuclear migration protein nudC (Nuclear distribution protein C homolog) (Silica-induced gene 92 protein) (SIG-92)
O54825	BYST_MOUSE	Bystin
O55047	TLK2_MOUSE	Serine/threonine-protein kinase tousled-like 2 (EC 2.7.11.1) (PKU-alpha) (Tousled-like kinase 2)
O55131	SEPT7_MOUSE	Septin-7 (CDC10 protein homolog)
O55135	IF6_MOUSE	Eukaryotic translation initiation factor 6 (eIF-6) (B4 integrin interactor) (CAB) (p27(BBP))
O55222	ILK_MOUSE	Integrin-linked protein kinase (EC 2.7.11.1) (59 kDa serine/threonine-protein kinase) (Beta-integrin-linked kinase) (ILK-1) (ILK-2) (p59ILK)
O55234	PSB5_MOUSE	Proteasome subunit beta type-5 (EC 3.4.25.1) (Macropain epsilon chain) (Multicatalytic endopeptidase complex epsilon chain) (Proteasome chain 6) (Proteasome epsilon chain) (Proteasome subunit X)
O70133	DHX9_MOUSE	ATP-dependent RNA helicase A (EC 3.6.4.13) (DEAH box protein 9) (mHEL-5) (Nuclear DNA helicase II) (NDH II) (RNA helicase A) (RHA)
O70318	E41L2_MOUSE	Band 4.1-like protein 2 (Erythrocyte membrane protein band 4.1-like 2) (Generally expressed protein 4.1) (4.1G)
O88342	WDR1_MOUSE	WD repeat-containing protein 1 (Actin-interacting protein 1) (AIP1)
O88447	KLC1_MOUSE	Kinesin light chain 1 (KLC 1)
O88487	DC1I2_MOUSE	Cytoplasmic dynein 1 intermediate chain 2 (Cytoplasmic dynein intermediate chain 2) (Dynein intermediate chain 2, cytosolic) (DH IC-2)
O88643	PAK1_MOUSE	Serine/threonine-protein kinase PAK 1 (EC 2.7.11.1) (Alpha-PAK) (CDC42/RAC effector kinase PAK-A) (p21-activated kinase 1) (PAK-1) (p65-PAK)
O88738	BIRC6_MOUSE	Baculoviral IAP repeat-containing protein 6 (EC 2.3.2.27) (BIR repeat-containing ubiquitin-conjugating enzyme) (BRUCE) (RING-type E3 ubiquitin transferase BIRC6) (Ubiquitin-conjugating BIR domain enzyme apollon) (APOLLON)
O88842	FGD3_MOUSE	FYVE, RhoGEF and PH domain-containing protein 3
O89053	COR1A_MOUSE	Coronin-1A (Coronin-like protein A) (Clipin-A) (Coronin-like protein p57) (Tryptophan aspartate-containing coat protein) (TACO)
P00920	CAH2_MOUSE	Carbonic anhydrase 2 (EC 4.2.1.1) (Carbonate dehydratase II) (Carbonic anhydrase II) (CA-II)
P04202	TGFB1_MOUSE	Transforming growth factor beta-1 proprotein [Cleaved into: Latency-associated peptide (LAP); Transforming growth factor beta-1 (TGF-beta-1)]
P05063	ALDOC_MOUSE	Fructose-bisphosphate aldolase C (EC 4.1.2.13) (Aldolase 3) (Brain-type aldolase) (Scrapie-responsive protein 2) (Zebrin II)
P05064	ALDOA_MOUSE	Fructose-bisphosphate aldolase A (EC 4.1.2.13) (Aldolase 1) (Muscle-type aldolase)
P05132	KAPCA_MOUSE	cAMP-dependent protein kinase catalytic subunit alpha (PKA C-alpha) (EC 2.7.11.11)
P05480	SRC_MOUSE	Neuronal proto-oncogene tyrosine-protein kinase Src (EC 2.7.10.2) (Proto-oncogene c-Src) (pp60c-src) (p60-Src)
P06800	PTPRC_MOUSE	Receptor-type tyrosine-protein phosphatase C (EC 3.1.3.48) (Leukocyte common antigen) (L-CA) (Lymphocyte antigen 5) (Ly-5) (T200) (CD antigen CD45)
P07091	S10A4_MOUSE	Protein S100-A4 (Metastasin) (Metastatic cell protein) (PEL98) (Placental calcium-binding protein) (Protein 18A2) (Protein Mts1) (S100 calcium-binding protein A4)
P07356	ANXA2_MOUSE	Annexin A2 (Annexin II) (Annexin-2) (Calpactin I heavy chain) (Calpactin-1 heavy chain) (Chromobindin-8) (Lipocortin II) (Placental anticoagulant protein IV) (PAP-IV) (Protein I) (p36)
P07901	HS90A_MOUSE	Heat shock protein HSP 90-alpha (EC 3.6.4.10) (Heat shock 86 kDa) (HSP 86) (HSP86) (Tumor-specific transplantation 86 kDa antigen) (TSTA)
P08103	HCK_MOUSE	Tyrosine-protein kinase HCK (EC 2.7.10.2) (B-cell/myeloid kinase) (BMK) (Hematopoietic cell kinase) (Hemopoietic cell kinase) (p56-HCK/p59-HCK)
P08752	GNAI2_MOUSE	Guanine nucleotide-binding protein G(i) subunit alpha-2 (Adenylate cyclase-inhibiting G alpha protein)
P09055	ITB1_MOUSE	Integrin beta-1 (Fibronectin receptor subunit beta) (VLA-4 subunit beta) (CD antigen CD29)
P09103	PDIA1_MOUSE	Protein disulfide-isomerase (PDI) (EC 5.3.4.1) (Cellular thyroid hormone-binding protein) (Endoplasmic reticulum resident protein 59) (ER protein 59) (ERp59) (Prolyl 4-hydroxylase subunit beta) (p55)
P10107	ANXA1_MOUSE	Annexin A1 (Annexin I) (Annexin-1) (Calpactin II) (Calpactin-2) (Chromobindin-9) (Lipocortin I) (Phospholipase A2 inhibitory protein) (p35)
P10126	EF1A1_MOUSE	Elongation factor 1-alpha 1 (EF-1-alpha-1) (Elongation factor Tu) (EF-Tu) (Eukaryotic elongation factor 1 A-1) (eEF1A-1)
P10922	H10_MOUSE	Histone H1.0 (Histone H1') (Histone H1(0)) (MyD196) [Cleaved into: Histone H1.0, N-terminally processed]
P11440	CDK1_MOUSE	Cyclin-dependent kinase 1 (CDK1) (EC 2.7.11.22) (EC 2.7.11.23) (Cell division control protein 2 homolog) (Cell division protein kinase 1) (p34 protein kinase)
P11499	HS90B_MOUSE	Heat shock protein HSP 90-beta (Heat shock 84 kDa) (HSP 84) (HSP84) (Tumor-specific transplantation 84 kDa antigen) (TSTA)
P11835	ITB2_MOUSE	Integrin beta-2 (Cell surface adhesion glycoproteins LFA-1/CR3/p150,95 subunit beta) (Complement receptor C3 subunit beta) (CD antigen CD18)
P11983	TCPA_MOUSE	T-complex protein 1 subunit alpha (TCP-1-alpha) (CCT-alpha) (Tailless complex polypeptide 1A) (TCP-1-A) (Tailless complex polypeptide 1B) (TCP-1-B)
P12367	KAP2_MOUSE	cAMP-dependent protein kinase type II-alpha regulatory subunit
P13020	GELS_MOUSE	Gelsolin (Actin-depolymerizing factor) (ADF) (Brevin)
P14069	S10A6_MOUSE	Protein S100-A6 (5B10) (Calcyclin) (Prolactin receptor-associated protein) (S100 calcium-binding protein A6)
P14152	MDHC_MOUSE	Malate dehydrogenase, cytoplasmic (EC 1.1.1.37) (Cytosolic malate dehydrogenase)
P14733	LMNB1_MOUSE	Lamin-B1
P14824	ANXA6_MOUSE	Annexin A6 (67 kDa calelectrin) (Annexin VI) (Annexin-6) (Calphobindin-II) (CPB-II) (Chromobindin-20) (Lipocortin VI) (Protein III) (p68) (p70)
P15379	CD44_MOUSE	CD44 antigen (Extracellular matrix receptor III) (ECMR-III) (GP90 lymphocyte homing/adhesion receptor) (HUTCH-I) (Hermes antigen) (Hyaluronate receptor) (Lymphocyte antigen 24) (Ly-24) (Phagocytic glycoprotein 1) (PGP-1) (Phagocytic glycoprotein I) (PGP-I) (CD antigen CD44)
P15532	NDKA_MOUSE	Nucleoside diphosphate kinase A (NDK A) (NDP kinase A) (EC 2.7.4.6) (Metastasis inhibition factor NM23) (NDPK-A) (Tumor metastatic process-associated protein) (nm23-M1)
P15535	B4GT1_MOUSE	Beta-1,4-galactosyltransferase 1 (Beta-1,4-GalTase 1) (Beta4Gal-T1) (b4Gal-T1) (EC 2.4.1.-) (Beta-N-acetylglucosaminyl-glycolipid beta-1,4-galactosyltransferase) (Beta-N-acetylglucosaminylglycopeptide beta-1,4-galactosyltransferase) (EC 2.4.1.38) (Lactose synthase A protein) (EC 2.4.1.22) (N-acetyllactosamine synthase) (EC 2.4.1.90) (Nal synthase) (Neolactotriaosylceramide beta-1,4-galactosyltran…
P16879	FES_MOUSE	Tyrosine-protein kinase Fes/Fps (EC 2.7.10.2) (Proto-oncogene c-Fes)
P17426	AP2A1_MOUSE	AP-2 complex subunit alpha-1 (100 kDa coated vesicle protein A) (Adaptor protein complex AP-2 subunit alpha-1) (Adaptor-related protein complex 2 subunit alpha-1) (Alpha-adaptin A) (Alpha1-adaptin) (Clathrin assembly protein complex 2 alpha-A large chain) (Plasma membrane adaptor HA2/AP2 adaptin alpha A subunit)
P17809	GTR1_MOUSE	Solute carrier family 2, facilitated glucose transporter member 1 (Glucose transporter type 1, erythrocyte/brain) (GLUT-1) (GT1)
P17918	PCNA_MOUSE	Proliferating cell nuclear antigen (PCNA) (Cyclin)
P18653	KS6A1_MOUSE	Ribosomal protein S6 kinase alpha-1 (S6K-alpha-1) (EC 2.7.11.1) (90 kDa ribosomal protein S6 kinase 1) (p90-RSK 1) (p90RSK1) (p90S6K) (MAP kinase-activated protein kinase 1a) (MAPK-activated protein kinase 1a) (MAPKAP kinase 1a) (MAPKAPK-1a) (Ribosomal S6 kinase 1) (RSK-1)
P18760	COF1_MOUSE	Cofilin-1 (Cofilin, non-muscle isoform)
P19973	LSP1_MOUSE	Lymphocyte-specific protein 1 (52 kDa phosphoprotein) (pp52) (Lymphocyte-specific antigen WP34) (S37 protein)
P20065	TYB4_MOUSE	Thymosin beta-4 (T beta 4) [Cleaved into: Hematopoietic system regulatory peptide (Seraspenide)]
P20152	VIME_MOUSE	Vimentin
P21107	TPM3_MOUSE	Tropomyosin alpha-3 chain (Gamma-tropomyosin) (Tropomyosin-3)
P22892	AP1G1_MOUSE	AP-1 complex subunit gamma-1 (Adaptor protein complex AP-1 subunit gamma-1) (Adaptor-related protein complex 1 subunit gamma-1) (Clathrin assembly protein complex 1 gamma-1 large chain) (Gamma-adaptin) (Gamma1-adaptin) (Golgi adaptor HA1/AP1 adaptin subunit gamma-1)
P23116	EIF3A_MOUSE	Eukaryotic translation initiation factor 3 subunit A (eIF3a) (Centrosomin) (Eukaryotic translation initiation factor 3 subunit 10) (eIF-3-theta) (eIF3 p167) (eIF3 p180) (eIF3 p185) (p162)
P23198	CBX3_MOUSE	Chromobox protein homolog 3 (Heterochromatin protein 1 homolog gamma) (HP1 gamma) (M32) (Modifier 2 protein)
P24452	CAPG_MOUSE	Macrophage-capping protein (Actin regulatory protein CAP-G) (Actin-capping protein GCAP39) (Myc basic motif homolog 1)
P24860	CCNB1_MOUSE	G2/mitotic-specific cyclin-B1
P25206	MCM3_MOUSE	DNA replication licensing factor MCM3 (EC 3.6.4.12) (DNA polymerase alpha holoenzyme-associated protein P1) (P1-MCM3)
P25911	LYN_MOUSE	Tyrosine-protein kinase Lyn (EC 2.7.10.2) (V-yes-1 Yamaguchi sarcoma viral related oncogene homolog) (p53Lyn) (p56Lyn)
P26039	TLN1_MOUSE	Talin-1
P26040	EZRI_MOUSE	Ezrin (Cytovillin) (Villin-2) (p81)
P26041	MOES_MOUSE	Moesin (Membrane-organizing extension spike protein)
P26043	RADI_MOUSE	Radixin (ESP10)
P27546	MAP4_MOUSE	Microtubule-associated protein 4 (MAP-4)
P28352	APEX1_MOUSE	DNA-(apurinic or apyrimidinic site) endonuclease (EC 3.1.-.-) (APEX nuclease) (APEN) (Apurinic-apyrimidinic endonuclease 1) (AP endonuclease 1) (REF-1) (Redox factor-1) [Cleaved into: DNA-(apurinic or apyrimidinic site) endonuclease, mitochondrial]
P28650	PURA1_MOUSE	Adenylosuccinate synthetase isozyme 1 (AMPSase 1) (AdSS 1) (EC 6.3.4.4) (Adenylosuccinate synthetase like 1) (Adenylosuccinate synthetase, basic isozyme) (Adenylosuccinate synthetase, muscle isozyme) (M-type adenylosuccinate synthetase) (IMP--aspartate ligase 1)
P28667	MRP_MOUSE	MARCKS-related protein (Brain protein F52) (MARCKS-like protein 1) (Macrophage myristoylated alanine-rich C kinase substrate) (Mac-MARCKS) (MacMARCKS)
P28740	KIF2A_MOUSE	Kinesin-like protein KIF2A (Kinesin-2)
P30416	FKBP4_MOUSE	Peptidyl-prolyl cis-trans isomerase FKBP4 (PPIase FKBP4) (EC 5.2.1.8) (52 kDa FK506-binding protein) (52 kDa FKBP) (FKBP-52) (59 kDa immunophilin) (p59) (FK506-binding protein 4) (FKBP-4) (FKBP59) (HSP-binding immunophilin) (HBI) (Immunophilin FKBP52) (Rotamase) [Cleaved into: Peptidyl-prolyl cis-trans isomerase FKBP4, N-terminally processed]
P30999	CTND1_MOUSE	Catenin delta-1 (Cadherin-associated Src substrate) (CAS) (p120 catenin) (p120(ctn)) (p120(cas))
P31938	MP2K1_MOUSE	Dual specificity mitogen-activated protein kinase kinase 1 (MAP kinase kinase 1) (MAPKK 1) (EC 2.7.12.2) (ERK activator kinase 1) (MAPK/ERK kinase 1) (MEK 1)
P32233	DRG1_MOUSE	Developmentally-regulated GTP-binding protein 1 (DRG-1) (Neural precursor cell expressed developmentally down-regulated protein 3) (NEDD-3) (Translation factor GTPase DRG1) (TRAFAC GTPase DRG1) (EC 3.6.5.-)
P34022	RANG_MOUSE	Ran-specific GTPase-activating protein (HpaII tiny fragments locus 9a protein) (Ran-binding protein 1) (RANBP1)
P34152	FAK1_MOUSE	Focal adhesion kinase 1 (FADK 1) (EC 2.7.10.2) (Focal adhesion kinase-related nonkinase) (FRNK) (Protein-tyrosine kinase 2) (p125FAK) (pp125FAK)
P35279	RAB6A_MOUSE	Ras-related protein Rab-6A (Rab-6)
P35831	PTN12_MOUSE	Tyrosine-protein phosphatase non-receptor type 12 (EC 3.1.3.48) (MPTP-PEST) (Protein-tyrosine phosphatase P19) (P19-PTP)
P35922	FMR1_MOUSE	Synaptic functional regulator FMR1 (Fragile X mental retardation protein 1 homolog) (FMRP) (Protein FMR-1) (mFmr1p)
P39054	DYN2_MOUSE	Dynamin-2 (EC 3.6.5.5) (Dynamin UDNM)
P40124	CAP1_MOUSE	Adenylyl cyclase-associated protein 1 (CAP 1)
P42208	SEPT2_MOUSE	Septin-2 (Neural precursor cell expressed developmentally down-regulated protein 5) (NEDD-5)
P42932	TCPQ_MOUSE	T-complex protein 1 subunit theta (TCP-1-theta) (CCT-theta)
P45376	ALDR_MOUSE	Aldo-keto reductase family 1 member B1 (EC 1.1.1.300) (EC 1.1.1.372) (EC 1.1.1.54) (Aldehyde reductase) (Aldo-keto reductase family 1 member B3) (Aldose reductase) (AR) (EC 1.1.1.21)
P46061	RAGP1_MOUSE	Ran GTPase-activating protein 1 (RanGAP1)
P46467	VPS4B_MOUSE	Vacuolar protein sorting-associated protein 4B (EC 3.6.4.6) (Suppressor of K(+) transport growth defect 1) (Protein SKD1)
P46638	RB11B_MOUSE	Ras-related protein Rab-11B (EC 3.6.5.2)
P47753	CAZA1_MOUSE	F-actin-capping protein subunit alpha-1 (CapZ alpha-1)
P47754	CAZA2_MOUSE	F-actin-capping protein subunit alpha-2 (CapZ alpha-2)
P47757	CAPZB_MOUSE	F-actin-capping protein subunit beta (CapZ beta)
P47758	SRPRB_MOUSE	Signal recognition particle receptor subunit beta (SR-beta)
P48193	EPB41_MOUSE	Protein 4.1 (P4.1) (4.1R) (Band 4.1) (Erythrocyte membrane protein band 4.1)
P48678	LMNA_MOUSE	Prelamin-A/C [Cleaved into: Lamin-A/C]
P48758	CBR1_MOUSE	Carbonyl reductase [NADPH] 1 (EC 1.1.1.184) (15-hydroxyprostaglandin dehydrogenase [NADP(+)]) (EC 1.1.1.196) (EC 1.1.1.197) (20-beta-hydroxysteroid dehydrogenase) (NADPH-dependent carbonyl reductase 1) (Prostaglandin 9-ketoreductase) (PG-9-KR) (Prostaglandin-E(2) 9-reductase) (EC 1.1.1.189)
P49138	MAPK2_MOUSE	MAP kinase-activated protein kinase 2 (MAPK-activated protein kinase 2) (MAPKAP kinase 2) (MAPKAP-K2) (MAPKAPK-2) (MK-2) (MK2) (EC 2.7.11.1)
P49615	CDK5_MOUSE	Cyclin-dependent-like kinase 5 (EC 2.7.11.1) (CR6 protein kinase) (CRK6) (Cell division protein kinase 5) (Serine/threonine-protein kinase PSSALRE) (Tau protein kinase II catalytic subunit) (TPKII catalytic subunit)
P49710	HCLS1_MOUSE	Hematopoietic lineage cell-specific protein (Hematopoietic cell-specific LYN substrate 1) (LckBP1)
P50516	VATA_MOUSE	V-type proton ATPase catalytic subunit A (V-ATPase subunit A) (EC 7.1.2.2) (V-ATPase 69 kDa subunit) (Vacuolar proton pump subunit alpha)
P50518	VATE1_MOUSE	V-type proton ATPase subunit E 1 (V-ATPase subunit E 1) (V-ATPase 31 kDa subunit) (p31) (Vacuolar proton pump subunit E 1)
P51807	DYLT1_MOUSE	Dynein light chain Tctex-type 1 (Activator of G-protein signaling 2) (AGS2) (T-complex testis-specific protein 1) (TCTEX-1)
P51859	HDGF_MOUSE	Hepatoma-derived growth factor (HDGF)
P51863	VA0D1_MOUSE	V-type proton ATPase subunit d 1 (V-ATPase subunit d 1) (P39) (Physophilin) (V-ATPase 40 kDa accessory protein) (V-ATPase AC39 subunit) (Vacuolar proton pump subunit d 1)
P51881	ADT2_MOUSE	ADP/ATP translocase 2 (ADP,ATP carrier protein 2) (Adenine nucleotide translocator 2) (ANT 2) (Solute carrier family 25 member 5) [Cleaved into: ADP/ATP translocase 2, N-terminally processed]
P52479	UBP10_MOUSE	Ubiquitin carboxyl-terminal hydrolase 10 (EC 3.4.19.12) (Deubiquitinating enzyme 10) (Ubiquitin thioesterase 10) (Ubiquitin-specific-processing protease 10)
P53395	ODB2_MOUSE	Lipoamide acyltransferase component of branched-chain alpha-keto acid dehydrogenase complex, mitochondrial (EC 2.3.1.168) (Branched-chain alpha-keto acid dehydrogenase complex component E2) (BCKAD-E2) (BCKADE2) (Dihydrolipoamide acetyltransferase component of branched-chain alpha-keto acid dehydrogenase complex) (Dihydrolipoamide branched chain transacylase) (Dihydrolipoyllysine-residue (2-methyl…
P54227	STMN1_MOUSE	Stathmin (Leukemia-associated gene protein) (Leukemia-associated phosphoprotein p18) (Metablastin) (Oncoprotein 18) (Op18) (Phosphoprotein p19) (pp19) (Prosolin) (Protein Pr22) (pp17)
P54823	DDX6_MOUSE	Probable ATP-dependent RNA helicase DDX6 (EC 3.6.4.13) (ATP-dependent RNA helicase p54) (DEAD box protein 6) (Oncogene RCK homolog)
P55194	3BP1_MOUSE	SH3 domain-binding protein 1 (3BP-1)
P55258	RAB8A_MOUSE	Ras-related protein Rab-8A (Oncogene c-mel)
P56812	PDCD5_MOUSE	Programmed cell death protein 5 (TF-1 cell apoptosis-related protein 19) (Protein TFAR19)
P56959	FUS_MOUSE	RNA-binding protein FUS (Protein pigpen)
P57746	VATD_MOUSE	V-type proton ATPase subunit D (V-ATPase subunit D) (V-ATPase 28 kDa accessory protein) (Vacuolar proton pump subunit D)
P57780	ACTN4_MOUSE	Alpha-actinin-4 (Non-muscle alpha-actinin 4)
P58021	TM9S2_MOUSE	Transmembrane 9 superfamily member 2
P58252	EF2_MOUSE	Elongation factor 2 (EF-2)
P58281	OPA1_MOUSE	Dynamin-like 120 kDa protein, mitochondrial (EC 3.6.5.5) (Large GTP-binding protein) (LargeG) (Optic atrophy protein 1 homolog) [Cleaved into: Dynamin-like 120 kDa protein, form S1]
P58771	TPM1_MOUSE	Tropomyosin alpha-1 chain (Alpha-tropomyosin) (Tropomyosin-1)
P59999	ARPC4_MOUSE	Actin-related protein 2/3 complex subunit 4 (Arp2/3 complex 20 kDa subunit) (p20-ARC)
P60766	CDC42_MOUSE	Cell division control protein 42 homolog (EC 3.6.5.2) (G25K GTP-binding protein)
P61022	CHP1_MOUSE	Calcineurin B homologous protein 1 (Calcineurin B-like protein) (Calcium-binding protein CHP) (Calcium-binding protein p22) (EF-hand calcium-binding domain-containing protein p22) (Sid 470) (p24)
P61027	RAB10_MOUSE	Ras-related protein Rab-10 (EC 3.6.5.2)
P61087	UBE2K_MOUSE	Ubiquitin-conjugating enzyme E2 K (EC 2.3.2.23) (E2 ubiquitin-conjugating enzyme K) (Huntingtin-interacting protein 2) (HIP-2) (Ubiquitin carrier protein) (Ubiquitin-conjugating enzyme E2-25 kDa) (Ubiquitin-conjugating enzyme E2(25K)) (Ubiquitin-conjugating enzyme E2-25K) (Ubiquitin-protein ligase)
P61161	ARP2_MOUSE	Actin-related protein 2 (Actin-like protein 2)
P61164	ACTZ_MOUSE	Alpha-centractin (Centractin) (ARP1) (Actin-RPV) (Centrosome-associated actin homolog)
P61759	PFD3_MOUSE	Prefoldin subunit 3 (von Hippel-Lindau-binding protein 1) (VBP-1) (VHL-binding protein 1)
P61979	HNRPK_MOUSE	Heterogeneous nuclear ribonucleoprotein K (hnRNP K)
P62082	RS7_MOUSE	40S ribosomal protein S7
P62259	1433E_MOUSE	14-3-3 protein epsilon (14-3-3E)
P62331	ARF6_MOUSE	ADP-ribosylation factor 6
P62482	KCAB2_MOUSE	Voltage-gated potassium channel subunit beta-2 (EC 1.1.1.-) (K(+) channel subunit beta-2) (Kv-beta-2) (Neuroimmune protein F5)
P62627	DLRB1_MOUSE	Dynein light chain roadblock-type 1 (Dynein light chain 2A, cytoplasmic)
P62774	MTPN_MOUSE	Myotrophin (Granule cell differentiation protein) (Protein V-1)
P62814	VATB2_MOUSE	V-type proton ATPase subunit B, brain isoform (V-ATPase subunit B 2) (Endomembrane proton pump 58 kDa subunit) (Vacuolar proton pump subunit B 2)
P62827	RAN_MOUSE	GTP-binding nuclear protein Ran (GTPase Ran) (Ras-like protein TC4) (Ras-related nuclear protein)
P62874	GBB1_MOUSE	Guanine nucleotide-binding protein G(I)/G(S)/G(T) subunit beta-1 (Transducin beta chain 1)
P62908	RS3_MOUSE	40S ribosomal protein S3 (EC 4.2.99.18)
P62962	PROF1_MOUSE	Profilin-1 (Profilin I)
P63001	RAC1_MOUSE	Ras-related C3 botulinum toxin substrate 1 (EC 3.6.5.2) (p21-Rac1)
P63005	LIS1_MOUSE	Platelet-activating factor acetylhydrolase IB subunit beta (Lissencephaly-1 protein) (LIS-1) (PAF acetylhydrolase 45 kDa subunit) (PAF-AH 45 kDa subunit) (PAF-AH alpha) (PAFAH alpha)
P63017	HSP7C_MOUSE	Heat shock cognate 71 kDa protein (EC 3.6.4.10) (Heat shock 70 kDa protein 8)
P63028	TCTP_MOUSE	Translationally-controlled tumor protein (TCTP) (21 kDa polypeptide) (p21) (p23)
P63037	DNJA1_MOUSE	DnaJ homolog subfamily A member 1 (DnaJ protein homolog 2) (Heat shock 40 kDa protein 4) (Heat shock protein J2) (HSJ-2)
P63085	MK01_MOUSE	Mitogen-activated protein kinase 1 (MAP kinase 1) (MAPK 1) (EC 2.7.11.24) (ERT1) (Extracellular signal-regulated kinase 2) (ERK-2) (MAP kinase isoform p42) (p42-MAPK) (Mitogen-activated protein kinase 2) (MAP kinase 2) (MAPK 2)
P63087	PP1G_MOUSE	Serine/threonine-protein phosphatase PP1-gamma catalytic subunit (PP-1G) (EC 3.1.3.16) (Protein phosphatase 1C catalytic subunit)
P63321	RALA_MOUSE	Ras-related protein Ral-A (EC 3.6.5.2)
P68368	TBA4A_MOUSE	Tubulin alpha-4A chain (Alpha-tubulin 4) (Alpha-tubulin isotype M-alpha-4) (Tubulin alpha-4 chain)
P68372	TBB4B_MOUSE	Tubulin beta-4B chain (Tubulin beta-2C chain)
P68510	1433F_MOUSE	14-3-3 protein eta
P70122	SBDS_MOUSE	Ribosome maturation protein SBDS (Protein 22A3) (Shwachman-Bodian-Diamond syndrome protein homolog)
P70168	IMB1_MOUSE	Importin subunit beta-1 (Karyopherin subunit beta-1) (Nuclear factor p97) (Pore targeting complex 97 kDa subunit) (PTAC97) (SCG)
P70248	MYO1F_MOUSE	Unconventional myosin-If
P70290	EM55_MOUSE	55 kDa erythrocyte membrane protein (p55) (Membrane protein, palmitoylated 1)
P70336	ROCK2_MOUSE	Rho-associated protein kinase 2 (EC 2.7.11.1) (Rho-associated, coiled-coil-containing protein kinase 2) (Rho-associated, coiled-coil-containing protein kinase II) (ROCK-II) (p164 ROCK-2)
P70452	STX4_MOUSE	Syntaxin-4
P70460	VASP_MOUSE	Vasodilator-stimulated phosphoprotein (VASP)
P80313	TCPH_MOUSE	T-complex protein 1 subunit eta (TCP-1-eta) (CCT-eta)
P80314	TCPB_MOUSE	T-complex protein 1 subunit beta (TCP-1-beta) (CCT-beta)
P80315	TCPD_MOUSE	T-complex protein 1 subunit delta (TCP-1-delta) (A45) (CCT-delta)
P80316	TCPE_MOUSE	T-complex protein 1 subunit epsilon (TCP-1-epsilon) (CCT-epsilon)
P80317	TCPZ_MOUSE	T-complex protein 1 subunit zeta (TCP-1-zeta) (CCT-zeta-1)
P80318	TCPG_MOUSE	T-complex protein 1 subunit gamma (TCP-1-gamma) (CCT-gamma) (Matricin) (mTRiC-P5)
P83887	TBG1_MOUSE	Tubulin gamma-1 chain (Gamma-1-tubulin) (Gamma-tubulin complex component 1) (GCP-1)
P83917	CBX1_MOUSE	Chromobox protein homolog 1 (Heterochromatin protein 1 homolog beta) (HP1 beta) (Heterochromatin protein p25) (M31) (Modifier 1 protein)
P84096	RHOG_MOUSE	Rho-related GTP-binding protein RhoG (Sid 10750)
P97315	CSRP1_MOUSE	Cysteine and glycine-rich protein 1 (Cysteine-rich protein 1) (CRP) (CRP1)
P97376	FRG1_MOUSE	Protein FRG1 (FSHD region gene 1 protein)
P97377	CDK2_MOUSE	Cyclin-dependent kinase 2 (EC 2.7.11.22) (Cell division protein kinase 2)
P97384	ANX11_MOUSE	Annexin A11 (Annexin XI) (Annexin-11) (Calcyclin-associated annexin 50) (CAP-50)
P97434	MPRIP_MOUSE	Myosin phosphatase Rho-interacting protein (Rho-interacting protein 3) (RIP3) (p116Rip)
P97470	PP4C_MOUSE	Serine/threonine-protein phosphatase 4 catalytic subunit (PP4C) (Pp4) (EC 3.1.3.16) (Protein phosphatase X) (PP-X)
P97814	PPIP1_MOUSE	Proline-serine-threonine phosphatase-interacting protein 1 (PEST phosphatase-interacting protein 1)
P99024	TBB5_MOUSE	Tubulin beta-5 chain
P99026	PSB4_MOUSE	Proteasome subunit beta type-4 (Low molecular mass protein 3) (Macropain beta chain) (Multicatalytic endopeptidase complex beta chain) (Proteasome beta chain) (Proteasome chain 3)
Q00547	HMMR_MOUSE	Hyaluronan mediated motility receptor (Intracellular hyaluronic acid-binding protein) (Receptor for hyaluronan-mediated motility) (CD antigen CD168)
Q00612	G6PD1_MOUSE	Glucose-6-phosphate 1-dehydrogenase X (G6PD) (EC 1.1.1.49)
Q01320	TOP2A_MOUSE	DNA topoisomerase 2-alpha (EC 5.6.2.2) (DNA topoisomerase II, alpha isozyme)
Q01730	RSU1_MOUSE	Ras suppressor protein 1 (RSP-1) (Rsu-1)
Q01768	NDKB_MOUSE	Nucleoside diphosphate kinase B (NDK B) (NDP kinase B) (EC 2.7.4.6) (Histidine protein kinase NDKB) (EC 2.7.13.3) (P18) (nm23-M2)
Q03147	CDK7_MOUSE	Cyclin-dependent kinase 7 (EC 2.7.11.22) (EC 2.7.11.23) (39 kDa protein kinase) (P39 Mo15) (CDK-activating kinase) (CR4 protein kinase) (CRK4) (Cell division protein kinase 7) (Protein-tyrosine kinase MPK-7) (TFIIH basal transcription factor complex kinase subunit)
Q05144	RAC2_MOUSE	Ras-related C3 botulinum toxin substrate 2 (Protein EN-7) (p21-Rac2)
Q05512	MARK2_MOUSE	Serine/threonine-protein kinase MARK2 (EC 2.7.11.1) (EC 2.7.11.26) (ELKL motif kinase 1) (EMK-1) (MAP/microtubule affinity-regulating kinase 2) (PAR1 homolog) (PAR1 homolog b) (Par-1b) (mPar-1b)
Q05860	FMN1_MOUSE	Formin-1 (Limb deformity protein)
Q07417	ACADS_MOUSE	Short-chain specific acyl-CoA dehydrogenase, mitochondrial (SCAD) (EC 1.3.8.1) (Butyryl-CoA dehydrogenase)
Q08509	EPS8_MOUSE	Epidermal growth factor receptor kinase substrate 8
Q0GNC1	INF2_MOUSE	Inverted formin-2
Q0VGB7	PP4R2_MOUSE	Serine/threonine-protein phosphatase 4 regulatory subunit 2
Q1HFZ0	NSUN2_MOUSE	RNA cytosine C(5)-methyltransferase NSUN2 (EC 2.1.1.-) (Myc-induced SUN domain-containing protein) (Misu) (NOL1/NOP2/Sun domain family member 2) (mRNA cytosine C(5)-methyltransferase) (EC 2.1.1.-) (tRNA cytosine C(5)-methyltransferase) (EC 2.1.1.-) (EC 2.1.1.203)
Q2NL51	GSK3A_MOUSE	Glycogen synthase kinase-3 alpha (GSK-3 alpha) (EC 2.7.11.26) (Serine/threonine-protein kinase GSK3A) (EC 2.7.11.1)
Q3THE2	ML12B_MOUSE	Myosin regulatory light chain 12B (Myosin regulatory light chain 2-B, smooth muscle isoform) (Myosin regulatory light chain 20 kDa) (MLC20) (Myosin regulatory light chain MRLC2)
Q3TVI8	PBIP1_MOUSE	Pre-B-cell leukemia transcription factor-interacting protein 1 (Hematopoietic PBX-interacting protein)
Q3UDE2	TTL12_MOUSE	Tubulin--tyrosine ligase-like protein 12 (Inactive tubulin--tyrosine ligase-like protein 12)
Q3UH60	DIP2B_MOUSE	Disco-interacting protein 2 homolog B (DIP2 homolog B)
Q3UHX9	CI114_MOUSE	Putative methyltransferase C9orf114 homolog (EC 2.1.1.-) (Centromere protein 32) (CENP-32) (Kinetochore-associated protein) (SPOUT domain-containing methyltransferase 1)
Q3ULL6	Q3ULL6_MOUSE	UPF3 regulator of nonsense transcripts homolog B (yeast)
Q3UMC0	AFG2H_MOUSE	ATPase family protein 2 homolog (EC 3.6.4.10) (Spermatogenesis-associated factor protein) (Spermatogenesis-associated protein 5)
Q3UMT1	PP12C_MOUSE	Protein phosphatase 1 regulatory subunit 12C (Protein phosphatase 1 myosin-binding subunit of 85 kDa) (Protein phosphatase 1 myosin-binding subunit p85)
Q3UMY5	EMAL4_MOUSE	Echinoderm microtubule-associated protein-like 4 (EMAP-4)
Q3V0K9	PLSI_MOUSE	Plastin-1
Q4FZC9	SYNE3_MOUSE	Nesprin-3 (KASH domain-containing protein 3) (KASH3) (Nuclear envelope spectrin repeat protein 3)
Q5KU39	VPS41_MOUSE	Vacuolar protein sorting-associated protein 41 homolog (VAM2 homolog) (mVAM2)
Q5PSV9	MDC1_MOUSE	Mediator of DNA damage checkpoint protein 1
Q5SF07	IF2B2_MOUSE	Insulin-like growth factor 2 mRNA-binding protein 2 (IGF2 mRNA-binding protein 2) (IMP-2) (IGF-II mRNA-binding protein 2) (VICKZ family member 2)
Q5SSZ5	TENS3_MOUSE	Tensin-3 (Tensin-like SH2 domain-containing protein 1)
Q5SUA5	MYO1G_MOUSE	Unconventional myosin-Ig
Q5SXY1	CYTSB_MOUSE	Cytospin-B (Sperm antigen with calponin homology and coiled-coil domains 1)
Q5SYD0	MYO1D_MOUSE	Unconventional myosin-Id
Q5XJE5	LEO1_MOUSE	RNA polymerase-associated protein LEO1
Q60604	ADSV_MOUSE	Adseverin (Gelsolin-like protein) (Scinderin)
Q60605	MYL6_MOUSE	Myosin light polypeptide 6 (17 kDa myosin light chain) (LC17) (Myosin light chain 3) (MLC-3) (Myosin light chain alkali 3) (Myosin light chain A3) (Smooth muscle and nonmuscle myosin light chain alkali 6)
Q60676	PPP5_MOUSE	Serine/threonine-protein phosphatase 5 (PP5) (EC 3.1.3.16) (Protein phosphatase T) (PPT)
Q60862	ORC2_MOUSE	Origin recognition complex subunit 2
Q60875	ARHG2_MOUSE	Rho guanine nucleotide exchange factor 2 (Guanine nucleotide exchange factor H1) (GEF-H1) (LBC'S first cousin) (Lymphoid blast crisis-like 1) (Oncogene LFC) (Rhobin)
Q61103	REQU_MOUSE	Zinc finger protein ubi-d4 (Apoptosis response zinc finger protein) (BRG1-associated factor 45D) (BAF45D) (D4, zinc and double PHD fingers family 2) (Protein requiem)
Q61166	MARE1_MOUSE	Microtubule-associated protein RP/EB family member 1 (APC-binding protein EB1) (End-binding protein 1) (EB1)
Q61187	TS101_MOUSE	Tumor susceptibility gene 101 protein (ESCRT-I complex subunit TSG101)
Q61189	ICLN_MOUSE	Methylosome subunit pICln (Chloride channel, nucleotide sensitive 1A) (Chloride conductance regulatory protein ICln) (I(Cln)) (Chloride ion current inducer protein) (ClCI)
Q61233	PLSL_MOUSE	Plastin-2 (65 kDa macrophage protein) (L-plastin) (Lymphocyte cytosolic protein 1) (LCP-1) (pp65)
Q61235	SNTB2_MOUSE	Beta-2-syntrophin (59 kDa dystrophin-associated protein A1 basic component 2) (Syntrophin-3) (SNT3) (Syntrophin-like) (SNTL)
Q61543	GSLG1_MOUSE	Golgi apparatus protein 1 (E-selectin ligand 1) (ESL-1) (Selel) (Golgi sialoglycoprotein MG-160)
Q61584	FXR1_MOUSE	Fragile X mental retardation syndrome-related protein 1 (mFxr1p)
Q61595	KTN1_MOUSE	Kinectin
Q61699	HS105_MOUSE	Heat shock protein 105 kDa (42 degrees C-HSP) (Heat shock 110 kDa protein) (Heat shock-related 100 kDa protein E7I) (HSP-E7I)
Q61768	KINH_MOUSE	Kinesin-1 heavy chain (Conventional kinesin heavy chain) (Ubiquitous kinesin heavy chain) (UKHC)
Q61792	LASP1_MOUSE	LIM and SH3 domain protein 1 (LASP-1) (Metastatic lymph node gene 50 protein) (MLN 50)
Q61937	NPM_MOUSE	Nucleophosmin (NPM) (Nucleolar phosphoprotein B23) (Nucleolar protein NO38) (Numatrin)
Q62159	RHOC_MOUSE	Rho-related GTP-binding protein RhoC (Silica-induced gene 61 protein) (SIG-61)
Q62167	DDX3X_MOUSE	ATP-dependent RNA helicase DDX3X (EC 3.6.4.13) (D1Pas1-related sequence 2) (DEAD box RNA helicase DEAD3) (mDEAD3) (DEAD box protein 3, X-chromosomal) (Embryonic RNA helicase)
Q62418	DBNL_MOUSE	Drebrin-like protein (Actin-binding protein 1) (SH3 domain-containing protein 7)
Q62433	NDRG1_MOUSE	Protein NDRG1 (N-myc downstream-regulated gene 1 protein) (Protein Ndr1)
Q63844	MK03_MOUSE	Mitogen-activated protein kinase 3 (MAP kinase 3) (MAPK 3) (EC 2.7.11.24) (ERT2) (Extracellular signal-regulated kinase 1) (ERK-1) (Insulin-stimulated MAP2 kinase) (MAP kinase isoform p44) (p44-MAPK) (MNK1) (Microtubule-associated protein 2 kinase) (p44-ERK1)
Q63850	NUP62_MOUSE	Nuclear pore glycoprotein p62 (62 kDa nucleoporin) (Nucleoporin Nup62)
Q63932	MP2K2_MOUSE	Dual specificity mitogen-activated protein kinase kinase 2 (MAP kinase kinase 2) (MAPKK 2) (EC 2.7.12.2) (ERK activator kinase 2) (MAPK/ERK kinase 2) (MEK 2)
Q64010	CRK_MOUSE	Adapter molecule crk (Proto-oncogene c-Crk) (p38)
Q64261	CDK6_MOUSE	Cyclin-dependent kinase 6 (EC 2.7.11.22) (CR2 protein kinase) (CRK2) (Cell division protein kinase 6) (Serine/threonine-protein kinase PLSTIRE)
Q64324	STXB2_MOUSE	Syntaxin-binding protein 2 (MUSEC1) (Protein unc-18 homolog 2) (Munc18-2) (Unc18-2) (Protein unc-18 homolog B) (Unc-18B)
Q64331	MYO6_MOUSE	Unconventional myosin-VI (Protein twist) (Unconventional myosin-6)
Q64727	VINC_MOUSE	Vinculin (Metavinculin)
Q65Z40	WAPL_MOUSE	Wings apart-like protein homolog (Dioxin-inducible factor 2) (DIF-2) (WAPL cohesin release factor)
Q68FD5	CLH1_MOUSE	Clathrin heavy chain 1
Q68FF6	GIT1_MOUSE	ARF GTPase-activating protein GIT1 (ARF GAP GIT1) (G protein-coupled receptor kinase-interactor 1) (GRK-interacting protein 1)
Q69Z38	PEAK1_MOUSE	Inactive tyrosine-protein kinase PEAK1 (Pseudopodium-enriched atypical kinase 1) (Sugen kinase 269) (Tyrosine-protein kinase SgK269)
Q69ZL1	FGD6_MOUSE	FYVE, RhoGEF and PH domain-containing protein 6
Q6A028	SWP70_MOUSE	Switch-associated protein 70 (SWAP-70)
Q6A065	CE170_MOUSE	Centrosomal protein of 170 kDa (Cep170)
Q6IRU2	TPM4_MOUSE	Tropomyosin alpha-4 chain (Tropomyosin-4)
Q6P1F6	2ABA_MOUSE	Serine/threonine-protein phosphatase 2A 55 kDa regulatory subunit B alpha isoform (PP2A subunit B isoform B55-alpha) (PP2A subunit B isoform PR55-alpha) (PP2A subunit B isoform R2-alpha) (PP2A subunit B isoform alpha)
Q6P2K6	P4R3A_MOUSE	Serine/threonine-protein phosphatase 4 regulatory subunit 3A (SMEK homolog 1)
Q6P8X1	SNX6_MOUSE	Sorting nexin-6 [Cleaved into: Sorting nexin-6, N-terminally processed]
Q6P9Q6	FKB15_MOUSE	FK506-binding protein 15 (FKBP-15) (133 kDa FK506-binding protein) (133 kDa FKBP) (FKBP-133) (WASP and FKBP-like) (WAFL)
Q6PB66	LPPRC_MOUSE	Leucine-rich PPR motif-containing protein, mitochondrial (130 kDa leucine-rich protein) (LRP 130) (mLRP130)
Q6PD03	2A5A_MOUSE	Serine/threonine-protein phosphatase 2A 56 kDa regulatory subunit alpha isoform (PP2A B subunit isoform B'-alpha) (PP2A B subunit isoform B56-alpha) (PP2A B subunit isoform PR61-alpha) (PR61alpha) (PP2A B subunit isoform R5-alpha)
Q6PDI5	ECM29_MOUSE	Proteasome adapter and scaffold protein ECM29 (Proteasome-associated protein ECM29 homolog)
Q6PDQ2	CHD4_MOUSE	Chromodomain-helicase-DNA-binding protein 4 (CHD-4) (EC 3.6.4.12)
Q6PHZ2	KCC2D_MOUSE	Calcium/calmodulin-dependent protein kinase type II subunit delta (CaM kinase II subunit delta) (CaMK-II subunit delta) (EC 2.7.11.17)
Q6R0H7	GNAS1_MOUSE	Guanine nucleotide-binding protein G(s) subunit alpha isoforms XLas (Adenylate cyclase-stimulating G alpha protein) (Extra large alphas protein) (XLalphas)
Q6R891	NEB2_MOUSE	Neurabin-2 (Neurabin-II) (Protein phosphatase 1 regulatory subunit 9B) (Spinophilin)
Q6URW6	MYH14_MOUSE	Myosin-14 (Myosin heavy chain 14) (Myosin heavy chain, non-muscle IIc) (Non-muscle myosin heavy chain IIc) (NMHC II-C)
Q6ZPF4	FMNL3_MOUSE	Formin-like protein 3
Q6ZQF0	TOPB1_MOUSE	DNA topoisomerase 2-binding protein 1 (DNA topoisomerase II-beta-binding protein 1) (TopBP1) (DNA topoisomerase II-binding protein 1)
Q6ZWR6	SYNE1_MOUSE	Nesprin-1 (Enaptin) (KASH domain-containing protein 1) (KASH1) (Myocyte nuclear envelope protein 1) (Myne-1) (Nuclear envelope spectrin repeat protein 1) (Synaptic nuclear envelope protein 1) (Syne-1)
Q7M6Y3	PICAL_MOUSE	Phosphatidylinositol-binding clathrin assembly protein (Clathrin assembly lymphoid myeloid leukemia) (CALM)
Q7TMB8	CYFP1_MOUSE	Cytoplasmic FMR1-interacting protein 1 (Specifically Rac1-associated protein 1) (Sra-1)
Q7TNG5	EMAL2_MOUSE	Echinoderm microtubule-associated protein-like 2 (EMAP-2)
Q7TPR4	ACTN1_MOUSE	Alpha-actinin-1 (Alpha-actinin cytoskeletal isoform) (F-actin cross-linking protein) (Non-muscle alpha-actinin-1)
Q7TSE6	ST38L_MOUSE	Serine/threonine-protein kinase 38-like (EC 2.7.11.1) (NDR2 protein kinase) (Nuclear Dbf2-related kinase 2)
Q7TSG2	CTDP1_MOUSE	RNA polymerase II subunit A C-terminal domain phosphatase (EC 3.1.3.16) (TFIIF-associating CTD phosphatase)
Q7TT50	MRCKB_MOUSE	Serine/threonine-protein kinase MRCK beta (EC 2.7.11.1) (CDC42-binding protein kinase beta) (DMPK-like beta) (Myotonic dystrophy kinase-related CDC42-binding kinase beta) (MRCK beta) (Myotonic dystrophy protein kinase-like beta)
Q80TM9	NISCH_MOUSE	Nischarin (Imidazoline receptor 1) (I-1) (IR1) (Imidazoline receptor I-1-like protein) (Imidazoline-1 receptor) (I1R)
Q80TV8	CLAP1_MOUSE	CLIP-associating protein 1 (Cytoplasmic linker-associated protein 1)
Q80TY0	FNBP1_MOUSE	Formin-binding protein 1 (Formin-binding protein 17)
Q80UG5	SEPT9_MOUSE	Septin-9 (SL3-3 integration site 1 protein)
Q80UP3	DGKZ_MOUSE	Diacylglycerol kinase zeta (DAG kinase zeta) (EC 2.7.1.107) (Diglyceride kinase zeta) (DGK-zeta)
Q80X41	VRK1_MOUSE	Serine/threonine-protein kinase VRK1 (EC 2.7.11.1) (Serine/threonine-protein kinase 51PK) (Vaccinia-related kinase 1)
Q80X82	SYMPK_MOUSE	Symplekin
Q80X90	FLNB_MOUSE	Filamin-B (FLN-B) (ABP-280-like protein) (Actin-binding-like protein) (Beta-filamin)
Q80YW0	CYH4_MOUSE	Cytohesin-4 (PH, SEC7 and coiled-coil domain-containing protein 4)
Q810U5	CCD50_MOUSE	Coiled-coil domain-containing protein 50 (Protein Ymer)
Q811D0	DLG1_MOUSE	Disks large homolog 1 (Embryo-dlg/synapse-associated protein 97) (E-dlg/SAP97) (Synapse-associated protein 97) (SAP-97) (SAP97)
Q8BG95	MYPT2_MOUSE	Protein phosphatase 1 regulatory subunit 12B (Myosin phosphatase-targeting subunit 2) (Myosin phosphatase target subunit 2)
Q8BH43	WASF2_MOUSE	Wiskott-Aldrich syndrome protein family member 2 (WASP family protein member 2) (Protein WAVE-2)
Q8BHJ5	TBL1R_MOUSE	F-box-like/WD repeat-containing protein TBL1XR1 (Nuclear receptor corepressor/HDAC3 complex subunit TBLR1) (TBL1-related protein 1) (Transducin beta-like 1X-related protein 1)
Q8BJ71	NUP93_MOUSE	Nuclear pore complex protein Nup93 (93 kDa nucleoporin) (CBP-interacting protein 4) (Nucleoporin Nup93)
Q8BK63	KC1A_MOUSE	Casein kinase I isoform alpha (CKI-alpha) (EC 2.7.11.1) (CK1)
Q8BK67	RCC2_MOUSE	Protein RCC2
Q8BKX1	BAIP2_MOUSE	Brain-specific angiogenesis inhibitor 1-associated protein 2 (BAI-associated protein 2) (BAI1-associated protein 2) (Insulin receptor substrate protein of 53 kDa) (IRSp53) (Insulin receptor substrate p53) (Insulin receptor tyrosine kinase 53 kDa substrate)
Q8BM55	TM214_MOUSE	Transmembrane protein 214
Q8BMA6	SRP68_MOUSE	Signal recognition particle subunit SRP68 (SRP68) (Signal recognition particle 68 kDa protein)
Q8BMK4	CKAP4_MOUSE	Cytoskeleton-associated protein 4 (63-kDa cytoskeleton-linking membrane protein) (Climp-63) (p63)
Q8BQ30	PPR18_MOUSE	Phostensin (Protein phosphatase 1 F-actin cytoskeleton-targeting subunit) (Protein phosphatase 1 regulatory subunit 18)
Q8BRT1	CLAP2_MOUSE	CLIP-associating protein 2 (Cytoplasmic linker-associated protein 2)
Q8BT60	CPNE3_MOUSE	Copine-3 (Copine III)
Q8BTM8	FLNA_MOUSE	Filamin-A (FLN-A) (Actin-binding protein 280) (ABP-280) (Alpha-filamin) (Endothelial actin-binding protein) (Filamin-1) (Non-muscle filamin)
Q8BTU1	CFA20_MOUSE	Cilia- and flagella-associated protein 20 (Gene trap locus 3 protein)
Q8BTZ4	APC5_MOUSE	Anaphase-promoting complex subunit 5 (APC5) (Cyclosome subunit 5)
Q8BUI3	LRWD1_MOUSE	Leucine-rich repeat and WD repeat-containing protein 1 (ORC-associated protein) (ORCA) (Origin recognition complex-associated protein)
Q8BX57	PXK_MOUSE	PX domain-containing protein kinase-like protein (Modulator of Na,K-ATPase) (MONaKA)
Q8C052	MAP1S_MOUSE	Microtubule-associated protein 1S (MAP-1S) (BPY2-interacting protein 1) (Microtubule-associated protein 8) [Cleaved into: MAP1S heavy chain; MAP1S light chain]
Q8C1B7	SEP11_MOUSE	Septin-11
Q8C3J5	DOCK2_MOUSE	Dedicator of cytokinesis protein 2 (Protein Hch)
Q8C570	RAE1L_MOUSE	mRNA export factor (Rae1 protein homolog) (mRNA-associated protein mrnp 41)
Q8C650	SEP10_MOUSE	Septin-10
Q8CBW3	ABI1_MOUSE	Abl interactor 1 (Abelson interactor 1) (Abi-1) (Ablphilin-1) (Eps8 SH3 domain-binding protein) (Eps8-binding protein) (Spectrin SH3 domain-binding protein 1) (e3B1)
Q8CBY8	DCTN4_MOUSE	Dynactin subunit 4 (Dynactin subunit p62)
Q8CHH9	SEPT8_MOUSE	Septin-8
Q8CI08	SLAI2_MOUSE	SLAIN motif-containing protein 2
Q8CI51	PDLI5_MOUSE	PDZ and LIM domain protein 5 (Enigma homolog) (Enigma-like PDZ and LIM domains protein)
Q8CJ53	CIP4_MOUSE	Cdc42-interacting protein 4 (Thyroid receptor-interacting protein 10) (TR-interacting protein 10) (TRIP-10)
Q8K012	FBP1L_MOUSE	Formin-binding protein 1-like (Transducer of Cdc42-dependent actin assembly protein 1) (Toca-1)
Q8K0Q5	RHG18_MOUSE	Rho GTPase-activating protein 18 (Rho-type GTPase-activating protein 18)
Q8K1B8	URP2_MOUSE	Fermitin family homolog 3 (Kindlin-3) (Unc-112-related protein 2)
Q8K1I7	WIPF1_MOUSE	WAS/WASL-interacting protein family member 1 (Wiskott-Aldrich syndrome protein-interacting protein) (WASP-interacting protein)
Q8K1M6	DNM1L_MOUSE	Dynamin-1-like protein (EC 3.6.5.5) (Dynamin family member proline-rich carboxyl-terminal domain less) (Dymple) (Dynamin-related protein 1)
Q8K1R7	NEK9_MOUSE	Serine/threonine-protein kinase Nek9 (EC 2.7.11.1) (Nercc1 kinase) (Never in mitosis A-related kinase 9) (NimA-related protein kinase 9)
Q8K1X1	WDR11_MOUSE	WD repeat-containing protein 11 (Bromodomain and WD repeat-containing protein 2)
Q8K2F8	LS14A_MOUSE	Protein LSM14 homolog A (Protein FAM61A) (RNA-associated protein 55A) (mRAP55A)
Q8K2Q9	SHOT1_MOUSE	Shootin-1 (Shootin1)
Q8K2X3	STN1_MOUSE	CST complex subunit STN1 (Alpha-accessory factor of 44 kDa) (AAF-44) (AAF44) (Oligonucleotide/oligosaccharide-binding fold-containing protein 1) (Suppressor of cdc thirteen homolog)
Q8K327	CHAP1_MOUSE	Chromosome alignment-maintaining phosphoprotein 1 (Zinc finger protein 828)
Q8K389	CK5P2_MOUSE	CDK5 regulatory subunit-associated protein 2 (CDK5 activator-binding protein C48)
Q8K4B0	MTA1_MOUSE	Metastasis-associated protein MTA1
Q8K4I3	ARHG6_MOUSE	Rho guanine nucleotide exchange factor 6 (Alpha-PIX) (Rac/Cdc42 guanine nucleotide exchange factor 6)
Q8R001	MARE2_MOUSE	Microtubule-associated protein RP/EB family member 2 (APC-binding protein EB2) (End-binding protein 2) (EB2)
Q8R0A0	T2FB_MOUSE	General transcription factor IIF subunit 2 (EC 3.6.4.12) (ATP-dependent helicase GTF2F2) (Transcription initiation factor IIF subunit beta) (TFIIF-beta)
Q8R1G6	PDLI2_MOUSE	PDZ and LIM domain protein 2 (PDZ-LIM protein mystique)
Q8R1Q8	DC1L1_MOUSE	Cytoplasmic dynein 1 light intermediate chain 1 (Dynein light chain A) (DLC-A) (Dynein light intermediate chain 1, cytosolic)
Q8R1S4	MTSS1_MOUSE	Protein MTSS 1 (Metastasis suppressor protein 1) (Missing in metastasis protein)
Q8R307	VPS18_MOUSE	Vacuolar protein sorting-associated protein 18 homolog
Q8R349	CDC16_MOUSE	Cell division cycle protein 16 homolog (Anaphase-promoting complex subunit 6) (APC6) (Cyclosome subunit 6)
Q8R480	NUP85_MOUSE	Nuclear pore complex protein Nup85 (85 kDa nucleoporin) (FROUNT) (Nucleoporin Nup85) (Pericentrin-1)
Q8R550	SH3K1_MOUSE	SH3 domain-containing kinase-binding protein 1 (Regulator of ubiquitous kinase) (Ruk) (SH3-containing, expressed in tumorigenic astrocytes)
Q8R5A3	AB1IP_MOUSE	Amyloid beta A4 precursor protein-binding family B member 1-interacting protein (APBB1-interacting protein 1) (Proline-rich EVH1 ligand 1) (PREL-1) (Proline-rich protein 48)
Q8R5C5	ACTY_MOUSE	Beta-centractin (Actin-related protein 1B) (ARP1B)
Q8VC03	EMAL3_MOUSE	Echinoderm microtubule-associated protein-like 3 (EMAP-3)
Q8VD65	PI3R4_MOUSE	Phosphoinositide 3-kinase regulatory subunit 4 (PI3-kinase regulatory subunit 4) (EC 2.7.11.1)
Q8VD75	HIP1_MOUSE	Huntingtin-interacting protein 1 (HIP-1) (Huntingtin-interacting protein I) (HIP-I)
Q8VDD5	MYH9_MOUSE	Myosin-9 (Cellular myosin heavy chain, type A) (Myosin heavy chain 9) (Myosin heavy chain, non-muscle IIa) (Non-muscle myosin heavy chain A) (NMMHC-A) (Non-muscle myosin heavy chain IIa) (NMMHC II-a) (NMMHC-IIA)
Q8VDD8	WASH1_MOUSE	WASH complex subunit 1 (WAS protein family homolog 1)
Q8VDN2	AT1A1_MOUSE	Sodium/potassium-transporting ATPase subunit alpha-1 (Na(+)/K(+) ATPase alpha-1 subunit) (EC 7.2.2.13) (Sodium pump subunit alpha-1)
Q8VDP4	CCAR2_MOUSE	Cell cycle and apoptosis regulator protein 2 (Cell division cycle and apoptosis regulator protein 2)
Q8VEK3	HNRPU_MOUSE	Heterogeneous nuclear ribonucleoprotein U (hnRNP U) (Scaffold-attachment factor A) (SAF-A)
Q8VH51	RBM39_MOUSE	RNA-binding protein 39 (Coactivator of activating protein 1 and estrogen receptors) (Coactivator of AP-1 and ERs) (RNA-binding motif protein 39) (RNA-binding region-containing protein 2)
Q8VHX6	FLNC_MOUSE	Filamin-C (FLN-C) (ABP-280-like protein) (ABP-L) (Actin-binding-like protein) (Filamin-2) (Gamma-filamin)
Q8VI36	PAXI_MOUSE	Paxillin
Q91V41	RAB14_MOUSE	Ras-related protein Rab-14
Q91VH2	SNX9_MOUSE	Sorting nexin-9
Q91VJ5	PQBP1_MOUSE	Polyglutamine-binding protein 1 (PQBP-1) (38 kDa nuclear protein containing a WW domain) (Npw38) (Polyglutamine tract-binding protein 1)
Q91VR8	BRK1_MOUSE	Protein BRICK1 (BRK1)
Q91W39	NCOA5_MOUSE	Nuclear receptor coactivator 5 (NCoA-5) (Coactivator independent of AF-2) (CIA)
Q91W86	VPS11_MOUSE	Vacuolar protein sorting-associated protein 11 homolog
Q91WC0	SETD3_MOUSE	Actin-histidine N-methyltransferase (EC 2.1.1.85) (Endothelial differentiation inhibitory protein D10) (Protein-L-histidine N-tele-methyltransferase) (SET domain-containing protein 3)
Q91XQ0	DYH8_MOUSE	Dynein axonemal heavy chain 8 (Axonemal beta dynein heavy chain 8) (Ciliary dynein heavy chain 8)
Q91YN9	BAG2_MOUSE	BAG family molecular chaperone regulator 2 (BAG-2) (Bcl-2-associated athanogene 2)
Q91YR1	TWF1_MOUSE	Twinfilin-1 (Protein A6)
Q91YT7	YTHD2_MOUSE	YTH domain-containing family protein 2
Q91Z67	SRGP2_MOUSE	SLIT-ROBO Rho GTPase-activating protein 2 (srGAP2) (Formin-binding protein 2) (Formin-binding protein 27) (FBP-27)
Q91ZU6	DYST_MOUSE	Dystonin (Bullous pemphigoid antigen 1) (BPA) (Dystonia musculorum protein) (Hemidesmosomal plaque protein) (Microtubule actin cross-linking factor 2)
Q91ZX7	LRP1_MOUSE	Prolow-density lipoprotein receptor-related protein 1 (LRP-1) (Alpha-2-macroglobulin receptor) (A2MR) (CD antigen CD91) [Cleaved into: Low-density lipoprotein receptor-related protein 1 85 kDa subunit (LRP-85); Low-density lipoprotein receptor-related protein 1 515 kDa subunit (LRP-515); Low-density lipoprotein receptor-related protein 1 intracellular domain (LRPICD)]
Q920Q4	VPS16_MOUSE	Vacuolar protein sorting-associated protein 16 homolog (mVPS16)
Q920Q8	NS1BP_MOUSE	Influenza virus NS1A-binding protein homolog (NS1-BP) (NS1-binding protein homolog) (Kelch family protein Nd1-L) (ND1-L2) (Nd1-S)
Q921M4	GOGA2_MOUSE	Golgin subfamily A member 2 (130 kDa cis-Golgi matrix protein) (GM130)
Q921T2	TOIP1_MOUSE	Torsin-1A-interacting protein 1 (Lamina-associated polypeptide 1B) (LAP1B)
Q922F4	TBB6_MOUSE	Tubulin beta-6 chain
Q922J3	CLIP1_MOUSE	CAP-Gly domain-containing linker protein 1 (Cytoplasmic linker protein 170) (CLIP-170) (Restin)
Q924W5	SMC6_MOUSE	Structural maintenance of chromosomes protein 6 (SMC protein 6) (SMC-6) (mSMC6)
Q99104	MYO5A_MOUSE	Unconventional myosin-Va (Dilute myosin heavy chain, non-muscle)
Q99JW4	LIMS1_MOUSE	LIM and senescent cell antigen-like-containing domain protein 1 (Particularly interesting new Cys-His protein 1) (PINCH-1)
Q99JY9	ARP3_MOUSE	Actin-related protein 3 (Actin-like protein 3)
Q99K51	PLST_MOUSE	Plastin-3 (T-plastin)
Q99KJ8	DCTN2_MOUSE	Dynactin subunit 2 (50 kDa dynein-associated polypeptide) (Dynactin complex 50 kDa subunit) (DCTN-50) (Growth cone membrane protein 23-48K) (GMP23-48K) (p50 dynamitin)
Q99KN2	CIAO1_MOUSE	Probable cytosolic iron-sulfur protein assembly protein CIAO1 (WD repeat-containing protein 39)
Q99KP6	PRP19_MOUSE	Pre-mRNA-processing factor 19 (EC 2.3.2.27) (Nuclear matrix protein 200) (PRP19/PSO4 homolog) (RING-type E3 ubiquitin transferase PRP19) (Senescence evasion factor)
Q99LF4	RTCB_MOUSE	RNA-splicing ligase RtcB homolog (EC 6.5.1.8) (3'-phosphate/5'-hydroxy nucleic acid ligase) (Focal adhesion-associated protein) (FAAP)
Q99LJ0	CT2NL_MOUSE	CTTNBP2 N-terminal-like protein
Q99LM2	CK5P3_MOUSE	CDK5 regulatory subunit-associated protein 3
Q99M15	PPIP2_MOUSE	Proline-serine-threonine phosphatase-interacting protein 2 (PEST phosphatase-interacting protein 2) (Macrophage actin-associated tyrosine-phosphorylated protein) (pp37)
Q99M87	DNJA3_MOUSE	DnaJ homolog subfamily A member 3, mitochondrial (DnaJ protein Tid-1) (mTid-1) (Tumorous imaginal discs protein Tid56 homolog)
Q99MS7	EH1L1_MOUSE	EH domain-binding protein 1-like protein 1 (Tangerin)
Q99N69	LPXN_MOUSE	Leupaxin
Q99PW8	KIF17_MOUSE	Kinesin-like protein KIF17 (MmKIF17)
Q9CPP0	NPM3_MOUSE	Nucleoplasmin-3
Q9CPW4	ARPC5_MOUSE	Actin-related protein 2/3 complex subunit 5 (Arp2/3 complex 16 kDa subunit) (p16-ARC)
Q9CQ48	NUDC2_MOUSE	NudC domain-containing protein 2
Q9CQE8	RTRAF_MOUSE	RNA transcription, translation and transport factor protein
Q9CQF3	CPSF5_MOUSE	Cleavage and polyadenylation specificity factor subunit 5 (Nucleoside diphosphate-linked moiety X motif 21) (Nudix motif 21) (Nudix hydrolase 21)
Q9CQI3	GMFB_MOUSE	Glia maturation factor beta (GMF-beta)
Q9CQI6	COTL1_MOUSE	Coactosin-like protein
Q9CQR4	ACO13_MOUSE	Acyl-coenzyme A thioesterase 13 (Acyl-CoA thioesterase 13) (EC 3.1.2.-) (Hotdog-fold thioesterase superfamily member 2) (Palmitoyl-CoA hydrolase) (EC 3.1.2.2) (Thioesterase superfamily member 2) (THEM2)
Q9CQW2	ARL8B_MOUSE	ADP-ribosylation factor-like protein 8B (EC 3.6.5.2) (ADP-ribosylation factor-like protein 10C) (Novel small G protein indispensable for equal chromosome segregation 1)
Q9CR41	HYPK_MOUSE	Huntingtin-interacting protein K (Huntingtin yeast partner K)
Q9CU62	SMC1A_MOUSE	Structural maintenance of chromosomes protein 1A (SMC protein 1A) (SMC-1-alpha) (SMC-1A) (Chromosome segregation protein SmcB) (Sb1.8)
Q9CVB6	ARPC2_MOUSE	Actin-related protein 2/3 complex subunit 2 (Arp2/3 complex 34 kDa subunit) (p34-ARC)
Q9CW03	SMC3_MOUSE	Structural maintenance of chromosomes protein 3 (SMC protein 3) (SMC-3) (Basement membrane-associated chondroitin proteoglycan) (Bamacan) (Chondroitin sulfate proteoglycan 6) (Chromosome segregation protein SmcD) (Mad member-interacting protein 1)
Q9CWI3	BCCIP_MOUSE	BRCA2 and CDKN1A-interacting protein
Q9CWL8	CTBL1_MOUSE	Beta-catenin-like protein 1 (Nuclear-associated protein) (NAP)
Q9CX00	IST1_MOUSE	IST1 homolog
Q9CXS4	CENPV_MOUSE	Centromere protein V (CENP-V) (Proline-rich protein 6)
Q9CXV9	DCNL5_MOUSE	DCN1-like protein 5 (DCNL5) (DCUN1 domain-containing protein 5) (Defective in cullin neddylation protein 1-like protein 5) (Squamous cell carcinoma-related oncogene 5)
Q9CXW3	CYBP_MOUSE	Calcyclin-binding protein (CacyBP) (Siah-interacting protein)
Q9CZ30	OLA1_MOUSE	Obg-like ATPase 1 (GTP-binding protein 9)
Q9CZ44	NSF1C_MOUSE	NSFL1 cofactor p47 (p97 cofactor p47)
Q9CZA6	NDE1_MOUSE	Nuclear distribution protein nudE homolog 1 (NudE) (mNudE)
Q9CZN7	GLYM_MOUSE	Serine hydroxymethyltransferase, mitochondrial (SHMT) (EC 2.1.2.1) (Glycine hydroxymethyltransferase) (Serine methylase)
Q9CZX5	PINX1_MOUSE	PIN2/TERF1-interacting telomerase inhibitor 1 (67-11-3 protein) (LPTS1) (Liver-related putative tumor suppressor) (Pin2-interacting protein X1) (TRF1-interacting protein 1)
Q9D0A3	ARPIN_MOUSE	Arpin (Arp2/3 inhibition protein)
Q9D187	CIA2B_MOUSE	Cytosolic iron-sulfur assembly component 2B (Mitotic spindle-associated MMXD complex subunit MIP18)
Q9D1E6	TBCB_MOUSE	Tubulin-folding cofactor B (Cytoskeleton-associated protein 1) (Cytoskeleton-associated protein CKAPI) (Tubulin-specific chaperone B)
Q9D287	SPF27_MOUSE	Pre-mRNA-splicing factor SPF27 (Breast carcinoma-amplified sequence 2 homolog) (DNA amplified in mammary carcinoma 1 protein)
Q9D2G2	ODO2_MOUSE	Dihydrolipoyllysine-residue succinyltransferase component of 2-oxoglutarate dehydrogenase complex, mitochondrial (EC 2.3.1.61) (2-oxoglutarate dehydrogenase complex component E2) (OGDC-E2) (Dihydrolipoamide succinyltransferase component of 2-oxoglutarate dehydrogenase complex) (E2K)
Q9D2V7	CORO7_MOUSE	Coronin-7 (Crn7) (70 kDa WD repeat tumor rejection antigen homolog)
Q9D7X3	DUS3_MOUSE	Dual specificity protein phosphatase 3 (EC 3.1.3.16) (EC 3.1.3.48) (T-DSP11) (Vaccinia H1-related phosphatase) (VHR)
Q9D898	ARP5L_MOUSE	Actin-related protein 2/3 complex subunit 5-like protein (Arp2/3 complex 16 kDa subunit 2) (ARC16-2)
Q9D8S4	ORN_MOUSE	Oligoribonuclease, mitochondrial (EC 3.1.-.-) (RNA exonuclease 2 homolog) (Small fragment nuclease)
Q9D8U8	SNX5_MOUSE	Sorting nexin-5
Q9D8X2	CC124_MOUSE	Coiled-coil domain-containing protein 124
Q9D906	ATG7_MOUSE	Ubiquitin-like modifier-activating enzyme ATG7 (ATG12-activating enzyme E1 ATG7) (Autophagy-related protein 7) (APG7-like) (mAGP7) (Ubiquitin-activating enzyme E1-like protein)
Q9DBC7	KAP0_MOUSE	cAMP-dependent protein kinase type I-alpha regulatory subunit [Cleaved into: cAMP-dependent protein kinase type I-alpha regulatory subunit, N-terminally processed]
Q9DBE8	ALG2_MOUSE	Alpha-1,3/1,6-mannosyltransferase ALG2 (EC 2.4.1.132) (EC 2.4.1.257) (Asparagine-linked glycosylation protein 2 homolog) (GDP-Man:Man(1)GlcNAc(2)-PP-Dol alpha-1,3-mannosyltransferase) (GDP-Man:Man(1)GlcNAc(2)-PP-dolichol mannosyltransferase) (GDP-Man:Man(2)GlcNAc(2)-PP-Dol alpha-1,6-mannosyltransferase)
Q9DBR7	MYPT1_MOUSE	Protein phosphatase 1 regulatory subunit 12A (Myosin phosphatase-targeting subunit 1) (Myosin phosphatase target subunit 1)
Q9DC28	KC1D_MOUSE	Casein kinase I isoform delta (CKI-delta) (CKId) (EC 2.7.11.1) (Tau-protein kinase CSNK1D) (EC 2.7.11.26)
Q9DC51	GNAI3_MOUSE	Guanine nucleotide-binding protein G(i) subunit alpha-3 (G(i) alpha-3)
Q9DCC4	P5CR3_MOUSE	Pyrroline-5-carboxylate reductase 3 (P5C reductase 3) (P5CR 3) (EC 1.5.1.2) (Pyrroline-5-carboxylate reductase-like protein)
Q9DCD6	GBRAP_MOUSE	Gamma-aminobutyric acid receptor-associated protein (GABA(A) receptor-associated protein)
Q9DCV4	RMD1_MOUSE	Regulator of microtubule dynamics protein 1 (RMD-1) (mRMD-1) (Microtubule-associated protein) (Protein FAM82B)
Q9EP71	RAI14_MOUSE	Ankycorbin (Ankyrin repeat and coiled-coil structure-containing protein) (Novel retinal pigment epithelial cell protein) (Retinoic acid-induced protein 14) (p125)
Q9EQC5	SCYL1_MOUSE	N-terminal kinase-like protein (105 kDa kinase-like protein) (Mitosis-associated kinase-like protein NTKL) (SCY1-like protein 1)
Q9EQK5	MVP_MOUSE	Major vault protein (MVP)
Q9ERD8	PARVG_MOUSE	Gamma-parvin
Q9ERG0	LIMA1_MOUSE	LIM domain and actin-binding protein 1 (Epithelial protein lost in neoplasm) (mEPLIN)
Q9ES28	ARHG7_MOUSE	Rho guanine nucleotide exchange factor 7 (Beta-Pix) (PAK-interacting exchange factor beta) (p85SPR)
Q9ES46	PARVB_MOUSE	Beta-parvin
Q9ES52	SHIP1_MOUSE	Phosphatidylinositol 3,4,5-trisphosphate 5-phosphatase 1 (EC 3.1.3.86) (Inositol polyphosphate-5-phosphatase D) (EC 3.1.3.56) (Inositol polyphosphate-5-phosphatase of 145 kDa) (SIP-145) (Phosphatidylinositol-4,5-bisphosphate 5-phosphatase) (EC 3.1.3.36) (SH2 domain-containing inositol 5'-phosphatase 1) (SH2 domain-containing inositol phosphatase 1) (SHIP-1) (p150Ship)
Q9JHJ0	TMOD3_MOUSE	Tropomodulin-3 (Ubiquitous tropomodulin) (U-Tmod)
Q9JHU4	DYHC1_MOUSE	Cytoplasmic dynein 1 heavy chain 1 (Cytoplasmic dynein heavy chain 1) (Dynein heavy chain, cytosolic)
Q9JHW2	NIT2_MOUSE	Omega-amidase NIT2 (EC 3.5.1.3) (Nitrilase homolog 2)
Q9JJ28	FLII_MOUSE	Protein flightless-1 homolog
Q9JJT9	PHAX_MOUSE	Phosphorylated adapter RNA export protein (RNA U small nuclear RNA export adapter protein)
Q9JKF1	IQGA1_MOUSE	Ras GTPase-activating-like protein IQGAP1
Q9JKX4	AATF_MOUSE	Protein AATF (Apoptosis-antagonizing transcription factor) (Rb-binding protein Che-1) (Traube protein)
Q9JL26	FMNL1_MOUSE	Formin-like protein 1 (Formin-related protein)
Q9JLQ0	CD2AP_MOUSE	CD2-associated protein (Mesenchyme-to-epithelium transition protein with SH3 domains 1) (METS-1)
Q9JLV5	CUL3_MOUSE	Cullin-3 (CUL-3)
Q9JM76	ARPC3_MOUSE	Actin-related protein 2/3 complex subunit 3 (Arp2/3 complex 21 kDa subunit) (p21-ARC)
Q9JMD0	ZN207_MOUSE	BUB3-interacting and GLEBS motif-containing protein ZNF207 (BuGZ) (49 kDa zinc finger protein) (Zinc finger protein 207)
Q9JMH9	MY18A_MOUSE	Unconventional myosin-XVIIIa (Molecule associated with JAK3 N-terminus) (MAJN) (Myosin containing a PDZ domain) (Surfactant protein receptor SP-R210) (SP-R210)
Q9QUI0	RHOA_MOUSE	Transforming protein RhoA (EC 3.6.5.2)
Q9QUR7	PIN1_MOUSE	Peptidyl-prolyl cis-trans isomerase NIMA-interacting 1 (EC 5.2.1.8) (Peptidyl-prolyl cis-trans isomerase Pin1) (PPIase Pin1)
Q9QXS1	PLEC_MOUSE	Plectin (PCN) (PLTN) (Plectin-1) (Plectin-6)
Q9QXZ0	MACF1_MOUSE	Microtubule-actin cross-linking factor 1 (Actin cross-linking family 7)
Q9QY06	MYO9B_MOUSE	Unconventional myosin-IXb (Unconventional myosin-9b)
Q9QY76	VAPB_MOUSE	Vesicle-associated membrane protein-associated protein B (VAMP-B) (VAMP-associated protein B) (VAP-B) (VAMP-associated protein 33b)
Q9QYB1	CLIC4_MOUSE	Chloride intracellular channel protein 4 (mc3s5/mtCLIC)
Q9QYI3	DNJC7_MOUSE	DnaJ homolog subfamily C member 7 (Cytoplasmic CAR retention protein) (CCRP) (MDj11) (Tetratricopeptide repeat protein 2) (TPR repeat protein 2)
Q9QYY8	SPAST_MOUSE	Spastin (EC 5.6.1.1)
Q9QZB7	ARP10_MOUSE	Actin-related protein 10 (Actin-related protein 11)
Q9QZQ1	AFAD_MOUSE	Afadin (Afadin adherens junction formation factor) (Protein Af-6)
Q9QZQ8	H2AY_MOUSE	Core histone macro-H2A.1 (Histone macroH2A1) (mH2A1) (H2A.y) (H2A/y)
Q9R059	FHL3_MOUSE	Four and a half LIM domains protein 3 (FHL-3) (Skeletal muscle LIM-protein 2) (SLIM-2)
Q9R061	NUBP2_MOUSE	Cytosolic Fe-S cluster assembly factor NUBP2 (Nucleotide-binding protein 2) (NBP 2)
Q9R0P5	DEST_MOUSE	Destrin (Actin-depolymerizing factor) (ADF) (Sid 23)
Q9R0Q7	TEBP_MOUSE	Prostaglandin E synthase 3 (EC 5.3.99.3) (Cytosolic prostaglandin E2 synthase) (cPGES) (Hsp90 co-chaperone) (Progesterone receptor complex p23) (Sid 3177) (Telomerase-binding protein p23)
Q9R0Y5	KAD1_MOUSE	Adenylate kinase isoenzyme 1 (AK 1) (EC 2.7.4.3) (EC 2.7.4.6) (ATP-AMP transphosphorylase 1) (ATP:AMP phosphotransferase) (Adenylate monophosphate kinase) (Myokinase)
Q9R1P4	PSA1_MOUSE	Proteasome subunit alpha type-1 (Macropain subunit C2) (Multicatalytic endopeptidase complex subunit C2) (Proteasome component C2) (Proteasome nu chain)
Q9WTI7	MYO1C_MOUSE	Unconventional myosin-Ic (Myosin I beta) (MMI-beta) (MMIb)
Q9WTM5	RUVB2_MOUSE	RuvB-like 2 (EC 3.6.4.12) (p47 protein)
Q9WTR1	TRPV2_MOUSE	Transient receptor potential cation channel subfamily V member 2 (TrpV2) (Growth factor-regulated calcium channel) (GRC) (Osm-9-like TRP channel 2) (OTRPC2)
Q9WTX5	SKP1_MOUSE	S-phase kinase-associated protein 1 (Cyclin-A/CDK2-associated protein p19) (S-phase kinase-associated protein 1A) (p19A) (p19skp1)
Q9WU28	PFD5_MOUSE	Prefoldin subunit 5 (EIG-1) (Myc modulator 1) (c-Myc-binding protein Mm-1)
Q9WU78	PDC6I_MOUSE	Programmed cell death 6-interacting protein (ALG-2-interacting protein 1) (ALG-2-interacting protein X) (E2F1-inducible protein) (Eig2)
Q9WUB4	DCTN6_MOUSE	Dynactin subunit 6 (Dynactin subunit p27) (Protein WS-3)
Q9WUM3	COR1B_MOUSE	Coronin-1B (Coronin-2)
Q9WUM4	COR1C_MOUSE	Coronin-1C (Coronin-3)
Q9WV32	ARC1B_MOUSE	Actin-related protein 2/3 complex subunit 1B (Arp2/3 complex 41 kDa subunit) (p41-ARC)
Q9WV55	VAPA_MOUSE	Vesicle-associated membrane protein-associated protein A (VAMP-A) (VAMP-associated protein A) (VAP-A) (33 kDa VAMP-associated protein) (VAP-33)
Q9WV60	GSK3B_MOUSE	Glycogen synthase kinase-3 beta (GSK-3 beta) (EC 2.7.11.26) (Serine/threonine-protein kinase GSK3B) (EC 2.7.11.1)
Q9WVA4	TAGL2_MOUSE	Transgelin-2 (SM22-beta)
Q9WVE8	PACN2_MOUSE	Protein kinase C and casein kinase substrate in neurons protein 2 (Syndapin-2) (Syndapin-II) (SdpII)
Q9WVM3	APC7_MOUSE	Anaphase-promoting complex subunit 7 (APC7) (Cyclosome subunit 7) (Prediabetic NOD sera-reactive autoantigen)
Q9WVR4	FXR2_MOUSE	Fragile X mental retardation syndrome-related protein 2
Q9Z0P5	TWF2_MOUSE	Twinfilin-2 (A6-related protein) (mA6RP) (Twinfilin-1-like protein)
Q9Z0Y1	DCTN3_MOUSE	Dynactin subunit 3 (Dynactin light chain p24)
Q9Z1B5	MD2L1_MOUSE	Mitotic spindle assembly checkpoint protein MAD2A (Mitotic arrest deficient 2-like protein 1) (MAD2-like protein 1)
Q9Z1M8	RED_MOUSE	Protein Red (Cytokine IK) (IK factor) (Protein RER)
Q9Z204	HNRPC_MOUSE	Heterogeneous nuclear ribonucleoproteins C1/C2 (hnRNP C1/C2)
Q9Z266	SNAPN_MOUSE	SNARE-associated protein Snapin (Biogenesis of lysosome-related organelles complex 1 subunit 7) (BLOC-1 subunit 7) (Synaptosomal-associated protein 25-binding protein) (SNAP-associated protein)
Q9Z2D6	MECP2_MOUSE	Methyl-CpG-binding protein 2 (MeCp-2 protein) (MeCp2)
Q9Z2X2	PSD10_MOUSE	26S proteasome non-ATPase regulatory subunit 10 (26S proteasome regulatory subunit p28) (Gankyrin)
Q3ULW8	PARP3_MOUSE	Protein mono-ADP-ribosyltransferase PARP3 (EC 2.4.2.-) (ADP-ribosyltransferase diphtheria toxin-like 3) (ARTD3) (DNA ADP-ribosyltransferase PARP3) (EC 2.4.2.-) (NAD(+) ADP-ribosyltransferase 3) (ADPRT-3) (Poly [ADP-ribose] polymerase 3) (PARP-3) (Poly[ADP-ribose] synthase 3) (pADPRT-3)
Q9D1P4	CHRD1_MOUSE	Cysteine and histidine-rich domain-containing protein 1 (CHORD domain-containing protein 1) (CHORD-containing protein 1) (Chp-1) (Protein morgana)
P48036	ANXA5_MOUSE	Annexin A5 (Anchorin CII) (Annexin V) (Annexin-5) (Calphobindin I) (CBP-I) (Endonexin II) (Lipocortin V) (Placental anticoagulant protein 4) (PP4) (Placental anticoagulant protein I) (PAP-I) (Thromboplastin inhibitor) (Vascular anticoagulant-alpha) (VAC-alpha)
Q6P5F9	XPO1_MOUSE	Exportin-1 (Exp1) (Chromosome region maintenance 1 protein homolog)
Q91VH6	MEMO1_MOUSE	Protein MEMO1 (Mediator of ErbB2-driven cell motility 1) (Memo-1)
Q5EG47	AAPK1_MOUSE	5'-AMP-activated protein kinase catalytic subunit alpha-1 (AMPK subunit alpha-1) (EC 2.7.11.1) (Acetyl-CoA carboxylase kinase) (ACACA kinase) (EC 2.7.11.27) (Hydroxymethylglutaryl-CoA reductase kinase) (HMGCR kinase) (EC 2.7.11.31) (Tau-protein kinase PRKAA1) (EC 2.7.11.26)
Q8K224	NAT10_MOUSE	RNA cytidine acetyltransferase (EC 2.3.1.-) (18S rRNA cytosine acetyltransferase) (N-acetyltransferase 10)
Q9D8B3	CHM4B_MOUSE	Charged multivesicular body protein 4b (Chromatin-modifying protein 4b) (CHMP4b)
Q8C2E7	WASC5_MOUSE	WASH complex subunit 5 (WASH complex subunit strumpellin)
G5E8V9	G5E8V9_MOUSE	ADP-ribosylation factor-interacting protein 1
P84078	ARF1_MOUSE	ADP-ribosylation factor 1
P28867	KPCD_MOUSE	Protein kinase C delta type (EC 2.7.11.13) (Tyrosine-protein kinase PRKCD) (EC 2.7.10.2) (nPKC-delta) [Cleaved into: Protein kinase C delta type regulatory subunit; Protein kinase C delta type catalytic subunit (Sphingosine-dependent protein kinase-1) (SDK1)]
Q921M7	CYRIB_MOUSE	CYFIP-related Rac1 interactor B (Protein FAM49B)
Q9JHK5	PLEK_MOUSE	Pleckstrin
Q8CIN4	PAK2_MOUSE	Serine/threonine-protein kinase PAK 2 (EC 2.7.11.1) (Gamma-PAK) (p21-activated kinase 2) (PAK-2) [Cleaved into: PAK-2p27; PAK-2p34]
Q60631	GRB2_MOUSE	Growth factor receptor-bound protein 2 (Adapter protein GRB2) (SH2/SH3 adapter GRB2)
Q5SQX6	CYFP2_MOUSE	Cytoplasmic FMR1-interacting protein 2 (p53-inducible protein 121)
P08207	S10AA_MOUSE	Protein S100-A10 (Calpactin I light chain) (Calpactin-1 light chain) (Cellular ligand of annexin II) (S100 calcium-binding protein A10) (p10 protein) (p11)
Q4LDD4	ARAP1_MOUSE	Arf-GAP with Rho-GAP domain, ANK repeat and PH domain-containing protein 1 (Centaurin-delta-2) (Cnt-d2)
Q8K1X4	NCKPL_MOUSE	Nck-associated protein 1-like (Hematopoietic protein 1)
A2AWP8	ARGAL_MOUSE	Rho guanine nucleotide exchange factor 10-like protein (GrinchGEF)
P13597	ICAM1_MOUSE	Intercellular adhesion molecule 1 (ICAM-1) (MALA-2) (MyD10) (CD antigen CD54)
E9PYG6	E9PYG6_MOUSE	RAS p21 protein activator 1
Q6P069	SORCN_MOUSE	Sorcin
O55143	AT2A2_MOUSE	Sarcoplasmic/endoplasmic reticulum calcium ATPase 2 (SERCA2) (SR Ca(2+)-ATPase 2) (EC 7.2.2.10) (Calcium pump 2) (Calcium-transporting ATPase sarcoplasmic reticulum type, slow twitch skeletal muscle isoform) (Endoplasmic reticulum class 1/2 Ca(2+) ATPase)
Q99PT1	GDIR1_MOUSE	Rho GDP-dissociation inhibitor 1 (Rho GDI 1) (GDI-1) (Rho-GDI alpha)
Q64277	BST1_MOUSE	ADP-ribosyl cyclase/cyclic ADP-ribose hydrolase 2 (EC 3.2.2.6) (ADP-ribosyl cyclase 2) (Antigen BP3) (BP-3 alloantigen) (Bone marrow stromal antigen 1) (BST-1) (Cyclic ADP-ribose hydrolase 2) (cADPr hydrolase 2) (Leukocyte antigen 65) (Ly-65) (CD antigen CD157)
P70288	HDAC2_MOUSE	Histone deacetylase 2 (HD2) (EC 3.5.1.98) (YY1 transcription factor-binding protein)
Q4KML4	ABRAL_MOUSE	Costars family protein ABRACL (ABRA C-terminal-like protein)
Q9JM90	STAP1_MOUSE	Signal-transducing adaptor protein 1 (STAP-1) (Stem cell adaptor protein 1)
Q3UIA2	RHG17_MOUSE	Rho GTPase-activating protein 17 (Neuron-associated developmentally-regulated protein) (Nadrin) (Rho-type GTPase-activating protein 17)
A7E1W8	A7E1W8_MOUSE	SIGLEC-I (Sialic acid-binding Ig-like lectin 15)
Q61599	GDIR2_MOUSE	Rho GDP-dissociation inhibitor 2 (Rho GDI 2) (D4) (Rho-GDI beta)
P63166	SUMO1_MOUSE	Small ubiquitin-related modifier 1 (SUMO-1) (SMT3 homolog 3) (Ubiquitin-homology domain protein PIC1) (Ubiquitin-like protein SMT3C) (Smt3C)
O54885	TYOBP_MOUSE	TYRO protein tyrosine kinase-binding protein (DNAX-activation protein 12) (Killer-activating receptor-associated protein) (KAR-associated protein)
Q99P88	NU155_MOUSE	Nuclear pore complex protein Nup155 (155 kDa nucleoporin) (Nucleoporin Nup155)
Q8BPU7	ELMO1_MOUSE	Engulfment and cell motility protein 1 (Protein ced-12 homolog)
Q3ULJ0	GPD1L_MOUSE	Glycerol-3-phosphate dehydrogenase 1-like protein (EC 1.1.1.8)
Q8R0S2	IQEC1_MOUSE	IQ motif and SEC7 domain-containing protein 1
P97797	SHPS1_MOUSE	Tyrosine-protein phosphatase non-receptor type substrate 1 (SHP substrate 1) (SHPS-1) (Brain Ig-like molecule with tyrosine-based activation motifs) (Bit) (CD172 antigen-like family member A) (Inhibitory receptor SHPS-1) (MyD-1 antigen) (Signal-regulatory protein alpha-1) (Sirp-alpha-1) (mSIRP-alpha1) (p84) (CD antigen CD172a)
Q8BVF2	PDCL3_MOUSE	Phosducin-like protein 3 (Viral IAP-associated factor 1) (VIAF-1)
P98083	SHC1_MOUSE	SHC-transforming protein 1 (SHC-transforming protein A) (Src homology 2 domain-containing-transforming protein C1) (SH2 domain protein C1)
Q9JM52	MINK1_MOUSE	Misshapen-like kinase 1 (EC 2.7.11.1) (GCK family kinase MiNK) (MAPK/ERK kinase kinase kinase 6) (MEK kinase kinase 6) (MEKKK 6) (Misshapen/NIK-related kinase) (Mitogen-activated protein kinase kinase kinase kinase 6)
Q5SSL4	ABR_MOUSE	Active breakpoint cluster region-related protein
Q8BWG8	ARRB1_MOUSE	Beta-arrestin-1 (Arrestin beta-1)
Q6ZQK5	ACAP2_MOUSE	Arf-GAP with coiled-coil, ANK repeat and PH domain-containing protein 2 (Centaurin-beta-2) (Cnt-b2)
Q9CWM4	PFD1_MOUSE	Prefoldin subunit 1
Q8BHL5	ELMO2_MOUSE	Engulfment and cell motility protein 2 (Protein ced-12 homolog A)
P35821	PTN1_MOUSE	Tyrosine-protein phosphatase non-receptor type 1 (EC 3.1.3.48) (Protein-tyrosine phosphatase 1B) (PTP-1B) (Protein-tyrosine phosphatase HA2) (PTP-HA2)
P08113	ENPL_MOUSE	Endoplasmin (94 kDa glucose-regulated protein) (GRP-94) (Endoplasmic reticulum resident protein 99) (ERp99) (Heat shock protein 90 kDa beta member 1) (Polymorphic tumor rejection antigen 1) (Tumor rejection antigen gp96)
P14211	CALR_MOUSE	Calreticulin (CRP55) (Calregulin) (Endoplasmic reticulum resident protein 60) (ERp60) (HACBP)
O70591	PFD2_MOUSE	Prefoldin subunit 2
Q9QX47	SON_MOUSE	Protein SON (Negative regulatory element-binding protein) (NRE-binding protein)
Q80U87	UBP8_MOUSE	Ubiquitin carboxyl-terminal hydrolase 8 (EC 3.4.19.12) (Deubiquitinating enzyme 8) (Ubiquitin isopeptidase Y) (mUBPy) (Ubiquitin thioesterase 8) (Ubiquitin-specific-processing protease 8)
Q6PHN9	RAB35_MOUSE	Ras-related protein Rab-35
P58389	PTPA_MOUSE	Serine/threonine-protein phosphatase 2A activator (EC 5.2.1.8) (PP2A, subunit B', PR53 isoform) (Phosphotyrosyl phosphatase activator) (PTPA) (Serine/threonine-protein phosphatase 2A regulatory subunit 4) (Serine/threonine-protein phosphatase 2A regulatory subunit B')
Q8VE37	RCC1_MOUSE	Regulator of chromosome condensation (Chromosome condensation protein 1)
Q01853	TERA_MOUSE	Transitional endoplasmic reticulum ATPase (TER ATPase) (EC 3.6.4.6) (15S Mg(2+)-ATPase p97 subunit) (Valosin-containing protein) (VCP)
P62821	RAB1A_MOUSE	Ras-related protein Rab-1A (EC 3.6.5.2) (YPT1-related protein)
Q8BSZ2	AP3S2_MOUSE	AP-3 complex subunit sigma-2 (AP-3 complex subunit sigma-3B) (Adaptor-related protein complex 3 subunit sigma-2) (Sigma-3B-adaptin) (Sigma3B-adaptin) (Sigma-adaptin 3b)
Q9DCR2	AP3S1_MOUSE	AP-3 complex subunit sigma-1 (AP-3 complex subunit sigma-3A) (Adaptor-related protein complex 3 subunit sigma-1) (Sigma-3A-adaptin) (Sigma3A-adaptin) (Sigma-adaptin 3a)
Q9Z1T1	AP3B1_MOUSE	AP-3 complex subunit beta-1 (Adaptor protein complex AP-3 subunit beta-1) (Adaptor-related protein complex 3 subunit beta-1) (Beta-3A-adaptin) (Clathrin assembly protein complex 3 beta-1 large chain)
Q9JKC8	AP3M1_MOUSE	AP-3 complex subunit mu-1 (AP-3 adaptor complex mu3A subunit) (Adaptor-related protein complex 3 subunit mu-1) (Mu-adaptin 3A) (Mu3A-adaptin)
O54774	AP3D1_MOUSE	AP-3 complex subunit delta-1 (AP-3 complex subunit delta) (Adaptor-related protein complex 3 subunit delta-1) (Delta-adaptin) (mBLVR1)
Q76MZ3	2AAA_MOUSE	Serine/threonine-protein phosphatase 2A 65 kDa regulatory subunit A alpha isoform (PP2A subunit A isoform PR65-alpha) (PP2A subunit A isoform R1-alpha)
Q9R1C7	PR40A_MOUSE	Pre-mRNA-processing factor 40 homolog A (Formin-binding protein 11) (FBP-11) (Formin-binding protein 3)
Q62384	ZPR1_MOUSE	Zinc finger protein ZPR1 (Zinc finger protein 259)
P97801	SMN_MOUSE	Survival motor neuron protein
O54988	SLK_MOUSE	STE20-like serine/threonine-protein kinase (STE20-like kinase) (mSLK) (EC 2.7.11.1) (Etk4) (STE20-related kinase SMAK) (STE20-related serine/threonine-protein kinase) (STE20-related kinase) (Serine/threonine-protein kinase 2)
P08228	SODC_MOUSE	Superoxide dismutase [Cu-Zn] (EC 1.15.1.1)
Q6Y5D8	RHG10_MOUSE	Rho GTPase-activating protein 10 (PH and SH3 domain-containing rhoGAP protein) (PS-GAP) (PSGAP) (Rho-type GTPase-activating protein 10)
Q8K2K6	AGFG1_MOUSE	Arf-GAP domain and FG repeat-containing protein 1 (HIV-1 Rev-binding protein homolog) (Nucleoporin-like protein RIP)
O70480	VAMP4_MOUSE	Vesicle-associated membrane protein 4 (VAMP-4)
Q8C2Q3	RBM14_MOUSE	RNA-binding protein 14 (RNA-binding motif protein 14)
Q8BWW4	LARP4_MOUSE	La-related protein 4 (La ribonucleoprotein domain family member 4)
Q9QUK3	CLN8_MOUSE	Protein CLN8
Q61687	ATRX_MOUSE	Transcriptional regulator ATRX (EC 3.6.4.12) (ATP-dependent helicase ATRX) (HP1 alpha-interacting protein) (HP1-BP38 protein) (Heterochromatin protein 2) (X-linked nuclear protein)
Q8R1A4	DOCK7_MOUSE	Dedicator of cytokinesis protein 7 (Protein moonlight)
